# Supplementary material for: Transcriptomics aids in uncovering the metabolic shifts and molecular machinery of Schizochytrium limacinum during biotransformation of hydrophobic substrates to docosahexaenoic acid
Source: Microb Cell Fact. 2024 Apr 1;23:97. doi: 10.1186/s12934-024-02381-6 (PMC10983653; doi:10.1186/s12934-024-02381-6)
Supplement: Supplementary file 2 — Supplementary Material 2 [file 12934_2024_2381_MOESM2_ESM.xlsx]

## Sheet: Sheet1
Gene_ID	Domain (Interproscan)	DeepLOC 2.0	SignalP 5.0	Wolfpsort	TMM
schi_5718	Lipase_3	Cell membrane	OTHER	plas	1
schi_5650	Patatin-like phospholipase domain-containing protein	Cytoplasm	SP(Sec/SPI)	mito	0
schi_4599	Lipase_3	Cytoplasm	OTHER	cyto_nucl	0
schi_4391	Phosphoinositide phospholipase C	Cytoplasm	OTHER	mito	0
schi_6596	Patatin-like phospholipase domain-containing protein	Cytoplasm	OTHER	cyto_nucl	0
schi_3496	Lipase_3	Cytoplasm	OTHER	cyto	0
schi_0181	Lipase_3	Cytoplasm	OTHER	plas	8
schi_5151	Lipase_3	Cytoplasm	OTHER	mito	0
schi_2563	Phosphoinositide phospholipase C family	Cytoplasm|Lysosome/Vacuole	OTHER	nucl	0
schi_5082	Lipase_3	Cytoplasm|Lysosome/Vacuole	OTHER	cyto	0
schi_5595	Lipase_3	Cytoplasm|Lysosome/Vacuole|Golgi apparatus	OTHER	nucl	0
schi_4058	GPI inositol-deacylase PGAP1-like	Cytoplasm|Mitochondrion	OTHER	cysk	0
schi_0347	Alpha/Beta hydrolase 4	Cytoplasm|Nucleus	OTHER	cyto	0
schi_2604	Isoamyl acetate-hydrolyzing esterase Iah1-like	Cytoplasm|Nucleus	OTHER	cyto	0
schi_1466	Patatin-like phospholipase domain-containing protein	Endoplasmic reticulum	OTHER	mito	0
schi_0362	Lipase_eukaryotic	Endoplasmic reticulum	OTHER	plas	1
schi_1488	Alpha/Beta hydrolase 4	Endoplasmic reticulum	OTHER	mito	0
schi_4418	Isoamyl acetate-hydrolyzing esterase Iah1-like	Endoplasmic reticulum	OTHER	nucl	0
schi_6317	Patatin-like phospholipase domain-containing protein	Endoplasmic reticulum	OTHER	mito	0
schi_4400	Isoamyl acetate-hydrolyzing esterase Iah1-like	Endoplasmic reticulum|Golgi apparatus	OTHER	cyto	0
schi_0301	Patatin-like phospholipase domain-containing protein	Endoplasmic reticulum|Lysosome/Vacuole	OTHER	cyto	0
schi_5480	Lipase_3	Extracellular	OTHER	cyto	0
schi_5717	Lipase_3	Extracellular	OTHER	plas	1
schi_5719	Lipase_3	Extracellular|Lysosome/Vacuole	SP(Sec/SPI)	extr	0
schi_3752	Lipase_3	Lysosome/Vacuole	OTHER	plas	9
schi_4161	Lipase_3	Lysosome/Vacuole|Golgi apparatus	OTHER	plas	8
schi_5721	Lipase_3	Lysosome/Vacuole|Golgi apparatus	OTHER	cyto_nucl	0
schi_3462	Lipase_3	Lysosome/Vacuole|Golgi apparatus	OTHER	plas	4
schi_0367	Isoamyl acetate-hydrolyzing esterase Iah1-like	Mitochondrion	OTHER	cyto	0
schi_2562	Lipase_3	Mitochondrion	OTHER	mito	0
schi_4103	Patatin-like phospholipase domain-containing protein	Mitochondrion	OTHER	cyto	0
schi_5860	Phospholipase D	Mitochondrion	OTHER	mito	0
schi_2466	Lipase_3	Mitochondrion	OTHER	mito	0
schi_6288	Alpha/Beta hydrolase 4	Mitochondrion|Endoplasmic reticulum	OTHER	mito	0
schi_5998	Patatin-like phospholipase domain-containing protein	Nucleus	OTHER	mito
schi_4055	Alpha/Beta hydrolase	Peroxisome	OTHER	cyto	0
