# Supplementary material for: Transcriptomics aids in uncovering the metabolic shifts and molecular machinery of Schizochytrium limacinum during biotransformation of hydrophobic substrates to docosahexaenoic acid
Source: Microb Cell Fact. 2024 Apr 1;23:97. doi: 10.1186/s12934-024-02381-6 (PMC10983653; doi:10.1186/s12934-024-02381-6)
Supplement: Supplementary file 3 — Supplementary Material 3 [file 12934_2024_2381_MOESM3_ESM.xlsx]

## Sheet: Sheet1
Gene-ID	DeepLOC	WolfPSort	TMH
schi_1461	Peroxisome	pero:	0
schi_4609	Peroxisome	pero:	0
schi_2716	Peroxisome	pero:	0
schi_5519	Peroxisome	pero:	0
schi_5241	Peroxisome	mito:	0
schi_3659	Mitochondrion	cyto:	0
schi_0213	Mitochondrion	mito:	2
schi_0309	Mitochondrion	plas:	0
schi_4442	Mitochondrion	mito:	2
schi_4909	Mitochondrion	cyto:	0
