# Supplementary material for: Transcriptomics aids in uncovering the metabolic shifts and molecular machinery of Schizochytrium limacinum during biotransformation of hydrophobic substrates to docosahexaenoic acid
Source: Microb Cell Fact. 2024 Apr 1;23:97. doi: 10.1186/s12934-024-02381-6 (PMC10983653; doi:10.1186/s12934-024-02381-6)
Supplement: Supplementary file 4 — Supplementary Material 4 [file 12934_2024_2381_MOESM4_ESM.xlsx]

## Sheet: Sheet1
	Wolfpsort	Localizations	Signals
schi_0997	cyto: 15	Cytoplasm
schi_2485	nucl: 26	Endoplasmic reticulum	Signal peptide|Transmembrane domain
schi_5617	pero: 18	Cytoplasm	Peroxisomal targeting signal
schi_0474	cyto: 19	Cytoplasm
schi_2196	cyto: 14.5	Cytoplasm	Peroxisomal targeting signal
schi_2461	cyto: 9	Cytoplasm|Cell membrane	Nuclear localization signal
schi_2197	plas: 17	Cytoplasm	Peroxisomal targeting signal
schi_0748	cyto: 9	Cytoplasm|Cell membrane
schi_3543	nucl: 13.5	Cytoplasm	Nuclear localization signal
