# Supplementary material for: Transcriptomics aids in uncovering the metabolic shifts and molecular machinery of Schizochytrium limacinum during biotransformation of hydrophobic substrates to docosahexaenoic acid
Source: Microb Cell Fact. 2024 Apr 1;23:97. doi: 10.1186/s12934-024-02381-6 (PMC10983653; doi:10.1186/s12934-024-02381-6)
Supplement: Supplementary file 5 — Supplementary Material 5 [file 12934_2024_2381_MOESM5_ESM.xlsx]

## Sheet: Sheet1
GeneID	Length	Glu-Expression	WCO-Expression	log2FoldChange(WCO/Glu)	Padj	Up/Down-Regulation	Pvalue	Symbol	Cellular Component	Molecular Function	Biological Process	Kegg Orthology	Nr Description	Desc
GWHGABLD004875	2103	700.030435891938	338.682005923396	-1.0474863099519	0.0125845945082418	Down	0.00264465388522023	GWHGABLD004875//Protein=GWHPABLD004875	NA	GO:0005524//ATP binding;GO:0004672//protein kinase activity	NA	NA	Protein=GWHPABLD004875//1	Protein=GWHPABLD004875//1
GWHGABLD002874	2463	711.1095430686	307.909553299706	-1.20756518773316	0.00401044574544525	Down	0.00067831183112492	GWHGABLD002874//Protein=GWHPABLD002874	NA	NA	NA	NA	NA	Protein=GWHPABLD002874
GWHGABLD004542	951	77.647663485206	171.273213172844	1.14128511622588	0.0407545430437697	Up	0.0109708083704672	GWHGABLD004542//Protein=GWHPABLD004542	NA	GO:0016787//hydrolase activity	NA	NA	Protein=GWHPABLD004542//1	Protein=GWHPABLD004542//1
GWHGABLD002553	3312	574.703180482193	236.543157689755	-1.28071360358456	0.0224285287146383	Down	0.00537386906729575	GWHGABLD002553//Protein=GWHPABLD002553	NA	GO:0046872//metal ion binding;GO:0004674//protein serine/threonine kinase activity;GO:0005524//ATP binding;GO:0004698//calcium-dependent protein kinase C activity	GO:0035556//intracellular signal transduction	K18050//novel protein kinase C epsilon type [EC:2.7.11.13];K13303//serum/glucocorticoid-regulated kinase 2 [EC:2.7.11.1];K02677//classical protein kinase C alpha type [EC:2.7.11.13];K04345//protein kinase A [EC:2.7.11.11]	Protein=GWHPABLD002553//1	Protein=GWHPABLD002553//1
GWHGABLD000480	783	888.364485131016	322.79800986441	-1.46052003420118	0.00162172927108309	Down	0.00023901674891281	GWHGABLD000480//Protein=GWHPABLD000480	NA	GO:0003824//catalytic activity	NA	K22150//mevalonyl-CoA hydratase;K07511//enoyl-CoA hydratase [EC:4.2.1.17]	Protein=GWHPABLD000480//1	Protein=GWHPABLD000480//1
GWHGABLD004736	327	604.573069303052	233.450666501052	-1.37279900809458	0.00894922867212965	Down	0.00175658198239228	GWHGABLD004736//Protein=GWHPABLD004736	NA	GO:0003677//DNA binding;GO:0046872//metal ion binding	NA	K23339//protein yippee-like 5;K15428//Cys-Gly metallodipeptidase DUG1 [EC:3.4.13.-]	Protein=GWHPABLD004736//1	Protein=GWHPABLD004736//1
GWHGABLD002379	1896	392.479829640897	1696.5200194676	2.11188803649543	2.48836446794419e-11	Up	7.89731110627034e-13	GWHGABLD002379//Protein=GWHPABLD002379	NA	NA	NA	NA	NA	Protein=GWHPABLD002379
GWHGABLD004231	4158	9.98925606174271	29.8092732455759	1.57731205855119	0.0431627136622831	Up	0.0117671615373801	GWHGABLD004231//Protein=GWHPABLD004231	GO:0000329//fungal-type vacuole membrane;GO:0045121//membrane raft;GO:0000407//phagophore assembly site;GO:0016021//integral component of membrane;GO:0071563//Myo2p-Vac17p-Vac8p transport complex;GO:0071561//nucleus-vacuole junction	GO:0043495//protein-membrane adaptor activity;GO:0042802//identical protein binding	GO:0071562//nucleus-vacuole junction assembly;GO:0000425//pexophagy;GO:0071255//Cvt vesicle assembly;GO:0042144//vacuole fusion, non-autophagic;GO:0034517//ribophagy;GO:1903044//protein localization to membrane raft;GO:0000011//vacuole inheritance;GO:0000045//autophagosome assembly;GO:0016236//macroautophagy	K08332//vacuolar protein 8	Protein=GWHPABLD004231//1	Protein=GWHPABLD004231//1
GWHGABLD000772	789	500.262357165796	1770.28863683576	1.82322779957281	4.92143048127057e-07	Up	3.0182897447678e-08	GWHGABLD000772//Protein=GWHPABLD000772	NA	NA	NA	NA	NA	Protein=GWHPABLD000772
GWHGABLD000842	3159	8132.49951178042	2435.64668746526	-1.73939395817202	1.09637734397418e-07	Down	5.89332210628006e-09	GWHGABLD000842//Protein=GWHPABLD000842	NA	GO:0004252//serine-type endopeptidase activity;GO:0003729//mRNA binding	NA	K23573//dentin sialophosphoprotein;K14411//RNA-binding protein Musashi	Protein=GWHPABLD000842//1	Protein=GWHPABLD000842//1
GWHGABLD000240	2553	1219.86772928282	3156.7463718596	1.37171362796765	0.000382847562749577	Up	4.55366936679983e-05	GWHGABLD000240//Protein=GWHPABLD000240	NA	NA	NA	K19898//alpha-agglutinin;K01183//chitinase [EC:3.2.1.14]	Protein=GWHPABLD000240//1	Protein=GWHPABLD000240//1
GWHGABLD005517	2529	911.01143784816	3597.78023702936	1.98156599278804	1.77536905336209e-09	Up	7.131932866258e-11	GWHGABLD005517//Protein=GWHPABLD005517	NA	GO:0004072//aspartate kinase activity;GO:0030170//pyridoxal phosphate binding	GO:0008652//cellular amino acid biosynthetic process;GO:0009090//homoserine biosynthetic process;GO:0009088//threonine biosynthetic process;GO:0009086//methionine biosynthetic process	K00928//aspartate kinase [EC:2.7.2.4]	Protein=GWHPABLD005517//1	Protein=GWHPABLD005517//1
GWHGABLD004897	1368	1779.42808388647	4801.08198682917	1.43194594565694	1.7475078564404e-05	Up	1.51142566568469e-06	GWHGABLD004897//Protein=GWHPABLD004897	GO:0005634//nucleus;GO:0005839//proteasome core complex	GO:0004298//threonine-type endopeptidase activity;GO:0030170//pyridoxal phosphate binding;GO:0031071//cysteine desulfurase activity	GO:0051603//proteolysis involved in cellular protein catabolic process;GO:0044571//[2Fe-2S] cluster assembly;GO:0002143//tRNA wobble position uridine thiolation	K04487//cysteine desulfurase [EC:2.8.1.7]	Protein=GWHPABLD004897//1	Protein=GWHPABLD004897//1
GWHGABLD004396	1371	1011.85898208264	3377.01135127134	1.73873878616129	9.09958533165334e-12	Up	2.74483560397263e-13	GWHGABLD004396//Protein=GWHPABLD004396	GO:0016021//integral component of membrane	GO:0016491//oxidoreductase activity	NA	K14729//multifunctional beta-oxidation protein [EC:4.2.1.- 1.1.1.-]	Protein=GWHPABLD004396//1	Protein=GWHPABLD004396//1
GWHGABLD000968	1582	51781.51611869	10554.9511372178	-2.2945173068082	3.7106372644036e-08	Down	1.82481661037147e-09	GWHGABLD000968//Protein=GWHPABLD000968	GO:0005737//cytoplasm	GO:0050661//NADP binding;GO:0051287//NAD binding;GO:0004365//glyceraldehyde-3-phosphate dehydrogenase (NAD+) (phosphorylating) activity	GO:0006006//glucose metabolic process;GO:0006096//glycolytic process	K00134//glyceraldehyde 3-phosphate dehydrogenase [EC:1.2.1.12]	XP_024697257.1//glyceraldehyde-3-phosphate dehydrogenase [Aspergillus campestris IBT 28561];Protein=GWHPABLD000968//1	Protein=GWHPABLD000968//1
GWHGABLD000916	1182	36.7400021812563	4.94960961505334	-2.89196506536022	0.000266431004942325	Down	3.00901349398766e-05	GWHGABLD000916//Protein=GWHPABLD000916	GO:0016021//integral component of membrane	NA	NA	NA	Protein=GWHPABLD000916//1	Protein=GWHPABLD000916//1
GWHGABLD004519	612	0.180923539164104	13.2221629262972	6.19143426401506	0.000452976952092907	Up	5.54322045734851e-05	GWHGABLD004519//Protein=GWHPABLD004519	GO:0030122//AP-2 adaptor complex	GO:0035615//clathrin adaptor activity;GO:0005509//calcium ion binding	GO:0006886//intracellular protein transport;GO:0072583//clathrin-dependent endocytosis;GO:0019722//calcium-mediated signaling	K02183//calmodulin	Protein=GWHPABLD004519//1	Protein=GWHPABLD004519//1
GWHGABLD002043	4701	19.0508971841867	0.182331410332826	-6.70715201480791	3.44619155742773e-05	Down	3.18261579142003e-06	GWHGABLD002043//Protein=GWHPABLD002043	NA	NA	NA	K22016//mucin-3/17	Protein=GWHPABLD002043//1	Protein=GWHPABLD002043//1
GWHGABLD000645	2196	3899.5627563483	22527.5485545743	2.53030605413576	5.55600279567633e-09	Up	2.34313198673984e-10	GWHGABLD000645//Protein=GWHPABLD000645	NA	NA	NA	K19851//flocculation protein FLO11	Protein=GWHPABLD000645//1	Protein=GWHPABLD000645//1
BGI_novel_G000196	826	6073.33095629822	15575.8267289794	1.35874884644491	0.0105753376512335	Up	0.00215739911769982	NA	GO:0005840//ribosome	GO:0003735//structural constituent of ribosome	GO:0006412//translation	K08770//ubiquitin C	KAF5093782.1//hypothetical protein DV451_005146 [Geotrichum candidum]	NA
GWHGABLD000395	1392	743.869893332397	1645.99843440628	1.14584074980574	0.000146488852810822	Up	1.55598595623217e-05	GWHGABLD000395//Protein=GWHPABLD000395	GO:0016021//integral component of membrane	GO:0005347//ATP transmembrane transporter activity	NA	K15113//solute carrier family 25 (mitochondrial iron transporter), member 28/37	Protein=GWHPABLD000395//1	Protein=GWHPABLD000395//1
GWHGABLD001287	1248	1094.21087482739	171.957944138085	-2.66976312679364	2.43919827683258e-11	Down	7.70640198970692e-13	GWHGABLD001287//Protein=GWHPABLD001287	NA	NA	NA	NA	NA	Protein=GWHPABLD001287
GWHGABLD002647	1260	52.0737898306415	8.60216319593448	-2.59778600038667	0.000832006551735392	Down	0.000111211740653694	GWHGABLD002647//Protein=GWHPABLD002647	NA	GO:0008138//protein tyrosine/serine/threonine phosphatase activity;GO:0004725//protein tyrosine phosphatase activity	GO:0007096//regulation of exit from mitosis	K06639//cell division cycle 14 [EC:3.1.3.16 3.1.3.48]	Protein=GWHPABLD002647//1	Protein=GWHPABLD002647//1
BGI_novel_G000293	6676	5319.62631444033	370.285999143288	-3.84461299887487	7.73507088825584e-06	Down	6.14824791117977e-07	NA	GO:0005643//nuclear pore;GO:0016021//integral component of membrane	GO:0017056//structural constituent of nuclear pore	NA	NA	VEU22287.1//DEKNAAC103649, partial [Brettanomyces naardenensis]	NA
GWHGABLD000656	2363	9578.1306873396	2624.64434565274	-1.86762217776154	6.97717773596388e-08	Down	3.63072579827141e-09	GWHGABLD000656//Protein=GWHPABLD000656	NA	NA	NA	NA	NA	Protein=GWHPABLD000656
GWHGABLD002985	4700	147.816347773863	29.7996040451807	-2.31044076693234	1.81940880299987e-05	Down	1.58401709939517e-06	GWHGABLD002985//Protein=GWHPABLD002985	GO:0000329//fungal-type vacuole membrane;GO:0016021//integral component of membrane	GO:0015431//ATPase-coupled glutathione S-conjugate transmembrane transporter activity;GO:0044604//ATPase-coupled phytochelatin transmembrane transporter activity;GO:0005524//ATP binding;GO:0042626//ATPase-coupled transmembrane transporter activity;GO:0015127//bilirubin transmembrane transporter activity;GO:0016887//ATPase activity	GO:0006749//glutathione metabolic process;GO:0098849//cellular detoxification of cadmium ion;GO:0036246//phytochelatin 2 import into vacuole;GO:0042144//vacuole fusion, non-autophagic;GO:0071996//glutathione transmembrane import into vacuole;GO:0045454//cell redox homeostasis	K05665//ATP-binding cassette, subfamily C (CFTR/MRP), member 1 [EC:7.6.2.3]	OBZ82882.1//Metal resistance protein YCF1 [Choanephora cucurbitarum];Protein=GWHPABLD002985//1;ORY42753.1//P-loop containing nucleoside triphosphate hydrolase protein [Rhizoclosmatium globosum]	Protein=GWHPABLD002985//1
GWHGABLD000573	4167	303.85118728098	148.664093772008	-1.03130868788637	0.0437296031998064	Down	0.0119904759023915	GWHGABLD000573//Protein=GWHPABLD000573	GO:0043332//mating projection tip;GO:0005737//cytoplasm	GO:0005524//ATP binding;GO:0004708//MAP kinase kinase activity;GO:0004672//protein kinase activity	GO:0010525//regulation of transposition, RNA-mediated;GO:0007124//pseudohyphal growth;GO:0001403//invasive growth in response to glucose limitation;GO:0000196//cell wall integrity MAPK cascade;GO:0001402//signal transduction involved in filamentous growth;GO:0071507//pheromone response MAPK cascade	K11226//mitogen-activated protein kinase kinase [EC:2.7.12.2];K08294//mitogen-activated protein kinase kinase [EC:2.7.12.2]	Protein=GWHPABLD000573//1	Protein=GWHPABLD000573//1
GWHGABLD000014	672	0.1771563976339	5.30211513717662	4.90347252771057	0.0369315681013765	Up	0.00971994522868251	GWHGABLD000014//Protein=GWHPABLD000014	NA	NA	NA	NA	NA	Protein=GWHPABLD000014
GWHGABLD005498	372	246.171809602108	83.2054658909797	-1.56491535148652	0.00130324178828021	Down	0.000186496787715295	GWHGABLD005498//Protein=GWHPABLD005498	NA	GO:0033971//hydroxyisourate hydrolase activity	GO:0006144//purine nucleobase metabolic process	K07127//5-hydroxyisourate hydrolase [EC:3.5.2.17]	Protein=GWHPABLD005498//1	Protein=GWHPABLD005498//1
GWHGABLD004825	3903	242.972453805795	929.621448951623	1.93585059376463	0.000344680627436934	Up	4.05366487886735e-05	GWHGABLD004825//Protein=GWHPABLD004825	GO:0016021//integral component of membrane;GO:0005737//cytoplasm	GO:0003723//RNA binding	GO:0055085//transmembrane transport;GO:0048312//intracellular distribution of mitochondria	K03255//protein TIF31	Protein=GWHPABLD004825//1	Protein=GWHPABLD004825//1
GWHGABLD000482	1053	196.564442682003	476.011973575115	1.27599549297068	0.0457641703512549	Up	0.0126726516040573	GWHGABLD000482//Protein=GWHPABLD000482	NA	NA	NA	K01952//phosphoribosylformylglycinamidine synthase [EC:6.3.5.3];K03854//mannosyltransferase [EC:2.4.1.-]	Protein=GWHPABLD000482//1	Protein=GWHPABLD000482//1
GWHGABLD006306	1887	127.202876158925	57.25778191789	-1.15158760282948	0.0261185880436277	Down	0.00644118103333121	GWHGABLD006306//Protein=GWHPABLD006306	GO:0016021//integral component of membrane	GO:0005524//ATP binding;GO:0004672//protein kinase activity	NA	NA	Protein=GWHPABLD006306//1	Protein=GWHPABLD006306//1
GWHGABLD000448	1089	13.1773798048882	77.938614081979	2.56427474463753	0.000523521089461156	Up	6.54869125487507e-05	GWHGABLD000448//Protein=GWHPABLD000448	NA	GO:0016491//oxidoreductase activity	NA	K01113//alkaline phosphatase D [EC:3.1.3.1]	Protein=GWHPABLD000448//1	Protein=GWHPABLD000448//1
GWHGABLD002841	3447	85.5193152044474	205.103214482129	1.26202789680415	0.0432947487910707	Up	0.0118341043157294	GWHGABLD002841//Protein=GWHPABLD002841	NA	NA	NA	K14326//regulator of nonsense transcripts 1 [EC:3.6.4.-]	Protein=GWHPABLD002841//1	Protein=GWHPABLD002841//1
GWHGABLD000420	2442	217.002696158889	75.7052828254112	-1.5192470853974	0.0234997998606024	Down	0.00567757852243289	GWHGABLD000420//Protein=GWHPABLD000420	GO:0016021//integral component of membrane	NA	NA	K21440//ankyrin repeat domain-containing protein 50	Protein=GWHPABLD000420//1	Protein=GWHPABLD000420//1
GWHGABLD006250	1284	50.9068393053531	122.253199727255	1.26394082555543	0.0246021175446487	Up	0.00600161476391346	GWHGABLD006250//Protein=GWHPABLD006250	NA	NA	NA	K22020//mucin-19;K01210//glucan 1,3-beta-glucosidase [EC:3.2.1.58]	Protein=GWHPABLD006250//1	Protein=GWHPABLD006250//1
GWHGABLD001442	1164	12.1441742839943	2.31329978404355	-2.39224025623096	0.043682441324026	Down	0.0119650546928998	GWHGABLD001442//Protein=GWHPABLD001442	NA	NA	NA	K23573//dentin sialophosphoprotein;K01183//chitinase [EC:3.2.1.14];K01210//glucan 1,3-beta-glucosidase [EC:3.2.1.58]	Protein=GWHPABLD001442//1	Protein=GWHPABLD001442//1
GWHGABLD004381	1842	233.271147395228	79.9834976870937	-1.54423359890573	0.000808246662305232	Down	0.00010768919074603	GWHGABLD004381//Protein=GWHPABLD004381	GO:0005634//nucleus	GO:0003677//DNA binding	NA	K09425//Myb-like DNA-binding protein FlbD;K09423//Myb-like DNA-binding protein BAS1;K09420//transcriptional activator Myb	Protein=GWHPABLD004381//1	Protein=GWHPABLD004381//1
GWHGABLD002796	900	638.495452601387	2525.92589992851	1.98406406699847	4.77031406595409e-07	Up	2.90515195439091e-08	GWHGABLD002796//Protein=GWHPABLD002796	NA	NA	NA	NA	NA	Protein=GWHPABLD002796
GWHGABLD004309	1632	18.6772169024216	365.15195373175	4.28914554991511	4.09155388557535e-16	Up	7.66252407448707e-18	GWHGABLD004309//Protein=GWHPABLD004309	NA	NA	NA	K11493//regulator of chromosome condensation	Protein=GWHPABLD004309//1	Protein=GWHPABLD004309//1
GWHGABLD002515	1368	14.0134400566111	117.892662500592	3.07259086850297	3.04452089660141e-07	Up	1.7931988697638e-08	GWHGABLD002515//Protein=GWHPABLD002515	NA	NA	NA	NA	NA	Protein=GWHPABLD002515
GWHGABLD003214	1707	104.454162238331	212.419603162961	1.02404693017644	0.0048706389511183	Up	0.000864808231206424	GWHGABLD003214//Protein=GWHPABLD003214	NA	NA	NA	NA	Protein=GWHPABLD003214//1	Protein=GWHPABLD003214//1
GWHGABLD002509	1581	671.48068828075	1518.97528353651	1.17768058119141	2.33854759968127e-06	Up	1.63481025910527e-07	GWHGABLD002509//Protein=GWHPABLD002509	NA	GO:0046872//metal ion binding;GO:0004044//amidophosphoribosyltransferase activity	GO:0009116//nucleoside metabolic process;GO:0009113//purine nucleobase biosynthetic process;GO:0006189//'de novo' IMP biosynthetic process	K00764//amidophosphoribosyltransferase [EC:2.4.2.14]	Protein=GWHPABLD002509//1	Protein=GWHPABLD002509//1
GWHGABLD003242	2115	166.254333834749	6.63412981055917	-4.64734089659718	1.32965306958246e-17	Down	2.14797422248489e-19	GWHGABLD003242//Protein=GWHPABLD003242	GO:0009341//beta-galactosidase complex	GO:0030246//carbohydrate binding;GO:0005524//ATP binding;GO:0004565//beta-galactosidase activity;GO:0004672//protein kinase activity;GO:0003824//catalytic activity	GO:0009116//nucleoside metabolic process;GO:0005975//carbohydrate metabolic process	K21440//ankyrin repeat domain-containing protein 50;K08803//death-associated protein kinase [EC:2.7.11.1]	Protein=GWHPABLD003242//1	Protein=GWHPABLD003242//1
BGI_novel_G000381	1391	101.652374950983	262.429606942239	1.36828657005912	0.00362991421202591	Up	0.000605072190310538	NA	NA	NA	NA	NA
GWHGABLD006764	1721	31697.011188633	85411.899329467	1.43009026528827	0.00448729126251726	Up	0.000779422285054821	GWHGABLD006764//Protein=GWHPABLD006764	GO:0045261//proton-transporting ATP synthase complex, catalytic core F(1);GO:0005754//mitochondrial proton-transporting ATP synthase, catalytic core	GO:0043531//ADP binding;GO:0005524//ATP binding;GO:0046961//proton-transporting ATPase activity, rotational mechanism;GO:0046933//proton-transporting ATP synthase activity, rotational mechanism;GO:0016887//ATPase activity	GO:0015986//ATP synthesis coupled proton transport;GO:0042776//mitochondrial ATP synthesis coupled proton transport	K02133//F-type H+-transporting ATPase subunit beta [EC:7.1.2.2]	Protein=GWHPABLD006764//1;ANZ75607.1//BA75_02041T0 [Komagataella pastoris]	Protein=GWHPABLD006764//1
GWHGABLD004835	1656	130.225382239769	720.559602188067	2.46810709834164	1.36050244430547e-17	Up	2.21725916584451e-19	GWHGABLD004835//Protein=GWHPABLD004835	NA	GO:0016746//transferase activity, transferring acyl groups	NA	K00624//carnitine O-acetyltransferase [EC:2.3.1.7]	Protein=GWHPABLD004835//1	Protein=GWHPABLD004835//1
GWHGABLD001903	1680	499.346590097227	1143.06962583894	1.19479985806514	7.00217830920381e-05	Up	6.9471218678877e-06	GWHGABLD001903//Protein=GWHPABLD001903	GO:0005634//nucleus	NA	NA	K14848//ribosome assembly protein RRB1	Protein=GWHPABLD001903//1	Protein=GWHPABLD001903//1
GWHGABLD006609	1917	157.089211499963	14.1914818362837	-3.46848695858889	8.6123341544538e-15	Down	1.84431431889211e-16	GWHGABLD006609//Protein=GWHPABLD006609	GO:0016021//integral component of membrane	GO:0004674//protein serine/threonine kinase activity;GO:0005524//ATP binding;GO:0004672//protein kinase activity	GO:0007165//signal transduction	K08838//serine/threonine-protein kinase 24/25/MST4 [EC:2.7.11.1]	Protein=GWHPABLD006609//1	Protein=GWHPABLD006609//1
GWHGABLD000907	908	4308.64017296262	10459.6353678917	1.27952803389628	0.0198137013756723	Up	0.00458873427142088	GWHGABLD000907//Protein=GWHPABLD000907	GO:0005840//ribosome	GO:0003735//structural constituent of ribosome	GO:0006412//translation	K02934//large subunit ribosomal protein L6e	Protein=GWHPABLD000907//1;RKP14782.1//ribosomal protein L6e-domain-containing protein [Piptocephalis cylindrospora]	Protein=GWHPABLD000907//1
GWHGABLD002652	1206	48.9901767144821	7.48882851189234	-2.70968053702756	0.000107668154818206	Down	1.10207861114847e-05	GWHGABLD002652//Protein=GWHPABLD002652	NA	NA	NA	NA	NA	Protein=GWHPABLD002652
GWHGABLD003671	3285	43.5229953771555	11.6257196041963	-1.90445783205671	0.00956631499605693	Down	0.00192010096561314	GWHGABLD003671//Protein=GWHPABLD003671	NA	NA	NA	K10415//dynein intermediate chain, cytosolic	Protein=GWHPABLD003671//1	Protein=GWHPABLD003671//1
GWHGABLD006083	2856	1035.88174731502	422.851388795475	-1.2926366972603	0.000882892721568428	Down	0.000119023278976273	GWHGABLD006083//Protein=GWHPABLD006083	GO:0017119//Golgi transport complex	NA	GO:0006891//intra-Golgi vesicle-mediated transport	K20292//conserved oligomeric Golgi complex subunit 5	Protein=GWHPABLD006083//1	Protein=GWHPABLD006083//1
GWHGABLD004295	327	152.311416395169	992.900003411519	2.70462434681406	5.63090024069756e-05	Up	5.46587743164209e-06	GWHGABLD004295//Protein=GWHPABLD004295	GO:0016021//integral component of membrane	NA	NA	K00018//glycerate dehydrogenase [EC:1.1.1.29]	Protein=GWHPABLD004295//1	Protein=GWHPABLD004295//1
GWHGABLD003162	2058	5278.98643558141	2079.11336716901	-1.34429253326561	8.00830504059511e-05	Down	8.02547796062498e-06	GWHGABLD003162//Protein=GWHPABLD003162	NA	NA	NA	NA	NA	Protein=GWHPABLD003162
GWHGABLD002939	3260	364.315875102512	91.4923444832039	-1.99346692432873	4.39839742789122e-08	Down	2.20622461103631e-09	GWHGABLD002939//Protein=GWHPABLD002939	NA	NA	NA	K22614//NLR family CARD domain-containing protein 3;K17576//protein phosphatase 1 regulatory subunit 37	KFH66504.1//hypothetical protein MVEG_07029 [Mortierella verticillata NRRL 6337];Protein=GWHPABLD002939//1;KFH64911.1//hypothetical protein MVEG_09639 [Mortierella verticillata NRRL 6337]	Protein=GWHPABLD002939//1
GWHGABLD003509	3531	1064.86956071722	3247.25718808278	1.60854493201919	5.45975457840832e-06	Up	4.15237946492241e-07	GWHGABLD003509//Protein=GWHPABLD003509	NA	NA	GO:0016575//histone deacetylation	K09051//ATF/CREB family transcription factor	Protein=GWHPABLD003509//1	Protein=GWHPABLD003509//1
GWHGABLD000517	1422	45.2267904542334	208.165930367361	2.20248444518195	4.7591556893854e-10	Up	1.80296820255487e-11	GWHGABLD000517//Protein=GWHPABLD000517	NA	GO:0003677//DNA binding	NA	NA	Protein=GWHPABLD000517//1	Protein=GWHPABLD000517//1
GWHGABLD004019	2130	873.045043930879	1935.5389872146	1.14860737250059	0.000282800343792631	Up	3.21814258268669e-05	GWHGABLD004019//Protein=GWHPABLD004019	NA	NA	NA	K18626//trichohyalin;K01210//glucan 1,3-beta-glucosidase [EC:3.2.1.58]	Protein=GWHPABLD004019//1	Protein=GWHPABLD004019//1
GWHGABLD003721	8005	1031.54038455263	2648.31151291049	1.36027252851451	0.0237060143564279	Up	0.00574434515141462	GWHGABLD003721//Protein=GWHPABLD003721	GO:0016459//myosin complex	GO:0051015//actin filament binding;GO:0003779//actin binding;GO:0005524//ATP binding;GO:0003774//motor activity	NA	K10352//myosin heavy chain;K10357//myosin V	Protein=GWHPABLD003721//1;OBZ88922.1//Myosin-2 [Choanephora cucurbitarum]	Protein=GWHPABLD003721//1
GWHGABLD003233	1223	2399.09538492526	514.025862430935	-2.22257766508918	2.9208056070985e-08	Down	1.40716438826618e-09	GWHGABLD003233//Protein=GWHPABLD003233	NA	NA	NA	K00059//3-oxoacyl-[acyl-carrier protein] reductase [EC:1.1.1.100];K00065//2-dehydro-3-deoxy-D-gluconate 5-dehydrogenase [EC:1.1.1.127];K17742//sorbose reductase [EC:1.1.1.289]	XP_033448814.1//oxidoreductase ucpA [Didymella exigua CBS 183.55];Protein=GWHPABLD003233//1	Protein=GWHPABLD003233//1
GWHGABLD002532	2064	970.508909261462	200.31314268367	-2.27648437645061	1.60199838058439e-10	Down	5.58810014099488e-12	GWHGABLD002532//Protein=GWHPABLD002532	NA	GO:0051015//actin filament binding	NA	K05768//gelsolin	OUM59153.1//hypothetical protein PIROE2DRAFT_47312 [Piromyces sp. E2];Protein=GWHPABLD002532//1	Protein=GWHPABLD002532//1
BGI_novel_G000397	3437	99.0514493995882	0.996541408034826	-6.63510452289845	3.35204793964836e-11	Down	1.06863000792221e-12	NA	NA	GO:0008410//CoA-transferase activity	NA	K18703//succinate---hydroxymethylglutarate CoA-transferase [EC:2.8.3.13]	RKL03853.1//Succinate--hydroxymethylglutarate CoA-transferase [Fusarium oxysporum]	NA
GWHGABLD000752	2091	118.881186757624	26.7625837381286	-2.15123111326628	1.1070263573712e-07	Down	5.96638937425223e-09	GWHGABLD000752//Protein=GWHPABLD000752	GO:0005634//nucleus;GO:0000329//fungal-type vacuole membrane;GO:0000785//chromatin	GO:0004674//protein serine/threonine kinase activity;GO:0005524//ATP binding	GO:0045945//positive regulation of transcription by RNA polymerase III;GO:0090153//regulation of sphingolipid biosynthetic process;GO:1901494//regulation of cysteine metabolic process;GO:1904828//positive regulation of hydrogen sulfide biosynthetic process;GO:0047484//regulation of response to osmotic stress;GO:0001324//age-dependent response to oxidative stress involved in chronological cell agi…	K08793//serine/threonine kinase 32 [EC:2.7.11.1]	Protein=GWHPABLD000752//1	Protein=GWHPABLD000752//1
GWHGABLD000475	828	131.094565474796	38.9451762436322	-1.75109132787242	0.000138190023401875	Down	1.45005685742639e-05	GWHGABLD000475//Protein=GWHPABLD000475	GO:0044732//mitotic spindle pole body;GO:0031097//medial cortex;GO:0034973//Sid2-Mob1 complex	GO:0016301//kinase activity;GO:0030295//protein kinase activator activity	GO:1903473//positive regulation of mitotic actomyosin contractile ring contraction;GO:0034613//cellular protein localization;GO:0031031//positive regulation of septation initiation signaling	K06685//MOB kinase activator 1	Protein=GWHPABLD000475//1	Protein=GWHPABLD000475//1
GWHGABLD005080	7029	439.867762757817	3267.60020737482	2.89308970247433	2.78537963772286e-25	Up	2.26971607362692e-27	GWHGABLD005080//Protein=GWHPABLD005080	NA	GO:0003849//3-deoxy-7-phosphoheptulonate synthase activity	GO:0009073//aromatic amino acid family biosynthetic process	K01626//3-deoxy-7-phosphoheptulonate synthase [EC:2.5.1.54]	Protein=GWHPABLD005080//1	Protein=GWHPABLD005080//1
GWHGABLD005356	675	96.8093278976385	197.604680277939	1.02939914991084	0.0055263577614506	Up	0.0010049359646269	GWHGABLD005356//Protein=GWHPABLD005356	NA	GO:0047429//nucleoside-triphosphate diphosphatase activity	NA	K06287//septum formation protein	Protein=GWHPABLD005356//1	Protein=GWHPABLD005356//1
GWHGABLD003636	906	167.76084548646	1341.23137279433	2.9990801921553	0.0377631141637331	Up	0.0100154085463695	GWHGABLD003636//Protein=GWHPABLD003636	GO:0016021//integral component of membrane	GO:0008324//cation transmembrane transporter activity	NA	K14688//solute carrier family 30 (zinc transporter), member 1	Protein=GWHPABLD003636//1	Protein=GWHPABLD003636//1
GWHGABLD005836	4092	471.640057735455	972.210651353913	1.04358268437738	0.0337596429993744	Up	0.00873069252121061	GWHGABLD005836//Protein=GWHPABLD005836	NA	GO:0046872//metal ion binding;GO:0005524//ATP binding	NA	K15083//DNA repair protein RAD16	Protein=GWHPABLD005836//1	Protein=GWHPABLD005836//1
BGI_novel_G000306	2763	2583.23445145429	6300.31105833323	1.28624447218963	0.0251957929499507	Up	0.00617738168822952	NA	NA	NA	NA	NA
GWHGABLD005645	2584	136.774899482435	302.641200112289	1.1458049069977	0.00185272850267245	Up	0.000278107923917951	GWHGABLD005645//Protein=GWHPABLD005645	GO:0005730//nucleolus;GO:0005666//RNA polymerase III complex	GO:0003824//catalytic activity;GO:0030170//pyridoxal phosphate binding	GO:0006383//transcription by RNA polymerase III	K03025//DNA-directed RNA polymerase III subunit RPC6;K11294//nucleolin	Protein=GWHPABLD005645//1	Protein=GWHPABLD005645//1
GWHGABLD002421	1026	831.682223177464	336.587498298112	-1.30505080305011	0.00293686085760337	Down	0.0004756916871572	GWHGABLD002421//Protein=GWHPABLD002421	NA	GO:0004252//serine-type endopeptidase activity	NA	K01312//trypsin [EC:3.4.21.4]	Protein=GWHPABLD002421//1	Protein=GWHPABLD002421//1
GWHGABLD003127	1830	412.585860824053	3131.97522344919	2.92430651322641	5.52977131629013e-19	Up	7.90531996610454e-21	GWHGABLD003127//Protein=GWHPABLD003127	NA	GO:0030170//pyridoxal phosphate binding;GO:0004794//L-threonine ammonia-lyase activity	GO:0009097//isoleucine biosynthetic process	K01754//threonine dehydratase [EC:4.3.1.19]	Protein=GWHPABLD003127//1	Protein=GWHPABLD003127//1
GWHGABLD002704	1344	1253.98953135394	395.336907562945	-1.66537075159309	6.54811550568929e-07	Down	4.14698380131573e-08	GWHGABLD002704//Protein=GWHPABLD002704	NA	NA	NA	NA	NA	Protein=GWHPABLD002704
GWHGABLD004523	1587	220.769269045301	1275.85375066719	2.53085169557512	3.45897268382653e-08	Up	1.69610812087562e-09	GWHGABLD004523//Protein=GWHPABLD004523	GO:0015934//large ribosomal subunit	GO:0008173//RNA methyltransferase activity;GO:0003735//structural constituent of ribosome;GO:0003676//nucleic acid binding	GO:0006396//RNA processing;GO:0006412//translation	K15331//tRNA (uracil-5-)-methyltransferase [EC:2.1.1.35]	Protein=GWHPABLD004523//1	Protein=GWHPABLD004523//1
GWHGABLD006817	1480	372.093279060529	134.803215196675	-1.46480942529686	0.000186137241957553	Down	2.01970216791684e-05	GWHGABLD006817//Protein=GWHPABLD006817	NA	GO:0004342//glucosamine-6-phosphate deaminase activity	GO:0006044//N-acetylglucosamine metabolic process;GO:0005975//carbohydrate metabolic process	K02564//glucosamine-6-phosphate deaminase [EC:3.5.99.6]	Protein=GWHPABLD006817//1;RUS20331.1//glucosamine-6-phosphate isomerase [Endogone sp. FLAS-F59071]	Protein=GWHPABLD006817//1
GWHGABLD005686	2178	7.10488847157144	0.356937067228124	-4.31507036766829	0.0431929940954766	Down	0.0117939412040544	GWHGABLD005686//Protein=GWHPABLD005686	GO:0010494//cytoplasmic stress granule;GO:0000932//P-body;GO:0048471//perinuclear region of cytoplasm	GO:0003729//mRNA binding;GO:0003723//RNA binding	GO:0061158//3'-UTR-mediated mRNA destabilization;GO:0007005//mitochondrion organization	K13126//polyadenylate-binding protein	Protein=GWHPABLD005686//1	Protein=GWHPABLD005686//1
BGI_novel_G000036	2618	15.9501710220287	206.626283774807	3.69537998489914	1.89696642434959e-13	Up	4.66444924929419e-15	NA	NA	NA	NA	NA	XP_014552664.1//hypothetical protein COCVIDRAFT_41208 [Bipolaris victoriae FI3]	NA
GWHGABLD004645	1743	125.510151642496	317.681705692696	1.33977795364151	6.05140520317523e-05	Up	5.9102398445861e-06	GWHGABLD004645//Protein=GWHPABLD004645	NA	NA	NA	NA	NA	Protein=GWHPABLD004645
GWHGABLD001449	3720	780.707224444013	310.475356213945	-1.33030286004894	0.00440629087758323	Down	0.000762833202680956	GWHGABLD001449//Protein=GWHPABLD001449	NA	GO:0005524//ATP binding;GO:0004672//protein kinase activity	NA	K22614//NLR family CARD domain-containing protein 3;K14319//Ran GTPase-activating protein 1	RUP46782.1//hypothetical protein BC936DRAFT_146529 [Jimgerdemannia flammicorona];Protein=GWHPABLD001449//1;RUP50392.1//hypothetical protein BC936DRAFT_139384 [Jimgerdemannia flammicorona]	Protein=GWHPABLD001449//1
GWHGABLD006209	1800	654.764955504322	128.802090331784	-2.34582110041911	3.91741695446657e-08	Down	1.93770731414644e-09	GWHGABLD006209//Protein=GWHPABLD006209	NA	GO:0005524//ATP binding	GO:0006464//cellular protein modification process	K06047//tubulin---tyrosine ligase [EC:6.3.2.25]	Protein=GWHPABLD006209//1	Protein=GWHPABLD006209//1
GWHGABLD006796	990	247.24816219828	118.924437338894	-1.05591459786896	0.00181060561137454	Down	0.000271008445333687	GWHGABLD006796//Protein=GWHPABLD006796	NA	GO:0046872//metal ion binding;GO:0016491//oxidoreductase activity	NA	K04125//gibberellin 2beta-dioxygenase [EC:1.14.11.13]	Protein=GWHPABLD006796//1	Protein=GWHPABLD006796//1
GWHGABLD001296	3414	600.888875175728	1269.61383539786	1.07921963763847	0.0122774911115434	Up	0.00256782980646005	GWHGABLD001296//Protein=GWHPABLD001296	GO:0005684//U2-type spliceosomal complex;GO:0071014//post-mRNA release spliceosomal complex	GO:0005524//ATP binding;GO:0004386//helicase activity;GO:0003676//nucleic acid binding	NA	K12818//ATP-dependent RNA helicase DHX8/PRP22 [EC:3.6.4.13]	Protein=GWHPABLD001296//1	Protein=GWHPABLD001296//1
GWHGABLD006292	577	2442.31750965948	6467.0145037279	1.40484907813091	0.00486116022741583	Up	0.000861735336954343	GWHGABLD006292//Protein=GWHPABLD006292	GO:0005840//ribosome;GO:0016021//integral component of membrane	GO:0003735//structural constituent of ribosome	GO:0006412//translation	K02923//large subunit ribosomal protein L38e	Protein=GWHPABLD006292//1	Protein=GWHPABLD006292//1
GWHGABLD004954	2217	372.473508028439	926.675645337255	1.31492663728711	5.19250119833379e-07	Up	3.23649824513729e-08	GWHGABLD004954//Protein=GWHPABLD004954	NA	NA	NA	NA	KFH65236.1//hypothetical protein MVEG_08717 [Mortierella verticillata NRRL 6337];Protein=GWHPABLD004954//1	Protein=GWHPABLD004954//1
GWHGABLD002889	1926	26.1722790700781	5.95182928224747	-2.13663450809696	0.0096578158834981	Down	0.00194260857013321	GWHGABLD002889//Protein=GWHPABLD002889	NA	NA	NA	K01183//chitinase [EC:3.2.1.14]	Protein=GWHPABLD002889//1	Protein=GWHPABLD002889//1
GWHGABLD004682	846	3277.48084299392	6607.90972480354	1.01160662938176	0.0217042691255739	Up	0.00515151936777113	GWHGABLD004682//Protein=GWHPABLD004682	NA	GO:1990610//acetolactate synthase regulator activity	GO:0009082//branched-chain amino acid biosynthetic process	K01653//acetolactate synthase I/III small subunit [EC:2.2.1.6]	Protein=GWHPABLD004682//1	Protein=GWHPABLD004682//1
GWHGABLD006377	2247	315.155901701175	1834.9768844486	2.54162430485515	3.97229269366028e-14	Up	9.14280376953974e-16	GWHGABLD006377//Protein=GWHPABLD006377	NA	GO:0016810//hydrolase activity, acting on carbon-nitrogen (but not peptide) bonds	NA	K01487//guanine deaminase [EC:3.5.4.3]	Protein=GWHPABLD006377//1	Protein=GWHPABLD006377//1
GWHGABLD003789	1743	515.475058721116	253.832655175542	-1.02202494284417	0.000403087775568712	Down	4.84051081454922e-05	GWHGABLD003789//Protein=GWHPABLD003789	GO:0016021//integral component of membrane	GO:0022857//transmembrane transporter activity	NA	K08176//MFS transporter, PHS family, inorganic phosphate transporter;K08150//MFS transporter, SP family, solute carrier family 2 (myo-inositol transporter), member 13	Protein=GWHPABLD003789//1	Protein=GWHPABLD003789//1
GWHGABLD002705	1191	5412.93868869665	34440.168192103	2.66960823616984	6.4704711113218e-09	Up	2.76579108260932e-10	GWHGABLD002705//Protein=GWHPABLD002705	NA	GO:0003824//catalytic activity	NA	K19475//WAS/WASL-interacting protein	Protein=GWHPABLD002705//1	Protein=GWHPABLD002705//1
GWHGABLD006368	2187	365.251462057898	112.895606976462	-1.69390069930154	1.22303667785948e-06	Down	8.06032749811608e-08	GWHGABLD006368//Protein=GWHPABLD006368	NA	GO:0003825//alpha,alpha-trehalose-phosphate synthase (UDP-forming) activity;GO:0010181//FMN binding;GO:0016491//oxidoreductase activity	GO:0005992//trehalose biosynthetic process	K00354//NADPH2 dehydrogenase [EC:1.6.99.1]	Protein=GWHPABLD006368//1	Protein=GWHPABLD006368//1
GWHGABLD006654	1277	358.17098874852	3.97544437085612	-6.49338854364769	1.52059604035737e-25	Down	1.1956080374504e-27	GWHGABLD006654//Protein=GWHPABLD006654	NA	NA	NA	K14319//Ran GTPase-activating protein 1	KFH66504.1//hypothetical protein MVEG_07029 [Mortierella verticillata NRRL 6337];Protein=GWHPABLD006654//1	Protein=GWHPABLD006654//1
GWHGABLD000570	1986	152.092671277407	72.1025244881991	-1.07682895938065	0.00494705876373915	Down	0.000884496789885479	GWHGABLD000570//Protein=GWHPABLD000570	NA	GO:0008236//serine-type peptidase activity	NA	K01276//dipeptidyl-peptidase II [EC:3.4.14.2];K01285//lysosomal Pro-X carboxypeptidase [EC:3.4.16.2]	Protein=GWHPABLD000570//1	Protein=GWHPABLD000570//1
GWHGABLD000238	1728	730.064390521919	311.100574898493	-1.23064265211599	0.000548964410402923	Down	6.89835191914467e-05	GWHGABLD000238//Protein=GWHPABLD000238	NA	GO:0016705//oxidoreductase activity, acting on paired donors, with incorporation or reduction of molecular oxygen;GO:0005506//iron ion binding;GO:0016740//transferase activity;GO:0031418//L-ascorbic acid binding	NA	NA	Protein=GWHPABLD000238//1	Protein=GWHPABLD000238//1
GWHGABLD001231	1644	55.5663879782288	200.917783213319	1.85432089461091	0.00259953634226023	Up	0.000410648700242681	GWHGABLD001231//Protein=GWHPABLD001231	NA	GO:0016702//oxidoreductase activity, acting on single donors with incorporation of molecular oxygen, incorporation of two atoms of oxygen;GO:0046872//metal ion binding	NA	K17842//torulene dioxygenase [EC:1.13.11.59]	Protein=GWHPABLD001231//1	Protein=GWHPABLD001231//1
GWHGABLD006117	4236	13.5658608863433	0.968066122702287	-3.80873120080871	0.00791003490191655	Down	0.0015164198432409	GWHGABLD006117//Protein=GWHPABLD006117	GO:0016459//myosin complex	GO:0051015//actin filament binding;GO:0005524//ATP binding;GO:0003774//motor activity	NA	K10352//myosin heavy chain;K10357//myosin V	Protein=GWHPABLD006117//1	Protein=GWHPABLD006117//1
GWHGABLD001963	864	437.88034774901	2528.65209098515	2.52975994733146	2.69377677989948e-10	Up	1.00126084742511e-11	GWHGABLD001963//Protein=GWHPABLD001963	NA	NA	NA	NA	NA	Protein=GWHPABLD001963
GWHGABLD005603	1029	78.8064276178772	554.567762781303	2.81497854561262	7.46070336999813e-22	Up	7.9993245568243e-24	GWHGABLD005603//Protein=GWHPABLD005603	NA	NA	NA	NA	NA	Protein=GWHPABLD005603
BGI_novel_G000117	1818	616.952443859247	163.776355810147	-1.9134321954305	0.00901563833806621	Down	0.00177219481270065	NA	GO:0016021//integral component of membrane	GO:0022857//transmembrane transporter activity	NA	K08176//MFS transporter, PHS family, inorganic phosphate transporter	XP_025375618.1//MFS general substrate transporter [Acaromyces ingoldii]	NA
GWHGABLD001744	1572	1667.32583171842	3974.92222005052	1.2533905646449	0.00650136574651935	Up	0.00121197725996587	GWHGABLD001744//Protein=GWHPABLD001744	GO:0005759//mitochondrial matrix;GO:0005634//nucleus;GO:0005829//cytosol;GO:0045239//tricarboxylic acid cycle enzyme complex	GO:0004333//fumarate hydratase activity	GO:0006302//double-strand break repair;GO:0006099//tricarboxylic acid cycle;GO:0006106//fumarate metabolic process	K01679//fumarate hydratase, class II [EC:4.2.1.2]	Protein=GWHPABLD001744//1	Protein=GWHPABLD001744//1
BGI_novel_G000350	8721	498.721562052963	99.9933053371187	-2.31833116557135	6.75645007055926e-06	Down	5.26839844137285e-07	NA	NA	NA	NA	NA
GWHGABLD002473	1998	106.040468613256	278.841883265816	1.39483232568451	0.000406363125693218	Up	4.88565244757678e-05	GWHGABLD002473//Protein=GWHPABLD002473	NA	GO:0102148//N-acetyl-beta-D-galactosaminidase activity;GO:0004563//beta-N-acetylhexosaminidase activity	GO:0005975//carbohydrate metabolic process	K12373//hexosaminidase [EC:3.2.1.52]	Protein=GWHPABLD002473//1	Protein=GWHPABLD002473//1
BGI_novel_G000143	6612	8.00940634452246	0.179306093176779	-5.48119889455855	0.0423780728657208	Down	0.0115169001454947	NA	NA	GO:0031177//phosphopantetheine binding;GO:0016740//transferase activity	NA	K01043//reducing polyketide synthase SwnK [EC:2.3.1.-]	EMR62731.1//putative polyketide synthase protein [Eutypa lata UCREL1]	NA
GWHGABLD004522	1458	25.393983656973	62.4135186215482	1.29737181314344	0.00879118141413614	Up	0.00171676251775696	GWHGABLD004522//Protein=GWHPABLD004522	NA	NA	NA	NA	NA	Protein=GWHPABLD004522
GWHGABLD003282	1710	116.463345065145	255.915529437771	1.1357917338654	0.00289647033520383	Up	0.0004670791333967	GWHGABLD003282//Protein=GWHPABLD003282	NA	GO:0016787//hydrolase activity;GO:0000062//fatty-acyl-CoA binding	NA	K02932//large subunit ribosomal protein L5e;K01253//microsomal epoxide hydrolase [EC:3.3.2.9]	Protein=GWHPABLD003282//1	Protein=GWHPABLD003282//1
BGI_novel_G000210	2963	122.959817686995	39.1886301859878	-1.64967988062036	0.0219416146221224	Down	0.00522154276896592	NA	NA	NA	NA	NA
GWHGABLD001384	2574	5021.08544118453	936.086194842289	-2.4232859903651	5.07145940631952e-09	Down	2.1170352346609e-10	GWHGABLD001384//Protein=GWHPABLD001384	NA	GO:0009039//urease activity;GO:0016151//nickel cation binding	GO:0043419//urea catabolic process	K01427//urease [EC:3.5.1.5]	Protein=GWHPABLD001384//1	Protein=GWHPABLD001384//1
GWHGABLD004844	1884	16433.4301384522	37738.7622727652	1.19941346284585	0.01461794908271	Up	0.00314719532788582	GWHGABLD004844//Protein=GWHPABLD004844	GO:0005743//mitochondrial inner membrane	GO:0050660//flavin adenine dinucleotide binding;GO:0008177//succinate dehydrogenase (ubiquinone) activity	GO:0006099//tricarboxylic acid cycle;GO:0022900//electron transport chain	K00234//succinate dehydrogenase (ubiquinone) flavoprotein subunit [EC:1.3.5.1]	Protein=GWHPABLD004844//1	Protein=GWHPABLD004844//1
GWHGABLD006021	3057	2099.04966361961	351.603812721827	-2.57771368129351	5.86525665039696e-23	Down	5.78559984099199e-25	GWHGABLD006021//Protein=GWHPABLD006021	NA	GO:0016491//oxidoreductase activity	NA	K00293//saccharopine dehydrogenase (NADP+, L-glutamate forming) [EC:1.5.1.10];K00797//spermidine synthase [EC:2.5.1.16]	Protein=GWHPABLD006021//1	Protein=GWHPABLD006021//1
GWHGABLD000546	5805	3.27509530288007	58.9410562931935	4.169664121744	1.89493387850215e-07	Up	1.07004843746726e-08	GWHGABLD000546//Protein=GWHPABLD000546	GO:0016021//integral component of membrane	GO:0005524//ATP binding;GO:0042626//ATPase-coupled transmembrane transporter activity;GO:0016887//ATPase activity	NA	K05684//ATP-binding cassette, subfamily G (WHITE), member 8 (sterolin 2);K05658//ATP-binding cassette, subfamily B (MDR/TAP), member 1 [EC:7.6.2.2]	Protein=GWHPABLD000546//1	Protein=GWHPABLD000546//1
BGI_novel_G000258	3359	1075.29713043737	442.027038454981	-1.28252884023439	0.00537772052707497	Down	0.000972169894985305	NA	GO:0017119//Golgi transport complex	GO:0005524//ATP binding;GO:0004672//protein kinase activity	GO:0006886//intracellular protein transport	NA	CDS12214.1//hypothetical protein LRAMOSA04409 [Lichtheimia ramosa]	NA
GWHGABLD003123	1131	1534.4566316126	4795.91120261516	1.64407707571977	1.89879998610624e-07	Up	1.07494609649474e-08	GWHGABLD003123//Protein=GWHPABLD003123	GO:0005744//TIM23 mitochondrial import inner membrane translocase complex;GO:0016021//integral component of membrane	GO:0030943//mitochondrion targeting sequence binding;GO:0008320//protein transmembrane transporter activity;GO:0015450//P-P-bond-hydrolysis-driven protein transmembrane transporter activity	GO:0006886//intracellular protein transport;GO:0030150//protein import into mitochondrial matrix	K17794//mitochondrial import inner membrane translocase subunit TIM23	Protein=GWHPABLD003123//1;XP_009158322.1//hypothetical protein HMPREF1120_05884 [Exophiala dermatitidis NIH/UT8656]	Protein=GWHPABLD003123//1
GWHGABLD000741	699	63.2958124781203	25.9740871886543	-1.2850370078824	0.0417390769514596	Down	0.0113253421092023	GWHGABLD000741//Protein=GWHPABLD000741	NA	GO:0003676//nucleic acid binding	NA	K21440//ankyrin repeat domain-containing protein 50;K08803//death-associated protein kinase [EC:2.7.11.1]	Protein=GWHPABLD000741//1	Protein=GWHPABLD000741//1
GWHGABLD003649	1497	173.761796013539	61.4638531213194	-1.49930080381181	0.000332522147835386	Down	3.86124151262115e-05	GWHGABLD003649//Protein=GWHPABLD003649	NA	NA	NA	NA	Protein=GWHPABLD003649//1	Protein=GWHPABLD003649//1
GWHGABLD003372	1539	149.533007008727	674.567120757807	2.17349802998997	1.71657591205899e-14	Up	3.8282464943703e-16	GWHGABLD003372//Protein=GWHPABLD003372	NA	GO:0008146//sulfotransferase activity;GO:0016787//hydrolase activity	NA	NA	Protein=GWHPABLD003372//1	Protein=GWHPABLD003372//1
GWHGABLD004443	1455	128.667744029366	47.2744025076881	-1.44451929736799	0.000543515895110697	Down	6.81434510381817e-05	GWHGABLD004443//Protein=GWHPABLD004443	NA	NA	NA	NA	Protein=GWHPABLD004443//1	Protein=GWHPABLD004443//1
GWHGABLD005221	1071	1692.57073753258	6056.28818528822	1.83921772729272	0.000179541587149434	Up	1.93273502678375e-05	GWHGABLD005221//Protein=GWHPABLD005221	GO:0016021//integral component of membrane	GO:0005347//ATP transmembrane transporter activity	NA	K15100//solute carrier family 25 (mitochondrial citrate transporter), member 1	Protein=GWHPABLD005221//1	Protein=GWHPABLD005221//1
GWHGABLD004857	1665	960.454276610226	72.1956562183296	-3.73373299208915	4.40895123168006e-11	Down	1.43306398243203e-12	GWHGABLD004857//Protein=GWHPABLD004857	GO:0005737//cytoplasm	GO:0004674//protein serine/threonine kinase activity;GO:0005524//ATP binding;GO:0004711//ribosomal protein S6 kinase activity;GO:0035091//phosphatidylinositol binding	GO:0018105//peptidyl-serine phosphorylation;GO:0038202//TORC1 signaling;GO:0046777//protein autophosphorylation	K22008//serine/threonine-protein kinase Psk1 [EC:2.7.11.1];K04345//protein kinase A [EC:2.7.11.11];K08793//serine/threonine kinase 32 [EC:2.7.11.1]	Protein=GWHPABLD004857//1	Protein=GWHPABLD004857//1
GWHGABLD006075	3507	1283.3078222426	6213.62780479114	2.27556856107396	6.13885673773385e-09	Up	2.59771493119259e-10	GWHGABLD006075//Protein=GWHPABLD006075	NA	NA	NA	NA	Protein=GWHPABLD006075//1	Protein=GWHPABLD006075//1
GWHGABLD005731	7674	75.6620805510098	248.09785254677	1.71326689461114	0.00694187022303245	Up	0.00130501205765371	GWHGABLD005731//Protein=GWHPABLD005731	GO:0008622//epsilon DNA polymerase complex	GO:0003887//DNA-directed DNA polymerase activity;GO:0003677//DNA binding;GO:0000166//nucleotide binding;GO:0008270//zinc ion binding;GO:0051539//4 iron, 4 sulfur cluster binding	GO:0006281//DNA repair;GO:0006260//DNA replication	K02324//DNA polymerase epsilon subunit 1 [EC:2.7.7.7]	Protein=GWHPABLD005731//1	Protein=GWHPABLD005731//1
GWHGABLD001543	1928	722.860648643349	343.478265900485	-1.07349874141053	0.00604091923904686	Down	0.00111404180702236	GWHGABLD001543//Protein=GWHPABLD001543	GO:0016021//integral component of membrane;GO:0031966//mitochondrial membrane;GO:0000139//Golgi membrane	GO:0022889//serine transmembrane transporter activity;GO:0015075//ion transmembrane transporter activity	GO:0006886//intracellular protein transport;GO:0048280//vesicle fusion with Golgi apparatus;GO:0006730//one-carbon metabolic process;GO:0140300//serine import into mitochondrion	K20361//intracellular protein transport protein USO1;K22020//mucin-19;K23503//sideroflexin-5	Protein=GWHPABLD001543//1;OBZ86247.1//putative mitochondrial transport protein fsf1 [Choanephora cucurbitarum]	Protein=GWHPABLD001543//1
GWHGABLD002565	1476	14773.6298309384	4984.24218662217	-1.567578258559	0.0466434370382428	Down	0.0129761441710394	GWHGABLD002565//Protein=GWHPABLD002565	NA	NA	NA	K01183//chitinase [EC:3.2.1.14]	Protein=GWHPABLD002565//1	Protein=GWHPABLD002565//1
GWHGABLD003593	2173	1029.75865096252	2849.63258910962	1.46846967438493	2.34971644255276e-06	Up	1.6459772077925e-07	GWHGABLD003593//Protein=GWHPABLD003593	NA	GO:0016627//oxidoreductase activity, acting on the CH-CH group of donors;GO:0046872//metal ion binding;GO:0020037//heme binding;GO:0050660//flavin adenine dinucleotide binding	NA	K15389//acyl-CoA dehydrogenase	Protein=GWHPABLD003593//1;CDS12487.1//hypothetical protein LRAMOSA04681 [Lichtheimia ramosa]	Protein=GWHPABLD003593//1
GWHGABLD006396	1917	300.323693398358	55.9774255584461	-2.42360125475886	3.87008015298107e-08	Down	1.90876004685986e-09	GWHGABLD006396//Protein=GWHPABLD006396	NA	GO:0005524//ATP binding;GO:0004672//protein kinase activity	NA	NA	Protein=GWHPABLD006396//1	Protein=GWHPABLD006396//1
GWHGABLD000746	1599	272.714269853595	108.392717096891	-1.33112236635078	0.00653464834783293	Down	0.00122005014185415	GWHGABLD000746//Protein=GWHPABLD000746	GO:0016021//integral component of membrane;GO:0005777//peroxisome	NA	GO:0010468//regulation of gene expression	NA	Protein=GWHPABLD000746//1	Protein=GWHPABLD000746//1
GWHGABLD002181	2310	8.91541502038551	40.1261760981509	2.17016981499866	0.00213148268806051	Up	0.000325435812844692	GWHGABLD002181//Protein=GWHPABLD002181	NA	GO:0016301//kinase activity	GO:0048015//phosphatidylinositol-mediated signaling;GO:0046854//phosphatidylinositol phosphorylation	K19801//phosphatidylinositol 4-kinase B [EC:2.7.1.67];K00888//phosphatidylinositol 4-kinase A [EC:2.7.1.67]	Protein=GWHPABLD002181//1	Protein=GWHPABLD002181//1
GWHGABLD005474	1227	602.403321949321	1539.19461269536	1.35337402380391	0.00063933217066867	Up	8.16188174992312e-05	GWHGABLD005474//Protein=GWHPABLD005474	GO:0016021//integral component of membrane	GO:0102336//3-oxo-arachidoyl-CoA synthase activity;GO:0102756//very-long-chain 3-ketoacyl-CoA synthase activity;GO:0102337//3-oxo-cerotoyl-CoA synthase activity;GO:0102338//3-oxo-lignoceronyl-CoA synthase activity	GO:0006633//fatty acid biosynthetic process	K10245//fatty acid elongase 2 [EC:2.3.1.199];K10246//fatty acid elongase 3 [EC:2.3.1.199]	Protein=GWHPABLD005474//1	Protein=GWHPABLD005474//1
GWHGABLD004708	1005	4.25663693255308	19.6326897596137	2.20547189490665	0.0395209584737566	Up	0.0105765881719617	GWHGABLD004708//Protein=GWHPABLD004708	NA	GO:0004674//protein serine/threonine kinase activity;GO:0005524//ATP binding	NA	K04345//protein kinase A [EC:2.7.11.11]	Protein=GWHPABLD004708//1	Protein=GWHPABLD004708//1
GWHGABLD005434	4836	4.59604568872735	26.8078881254695	2.54419252619794	0.0280715165352963	Up	0.00698276465638537	GWHGABLD005434//Protein=GWHPABLD005434	NA	GO:0004674//protein serine/threonine kinase activity;GO:0005524//ATP binding;GO:0004672//protein kinase activity	NA	K20872//NIMA (never in mitosis gene a)-related kinase 2 [EC:2.7.11.1]	Protein=GWHPABLD005434//1	Protein=GWHPABLD005434//1
BGI_novel_G000313	4891	1398.85220040311	5.21310095074759	-8.06788602555323	1.85348148611285e-09	Down	7.47221985823907e-11	NA	NA	NA	NA	NA	ODA76184.1//hypothetical protein RJ55_08467 [Drechmeria coniospora]	NA
BGI_novel_G000236	965	460.301191712618	1219.29690585746	1.40539939054018	5.75353182465097e-06	Up	4.41693579676565e-07	NA	GO:0005634//nucleus;GO:0005737//cytoplasm	GO:0031386//protein tag;GO:0031625//ubiquitin protein ligase binding	GO:0016567//protein ubiquitination;GO:0019941//modification-dependent protein catabolic process	K08770//ubiquitin C	OMH81267.1//Polyubiquitin-B [Zancudomyces culisetae]	NA
GWHGABLD004123	7012	5302.25114745905	16459.721706452	1.6342630316188	0.000413495785466417	Up	4.98323012363387e-05	GWHGABLD004123//Protein=GWHPABLD004123	GO:0005840//ribosome	GO:0003735//structural constituent of ribosome	GO:0006412//translation	K02991//small subunit ribosomal protein S6e	Protein=GWHPABLD004123//1;KAF1800539.1//40S ribosomal protein S6-B [Mucor lusitanicus]	Protein=GWHPABLD004123//1
GWHGABLD002120	1194	10866.7209708829	3950.02116849617	-1.45998438337936	2.40762397159856e-05	Down	2.14431698971537e-06	GWHGABLD002120//Protein=GWHPABLD002120	GO:0043231//intracellular membrane-bounded organelle	GO:0004739//pyruvate dehydrogenase (acetyl-transferring) activity	GO:0006086//acetyl-CoA biosynthetic process from pyruvate	K00161//pyruvate dehydrogenase E1 component alpha subunit [EC:1.2.4.1]	Protein=GWHPABLD002120//1	Protein=GWHPABLD002120//1
GWHGABLD005955	2013	15.6615712043682	4.04347438969552	-1.95356157538495	0.0483996842545433	Down	0.0135270025328995	GWHGABLD005955//Protein=GWHPABLD005955	NA	NA	NA	K23796;K08254//glucan endo-1,3-alpha-glucosidase [EC:3.2.1.59]	Protein=GWHPABLD005955//1	Protein=GWHPABLD005955//1
GWHGABLD001473	591	389.001424360466	912.87058048167	1.23063490313056	0.0210172294494293	Up	0.00492575514702278	GWHGABLD001473//Protein=GWHPABLD001473	GO:0016020//membrane	GO:0003885//D-arabinono-1,4-lactone oxidase activity;GO:0071949//FAD binding	NA	K13886//coronin-1B/1C/6;K22020//mucin-19	Protein=GWHPABLD001473//1	Protein=GWHPABLD001473//1
GWHGABLD001938	1704	24.5504462832342	4.342951309608	-2.49900156697447	0.00539254552724777	Down	0.000975977503573364	GWHGABLD001938//Protein=GWHPABLD001938	GO:0005774//vacuolar membrane	NA	NA	K08332//vacuolar protein 8	Protein=GWHPABLD001938//1	Protein=GWHPABLD001938//1
GWHGABLD004450	5112	1020.71339199825	2596.83776617875	1.34717806039964	0.0133599706610861	Up	0.00283242837603871	GWHGABLD004450//Protein=GWHPABLD004450	GO:0016021//integral component of membrane;GO:0005886//plasma membrane	GO:0005342//organic acid transmembrane transporter activity;GO:0005524//ATP binding;GO:0042626//ATPase-coupled transmembrane transporter activity;GO:0016887//ATPase activity	NA	K08711//ATP-binding cassette, subfamily G (WHITE), member 2, PDR	Protein=GWHPABLD004450//1	Protein=GWHPABLD004450//1
GWHGABLD006642	2580	1020.32428223885	2544.10850248599	1.31813245441733	0.00018392075501828	Up	1.99039330305701e-05	GWHGABLD006642//Protein=GWHPABLD006642	GO:0005759//mitochondrial matrix;GO:0005739//mitochondrion	GO:0003942//N-acetyl-gamma-glutamyl-phosphate reductase activity;GO:0005524//ATP binding;GO:0003991//acetylglutamate kinase activity;GO:0051287//NAD binding;GO:0046983//protein dimerization activity	GO:0006355//regulation of transcription, DNA-templated;GO:0006526//arginine biosynthetic process	K12659//N-acetyl-gamma-glutamyl-phosphate reductase / acetylglutamate kinase [EC:1.2.1.38 2.7.2.8]	Protein=GWHPABLD006642//1	Protein=GWHPABLD006642//1
GWHGABLD001914	1419	3699.84592042405	1535.64885563381	-1.26861682675702	0.00272919347505972	Down	0.000434642105963764	GWHGABLD001914//Protein=GWHPABLD001914	GO:0016021//integral component of membrane	GO:0016628//oxidoreductase activity, acting on the CH-CH group of donors, NAD or NADP as acceptor	GO:0016126//sterol biosynthetic process	K00222//Delta14-sterol reductase [EC:1.3.1.70]	Protein=GWHPABLD001914//1	Protein=GWHPABLD001914//1
GWHGABLD006006	1923	3500.15709944186	1543.8173480047	-1.18091760209022	0.000683099442790424	Down	8.80851604570354e-05	GWHGABLD006006//Protein=GWHPABLD006006	GO:0016021//integral component of membrane	GO:0005459//UDP-galactose transmembrane transporter activity	GO:0008643//carbohydrate transport;GO:0055085//transmembrane transport;GO:0015786//UDP-glucose transmembrane transport	K15275//solute carrier family 35 (UDP-galactose transporter), member B1	ORY82122.1//UAA transporter [Protomyces lactucaedebilis];Protein=GWHPABLD006006//1	Protein=GWHPABLD006006//1
GWHGABLD003965	2238	353.497325184219	843.752866081909	1.25512119903907	4.74012935097026e-05	Up	4.54700042101651e-06	GWHGABLD003965//Protein=GWHPABLD003965	NA	GO:0004252//serine-type endopeptidase activity	NA	K23573//dentin sialophosphoprotein;K01210//glucan 1,3-beta-glucosidase [EC:3.2.1.58]	Protein=GWHPABLD003965//1	Protein=GWHPABLD003965//1
GWHGABLD002678	710	8165.49499820434	21720.3158233007	1.41143282997288	0.00917081018924117	Up	0.0018144962547405	GWHGABLD002678//Protein=GWHPABLD002678	GO:0005840//ribosome	GO:0003735//structural constituent of ribosome	GO:0006412//translation	K11244//cell wall integrity and stress response component;K02966//small subunit ribosomal protein S19e	TPX60859.1//hypothetical protein CcCBS67573_g08972 [Chytriomyces confervae]	Protein=GWHPABLD002678
GWHGABLD002093	2286	3561.97257052884	1446.79548740808	-1.29981540349525	3.30228399835662e-05	Down	3.01329932609765e-06	GWHGABLD002093//Protein=GWHPABLD002093	NA	NA	NA	NA	NA	Protein=GWHPABLD002093
GWHGABLD004168	2358	6930.22549675382	697.880781581781	-3.31184978761067	0.000326357334031274	Down	3.76978879052565e-05	GWHGABLD004168//Protein=GWHPABLD004168	NA	GO:0004252//serine-type endopeptidase activity	NA	K01312//trypsin [EC:3.4.21.4]	Protein=GWHPABLD004168//1	Protein=GWHPABLD004168//1
GWHGABLD003889	1533	38.4091776709516	4.28166350012703	-3.16520775396778	0.00154232648897475	Down	0.000225781604676219	GWHGABLD003889//Protein=GWHPABLD003889	GO:0016021//integral component of membrane	GO:0008519//ammonium transmembrane transporter activity	NA	K03320//ammonium transporter, Amt family	Protein=GWHPABLD003889//1	Protein=GWHPABLD003889//1
GWHGABLD003449	2298	572.078442192505	1249.01768295461	1.12650901704139	8.65224807678491e-05	Up	8.72027861920423e-06	GWHGABLD003449//Protein=GWHPABLD003449	GO:0016021//integral component of membrane	GO:0016831//carboxy-lyase activity;GO:0016740//transferase activity;GO:0030170//pyridoxal phosphate binding	GO:0019752//carboxylic acid metabolic process	K19849//signaling mucin MSB2	Protein=GWHPABLD003449//1	Protein=GWHPABLD003449//1
GWHGABLD006145	1243	6923.25618116834	25811.6810977707	1.89850146798573	8.12456906867384e-06	Up	6.50430118435647e-07	GWHGABLD006145//Protein=GWHPABLD006145	GO:0016021//integral component of membrane;GO:0005743//mitochondrial inner membrane	NA	NA	K17080//prohibitin 1	Protein=GWHPABLD006145//1	Protein=GWHPABLD006145//1
GWHGABLD003586	1674	2212.2329773155	163.335782708124	-3.75959054003252	1.5777036301964e-28	Down	1.06007248919558e-30	GWHGABLD003586//Protein=GWHPABLD003586	GO:0042025//host cell nucleus;GO:0005634//nucleus;GO:0016021//integral component of membrane	GO:0004553//hydrolase activity, hydrolyzing O-glycosyl compounds;GO:0004527//exonuclease activity;GO:0004168//dolichol kinase activity;GO:0004129//cytochrome-c oxidase activity;GO:0043565//sequence-specific DNA binding;GO:0003700//DNA-binding transcription factor activity;GO:0004519//endonuclease activity	GO:0005975//carbohydrate metabolic process;GO:0043048//dolichyl monophosphate biosynthetic process	K12603//CCR4-NOT transcription complex subunit 6 [EC:3.1.13.4]	Protein=GWHPABLD003586//1	Protein=GWHPABLD003586//1
GWHGABLD004304	744	41.7037104177373	185.504337068525	2.1532052648657	2.16280842324139e-07	Up	1.23986587236568e-08	GWHGABLD004304//Protein=GWHPABLD004304	GO:0005743//mitochondrial inner membrane	GO:0046872//metal ion binding;GO:0004222//metalloendopeptidase activity	NA	K18156//mitochondrial inner membrane protease ATP23 [EC:3.4.24.-]	Protein=GWHPABLD004304//1	Protein=GWHPABLD004304//1
GWHGABLD000433	468	35.5559777950992	10.5171481136072	-1.75734858243973	0.0101363657048349	Down	0.00205190762516744	GWHGABLD000433//Protein=GWHPABLD000433	GO:0005665//RNA polymerase II, core complex	GO:0003899//DNA-directed 5'-3' RNA polymerase activity;GO:0003677//DNA binding	GO:0006366//transcription by RNA polymerase II	K03006//DNA-directed RNA polymerase II subunit RPB1 [EC:2.7.7.6]	Protein=GWHPABLD000433//1	Protein=GWHPABLD000433//1
GWHGABLD006803	1152	314.256727320686	52.304334215176	-2.58694122295406	1.29487669833542e-07	Down	7.05286664854605e-09	GWHGABLD006803//Protein=GWHPABLD006803	NA	NA	NA	NA	NA	Protein=GWHPABLD006803
GWHGABLD004549	2988	259.163345788537	93.8007940672069	-1.46618964718709	0.000898617016331973	Down	0.000121400011498744	GWHGABLD004549//Protein=GWHPABLD004549	GO:0016021//integral component of membrane	GO:0008271//secondary active sulfate transmembrane transporter activity	NA	K03321//sulfate permease, SulP family	Protein=GWHPABLD004549//1	Protein=GWHPABLD004549//1
GWHGABLD005653	1434	145.891219650885	58.5478634939733	-1.31720462786488	0.00162379130987555	Down	0.0002395643505063	GWHGABLD005653//Protein=GWHPABLD005653	GO:0016021//integral component of membrane	NA	NA	K20372//TBC1 domain family member 20	Protein=GWHPABLD005653//1	Protein=GWHPABLD005653//1
GWHGABLD006045	1128	307.176232573265	65.7442725054452	-2.22412947280444	1.05062947588518e-07	Down	5.5873361691106e-09	GWHGABLD006045//Protein=GWHPABLD006045	NA	NA	NA	NA	NA	Protein=GWHPABLD006045
GWHGABLD003988	414	1428.42558292788	3810.02171825304	1.41537334377123	0.00131842815577983	Up	0.000189235435082623	GWHGABLD003988//Protein=GWHPABLD003988	GO:0005840//ribosome	GO:0003735//structural constituent of ribosome	GO:0006412//translation	K02974//small subunit ribosomal protein S24e	Protein=GWHPABLD003988//1	Protein=GWHPABLD003988//1
GWHGABLD005415	1941	155.625402256136	378.883451055064	1.28367656068581	0.00362859768679541	Up	0.000602486327980962	GWHGABLD005415//Protein=GWHPABLD005415	GO:0030687//preribosome, large subunit precursor	GO:0016787//hydrolase activity;GO:0005524//ATP binding;GO:0016887//ATPase activity	GO:0042493//response to drug;GO:0042273//ribosomal large subunit biogenesis;GO:0034214//protein hexamerization	K14575//AAA family ATPase	Protein=GWHPABLD005415//1	Protein=GWHPABLD005415//1
GWHGABLD005409	867	250.582758934774	503.949189310452	1.00799112623143	0.000225443507137134	Up	2.4867407065797e-05	GWHGABLD005409//Protein=GWHPABLD005409	GO:0005761//mitochondrial ribosome;GO:0005758//mitochondrial intermembrane space;GO:0005743//mitochondrial inner membrane;GO:0016021//integral component of membrane	GO:0005507//copper ion binding	GO:0034622//cellular protein-containing complex assembly;GO:0009060//aerobic respiration	K02258//cytochrome c oxidase assembly protein subunit 11	Protein=GWHPABLD005409//1	Protein=GWHPABLD005409//1
GWHGABLD003264	1768	132.421258685701	39.7199979981776	-1.73719729329911	4.64971224905664e-06	Down	3.45654091423796e-07	GWHGABLD003264//Protein=GWHPABLD003264	NA	NA	NA	K22614//NLR family CARD domain-containing protein 3;K14319//Ran GTPase-activating protein 1	KFH62923.1//hypothetical protein MVEG_11447 [Mortierella verticillata NRRL 6337];Protein=GWHPABLD003264//1	Protein=GWHPABLD003264//1
GWHGABLD006345	1458	148.153491203002	557.214654234394	1.91114057651745	1.18857094016003e-05	Up	9.88918208968031e-07	GWHGABLD006345//Protein=GWHPABLD006345	NA	GO:0005524//ATP binding;GO:0004816//asparagine-tRNA ligase activity;GO:0003676//nucleic acid binding	GO:0006421//asparaginyl-tRNA aminoacylation	K01893//asparaginyl-tRNA synthetase [EC:6.1.1.22]	Protein=GWHPABLD006345//1	Protein=GWHPABLD006345//1
GWHGABLD001462	1341	68.7501401341035	210.73529425098	1.61599739973711	0.0328757302732145	Up	0.00844100236893399	GWHGABLD001462//Protein=GWHPABLD001462	NA	GO:0046872//metal ion binding;GO:0003993//acid phosphatase activity	NA	K22390//acid phosphatase type 7	Protein=GWHPABLD001462//1	Protein=GWHPABLD001462//1
GWHGABLD003927	3226	333.693916176719	818.803111226015	1.29499120030699	0.0196205881678209	Up	0.00451876590970114	GWHGABLD003927//Protein=GWHPABLD003927	NA	NA	GO:0006336//DNA replication-independent nucleosome assembly	NA	XP_016606711.1//hypothetical protein SPPG_06354 [Spizellomyces punctatus DAOM BR117];Protein=GWHPABLD003927//1	Protein=GWHPABLD003927//1
GWHGABLD005292	8535	1393.80726543348	499.323516645004	-1.48098432026409	0.00373576080916854	Down	0.000626988304498051	GWHGABLD005292//Protein=GWHPABLD005292	NA	NA	NA	NA	NA	Protein=GWHPABLD005292
GWHGABLD005794	1035	137.796531709445	64.9580181995171	-1.08496005316291	0.0172645798259866	Down	0.00384195212968737	GWHGABLD005794//Protein=GWHPABLD005794	GO:0005634//nucleus;GO:0005829//cytosol	GO:0005524//ATP binding;GO:0016740//transferase activity;GO:0061631//ubiquitin conjugating enzyme activity;GO:0061654//NEDD8 conjugating enzyme activity;GO:0016874//ligase activity;GO:0019788//NEDD8 transferase activity	GO:0045116//protein neddylation	K10579//ubiquitin-conjugating enzyme E2 M	Protein=GWHPABLD005794//1	Protein=GWHPABLD005794//1
GWHGABLD002623	2847	693.100923135496	2655.48364248718	1.93783729752743	0.00160002928504086	Up	0.000234914950069616	GWHGABLD002623//Protein=GWHPABLD002623	NA	GO:0005524//ATP binding;GO:0004672//protein kinase activity	NA	K06641//serine/threonine-protein kinase CHEK2 [EC:2.7.11.1];K02831//ser/thr/tyr protein kinase RAD53 [EC:2.7.11.-]	Protein=GWHPABLD002623//1	Protein=GWHPABLD002623//1
GWHGABLD004439	1500	16666.0185248563	19.9164375375843	-9.70873415852713	1.15398486826909e-155	Down	1.64972818909091e-159	GWHGABLD004439//Protein=GWHPABLD004439	NA	NA	NA	K03320//ammonium transporter, Amt family	Protein=GWHPABLD004439//1	Protein=GWHPABLD004439//1
GWHGABLD004417	1614	1276.35921057567	3940.25252442709	1.62625368329997	1.44432568299585e-08	Up	6.58670325769373e-10	GWHGABLD004417//Protein=GWHPABLD004417	GO:0005634//nucleus;GO:0000781//chromosome, telomeric region	GO:0004516//nicotinate phosphoribosyltransferase activity;GO:0004514//nicotinate-nucleotide diphosphorylase (carboxylating) activity	GO:0019358//nicotinate nucleotide salvage;GO:0001302//replicative cell aging;GO:0000183//rDNA heterochromatin assembly;GO:0006348//chromatin silencing at telomere;GO:0009435//NAD biosynthetic process	K00763//nicotinate phosphoribosyltransferase [EC:6.3.4.21]	Protein=GWHPABLD004417//1	Protein=GWHPABLD004417//1
GWHGABLD002044	1779	7804.659922109	954.349916687061	-3.03174553105138	1.60723981246876e-34	Down	9.42056216028868e-37	GWHGABLD002044//Protein=GWHPABLD002044	NA	NA	NA	NA	NA	Protein=GWHPABLD002044
GWHGABLD003502	5193	3.51735923224871	52.7196032452563	3.90577492118996	6.27139526662341e-06	Up	4.85932270837725e-07	GWHGABLD003502//Protein=GWHPABLD003502	GO:0034993//meiotic nuclear membrane microtubule tethering complex;GO:0000329//fungal-type vacuole membrane;GO:0043332//mating projection tip;GO:0005934//cellular bud tip;GO:0071563//Myo2p-Vac17p-Vac8p transport complex;GO:0005935//cellular bud neck;GO:0030133//transport vesicle;GO:0016459//myosin complex;GO:0000131//incipient cellular bud site;GO:0032432//actin filament bundle;GO:0031941//filame…	GO:0003779//actin binding;GO:0051015//actin filament binding;GO:0005524//ATP binding;GO:0003774//motor activity;GO:0000146//microfilament motor activity;GO:0005516//calmodulin binding	GO:0000132//establishment of mitotic spindle orientation;GO:0009826//unidimensional cell growth;GO:0045033//peroxisome inheritance;GO:0006904//vesicle docking involved in exocytosis;GO:0048313//Golgi inheritance;GO:0007118//budding cell apical bud growth;GO:0000001//mitochondrion inheritance;GO:0000011//vacuole inheritance;GO:0007107//membrane addition at site of cytokinesis;GO:0030050//vesicle t…	K10357//myosin V	Protein=GWHPABLD003502//1	Protein=GWHPABLD003502//1
GWHGABLD006552	1605	102.916798735014	29.0010698596921	-1.82730045945761	0.0135143730971387	Down	0.00286902702634038	GWHGABLD006552//Protein=GWHPABLD006552	NA	GO:0005524//ATP binding;GO:0004672//protein kinase activity	NA	NA	Protein=GWHPABLD006552//1	Protein=GWHPABLD006552//1
GWHGABLD002938	738	13.9423153681154	60.4269175415494	2.11572118396148	0.000758376724207556	Up	0.000100394116742844	GWHGABLD002938//Protein=GWHPABLD002938	NA	GO:0008168//methyltransferase activity	GO:0032259//methylation	NA	Protein=GWHPABLD002938//1	Protein=GWHPABLD002938//1
GWHGABLD001764	1293	587.713173655116	2372.9698701354	2.01350964061842	1.12368496486534e-05	Up	9.28505946665e-07	GWHGABLD001764//Protein=GWHPABLD001764	GO:0005758//mitochondrial intermembrane space;GO:0005743//mitochondrial inner membrane	GO:0046872//metal ion binding;GO:0004408//holocytochrome-c synthase activity	GO:0018063//cytochrome c-heme linkage	K01764//cytochrome c heme-lyase [EC:4.4.1.17]	Protein=GWHPABLD001764//1	Protein=GWHPABLD001764//1
BGI_novel_G000211	2953	291.83004763926	114.05607136813	-1.35538518940802	0.00124778363270305	Down	0.000176420016117701	NA	NA	NA	NA	NA
GWHGABLD004594	669	1534.001153107	653.891669989675	-1.23017601747753	0.0273510120205364	Down	0.00678398940037607	GWHGABLD004594//Protein=GWHPABLD004594	NA	NA	NA	K04097//prostaglandin-H2 D-isomerase / glutathione transferase [EC:5.3.99.2 2.5.1.18]	Protein=GWHPABLD004594//1	Protein=GWHPABLD004594//1
GWHGABLD005616	1455	910.270173455812	64.6271147342945	-3.81608331979779	2.02998915619156e-08	Down	9.46070714679698e-10	GWHGABLD005616//Protein=GWHPABLD005616	GO:0016021//integral component of membrane	NA	NA	NA	Protein=GWHPABLD005616//1	Protein=GWHPABLD005616//1
GWHGABLD004067	384	2030.30887429376	5911.1148614994	1.54173103078662	0.00751234358332422	Up	0.00143170008061742	GWHGABLD004067//Protein=GWHPABLD004067	GO:0005840//ribosome	GO:0003735//structural constituent of ribosome	GO:0006412//translation	K02921//large subunit ribosomal protein L37Ae	Protein=GWHPABLD004067//1	Protein=GWHPABLD004067//1
GWHGABLD006223	1530	0.356738444342729	15.1165347680421	5.40511695376383	0.00337554780329995	Up	0.000554468109505596	GWHGABLD006223//Protein=GWHPABLD006223	GO:0000935//division septum;GO:0051285//cell cortex of cell tip	GO:0005525//GTP binding;GO:0003924//GTPase activity	GO:0051519//activation of bipolar cell growth;GO:0051523//cell growth mode switching, monopolar to bipolar	K07941//ADP-ribosylation factor 6;K07943//ADP-ribosylation factor-like protein 2	Protein=GWHPABLD006223//1	Protein=GWHPABLD006223//1
GWHGABLD004775	2106	2369.71488184183	1059.40054287415	-1.16146533507606	0.0204228932471202	Down	0.00476777479235843	GWHGABLD004775//Protein=GWHPABLD004775	GO:0016021//integral component of membrane	NA	NA	K19849//signaling mucin MSB2	Protein=GWHPABLD004775//1	Protein=GWHPABLD004775//1
GWHGABLD002273	1854	2191.37878334872	848.759761962919	-1.36841071040025	0.000254127821712633	Down	2.85010943626045e-05	GWHGABLD002273//Protein=GWHPABLD002273	NA	NA	NA	NA	NA	Protein=GWHPABLD002273
GWHGABLD000665	1998	6411.0832935483	13412.273283232	1.06491372671647	0.00205162383490208	Up	0.000312363028473297	GWHGABLD000665//Protein=GWHPABLD000665	GO:0034099//luminal surveillance complex	GO:0005524//ATP binding;GO:0051082//unfolded protein binding;GO:0016887//ATPase activity	GO:0070880//fungal-type cell wall beta-glucan biosynthetic process;GO:0006986//response to unfolded protein;GO:0006616//SRP-dependent cotranslational protein targeting to membrane, translocation;GO:0030433//ubiquitin-dependent ERAD pathway;GO:0000742//karyogamy involved in conjugation with cellular fusion;GO:0031204//posttranslational protein targeting to membrane, translocation;GO:0001300//chron…	K09490//heat shock 70kDa protein 5	Protein=GWHPABLD000665//1	Protein=GWHPABLD000665//1
GWHGABLD001227	1494	1440.36557716733	435.63397709609	-1.72524664057628	1.07738298773325e-07	Down	5.77582016297313e-09	GWHGABLD001227//Protein=GWHPABLD001227	NA	GO:0004356//glutamate-ammonia ligase activity	GO:0006807//nitrogen compound metabolic process;GO:0006542//glutamine biosynthetic process	K01915//glutamine synthetase [EC:6.3.1.2]	Protein=GWHPABLD001227//1	Protein=GWHPABLD001227//1
GWHGABLD005714	2253	1554.64830216271	683.673665593908	-1.18520848549894	2.0432261227463e-05	Down	1.79932421960217e-06	GWHGABLD005714//Protein=GWHPABLD005714	NA	NA	NA	NA	NA	Protein=GWHPABLD005714
GWHGABLD006429	987	718.793429747293	12.0708920611552	-5.89597301874448	5.28574220146528e-37	Down	2.56919563759571e-39	GWHGABLD006429//Protein=GWHPABLD006429	NA	NA	NA	NA	NA	Protein=GWHPABLD006429
GWHGABLD001312	1047	615.864076084663	1.67580168284328	-8.52161673846474	1.38940419266599e-25	Down	1.06800161312e-27	GWHGABLD001312//Protein=GWHPABLD001312	NA	GO:0004356//glutamate-ammonia ligase activity;GO:0005524//ATP binding	GO:0006542//glutamine biosynthetic process	K01915//glutamine synthetase [EC:6.3.1.2]	Protein=GWHPABLD001312//1	Protein=GWHPABLD001312//1
GWHGABLD006214	1998	218.332062170257	37.8055607137026	-2.52985364923283	4.92524520301888e-10	Down	1.8729309849936e-11	GWHGABLD006214//Protein=GWHPABLD006214	NA	NA	NA	K01101//4-nitrophenyl phosphatase [EC:3.1.3.41];K19996//phosphatidylinositol transfer protein SFH5;K08254//glucan endo-1,3-alpha-glucosidase [EC:3.2.1.59]	Protein=GWHPABLD006214//1	Protein=GWHPABLD006214//1
GWHGABLD004222	1539	255.691118549163	755.780349478685	1.56356495924544	0.000135379001828551	Up	1.4186248511841e-05	GWHGABLD004222//Protein=GWHPABLD004222	GO:0016021//integral component of membrane	NA	NA	K15109//solute carrier family 25 (mitochondrial carnitine/acylcarnitine transporter), member 20/29	TPX75266.1//hypothetical protein CcCBS67573_g03462 [Chytriomyces confervae];Protein=GWHPABLD004222//1	Protein=GWHPABLD004222//1
GWHGABLD005232	2463	2039.55406360966	5538.05834575618	1.44112650321105	1.62949686438086e-05	Up	1.39305092909186e-06	GWHGABLD005232//Protein=GWHPABLD005232	NA	NA	NA	K09489//heat shock 70kDa protein 4	Protein=GWHPABLD005232//1	Protein=GWHPABLD005232//1
GWHGABLD003534	690	238.673553274895	101.802854988677	-1.22926069307979	0.00851953499623389	Down	0.00165652124832263	GWHGABLD003534//Protein=GWHPABLD003534	NA	GO:0004719//protein-L-isoaspartate (D-aspartate) O-methyltransferase activity	NA	K00573//protein-L-isoaspartate(D-aspartate) O-methyltransferase [EC:2.1.1.77]	Protein=GWHPABLD003534//1	Protein=GWHPABLD003534//1
GWHGABLD002239	1659	14520.12725495	504.321693245144	-4.84756600327733	1.26912468543091e-28	Down	8.34592359254065e-31	GWHGABLD002239//Protein=GWHPABLD002239	NA	NA	NA	NA	NA	Protein=GWHPABLD002239
GWHGABLD002068	805	4028.05912985226	12900.911250491	1.67931620677111	0.00219470690596816	Up	0.000337598946507753	GWHGABLD002068//Protein=GWHPABLD002068	GO:0005840//ribosome	GO:0003735//structural constituent of ribosome	GO:0006412//translation	K02949//small subunit ribosomal protein S11e	Protein=GWHPABLD002068//1;XP_018210881.1//uncharacterized protein OGAPODRAFT_82734 [Ogataea polymorpha]	Protein=GWHPABLD002068//1
GWHGABLD002148	1206	2979.06346145874	39187.3435523385	3.71745701623481	3.7671527967681e-16	Up	7.00114172380062e-18	GWHGABLD002148//Protein=GWHPABLD002148	NA	GO:0016747//transferase activity, transferring acyl groups other than amino-acyl groups	NA	K07508//acetyl-CoA acyltransferase 2 [EC:2.3.1.16]	Protein=GWHPABLD002148//1	Protein=GWHPABLD002148//1
GWHGABLD002614	2082	7.9437186573854	0.179376219030656	-5.46875398644507	0.00906759343370349	Down	0.0017850001655768	GWHGABLD002614//Protein=GWHPABLD002614	NA	GO:0005524//ATP binding;GO:0004672//protein kinase activity	NA	K06619//abelson tyrosine-protein kinase 1 [EC:2.7.10.2];K17535//serine/threonine-protein kinase TNNI3K [EC:2.7.11.1]	Protein=GWHPABLD002614//1	Protein=GWHPABLD002614//1
GWHGABLD003360	1242	28.4165935910117	234.628649245258	3.04557365534998	4.69674693309174e-08	Up	2.38362424767344e-09	GWHGABLD003360//Protein=GWHPABLD003360	GO:0005634//nucleus	GO:0016428//tRNA (cytosine-5-)-methyltransferase activity;GO:0003723//RNA binding;GO:0000049//tRNA binding	GO:0002127//tRNA wobble base cytosine methylation;GO:0036346//cellular response to L-cysteine;GO:0006417//regulation of translation;GO:0070301//cellular response to hydrogen peroxide	K15334//multisite-specific tRNA:(cytosine-C5)-methyltransferase [EC:2.1.1.202]	Protein=GWHPABLD003360//1	Protein=GWHPABLD003360//1
GWHGABLD001621	1611	666.06703927621	5883.44544176617	3.14292197215775	1.43736405117575e-15	Up	2.8562344976902e-17	GWHGABLD001621//Protein=GWHPABLD001621	NA	GO:0016705//oxidoreductase activity, acting on paired donors, with incorporation or reduction of molecular oxygen;GO:0020037//heme binding;GO:0005506//iron ion binding;GO:0004497//monooxygenase activity	NA	K15402//fatty acid omega-hydroxylase [EC:1.14.-.-]	Protein=GWHPABLD001621//1	Protein=GWHPABLD001621//1
GWHGABLD002789	1290	817.981736417821	399.604452705081	-1.03349597273019	0.0118836692032722	Down	0.00247187114950121	GWHGABLD002789//Protein=GWHPABLD002789	NA	GO:0046872//metal ion binding;GO:0004334//fumarylacetoacetase activity	GO:0006572//tyrosine catabolic process;GO:0006559//L-phenylalanine catabolic process	K01555//fumarylacetoacetase [EC:3.7.1.2]	Protein=GWHPABLD002789//1	Protein=GWHPABLD002789//1
GWHGABLD000287	1881	1204.40325753075	509.393508953778	-1.24146603419663	2.16527731914001e-06	Down	1.51058660720561e-07	GWHGABLD000287//Protein=GWHPABLD000287	NA	NA	NA	NA	Protein=GWHPABLD000287//1	Protein=GWHPABLD000287//1
GWHGABLD004271	444	10.0136266699189	1.03156599638279	-3.27905654625532	0.0359363687211859	Down	0.00943233351995671	GWHGABLD004271//Protein=GWHPABLD004271	NA	NA	NA	NA	NA	Protein=GWHPABLD004271
BGI_novel_G000166	515	33.3222736123477	5.71285852868371	-2.54420213154023	0.022627204239881	Down	0.00542799317403536	NA	NA	NA	NA	NA
GWHGABLD003067	3062	78.0703818707016	30.2627192275864	-1.36723370108174	0.00464982886180843	Down	0.000816701773319824	GWHGABLD003067//Protein=GWHPABLD003067	GO:0016459//myosin complex	GO:0003779//actin binding;GO:0005524//ATP binding;GO:0004672//protein kinase activity;GO:0003774//motor activity	NA	K10356//myosin I	Protein=GWHPABLD003067//1;XP_031027609.1//uncharacterized protein SmJEL517_g00731 [Synchytrium microbalum]	Protein=GWHPABLD003067//1
GWHGABLD001578	2919	780.473662399997	256.460833253835	-1.60561143432625	0.000458664406679452	Down	5.61937664795268e-05	GWHGABLD001578//Protein=GWHPABLD001578	NA	NA	NA	NA	NA	Protein=GWHPABLD001578
GWHGABLD005755	2648	2218.72392614382	736.269359709477	-1.59142459618023	3.02176734121265e-05	Down	2.73449424873139e-06	GWHGABLD005755//Protein=GWHPABLD005755	GO:0016021//integral component of membrane	GO:0015095//magnesium ion transmembrane transporter activity	GO:0008643//carbohydrate transport	K22733//magnesium transporter	EDQ31013.1//nucleotide-sugar transporter [Enterocytozoon bieneusi H348]	Protein=GWHPABLD005755
BGI_novel_G000063	8885	276.123438667108	1225.00154748246	2.14939831067843	2.95188660495975e-07	Up	1.73441800520151e-08	NA	NA	NA	NA	NA
GWHGABLD002692	2840	109.527848799884	403.802705500112	1.88235283744657	0.00233162888172395	Up	0.000363660773403978	GWHGABLD002692//Protein=GWHPABLD002692	GO:0016021//integral component of membrane	GO:0022857//transmembrane transporter activity	GO:0010255//glucose mediated signaling pathway;GO:0051594//detection of glucose	K08139//MFS transporter, SP family, sugar:H+ symporter	XP_008084211.1//MFS general substrate transporter [Glarea lozoyensis ATCC 20868];Protein=GWHPABLD002692//1	Protein=GWHPABLD002692//1
GWHGABLD002365	1620	4391.28713988285	351.613878073026	-3.64257995390946	1.47295421927162e-15	Down	2.94801416294535e-17	GWHGABLD002365//Protein=GWHPABLD002365	GO:0016020//membrane	GO:0003885//D-arabinono-1,4-lactone oxidase activity;GO:0071949//FAD binding	NA	K00103//L-gulonolactone oxidase [EC:1.1.3.8]	Protein=GWHPABLD002365//1	Protein=GWHPABLD002365//1
GWHGABLD002660	531	2737.01831275424	7346.97266574174	1.42454481964347	0.0172818997022032	Up	0.00384920653838922	GWHGABLD002660//Protein=GWHPABLD002660	GO:0005840//ribosome;GO:0022625//cytosolic large ribosomal subunit	GO:0003735//structural constituent of ribosome	GO:0006412//translation	K02882//large subunit ribosomal protein L18Ae	Protein=GWHPABLD002660//1	Protein=GWHPABLD002660//1
GWHGABLD001637	3999	339.252250990839	106.323992134531	-1.67389120873317	0.000701060197186107	Down	9.10025245239435e-05	GWHGABLD001637//Protein=GWHPABLD001637	GO:0016021//integral component of membrane	GO:0005507//copper ion binding;GO:0008080//N-acetyltransferase activity;GO:0004500//dopamine beta-monooxygenase activity	GO:0006518//peptide metabolic process	NA	Protein=GWHPABLD001637//1	Protein=GWHPABLD001637//1
GWHGABLD003638	876	1375.00474113799	214.382351868473	-2.68117854123191	2.62280349871152e-16	Down	4.76191628786795e-18	GWHGABLD003638//Protein=GWHPABLD003638	NA	NA	NA	K14688//solute carrier family 30 (zinc transporter), member 1	NA	Protein=GWHPABLD003638
GWHGABLD003292	1023	531.712530492978	1606.41775044984	1.5951287449436	0.00162172927108309	Up	0.000239028288561354	GWHGABLD003292//Protein=GWHPABLD003292	GO:0005634//nucleus;GO:0005829//cytosol	GO:0016765//transferase activity, transferring alkyl or aryl (other than methyl) groups;GO:0004766//spermidine synthase activity;GO:0016740//transferase activity	GO:0015940//pantothenate biosynthetic process;GO:0008295//spermidine biosynthetic process;GO:0006596//polyamine biosynthetic process	K00797//spermidine synthase [EC:2.5.1.16]	Protein=GWHPABLD003292//1	Protein=GWHPABLD003292//1
GWHGABLD005860	2016	102.996673629268	296.190722690338	1.52392870810457	0.018688262043079	Up	0.00425328279808173	GWHGABLD005860//Protein=GWHPABLD005860	NA	GO:0003824//catalytic activity	NA	NA	Protein=GWHPABLD005860//1	Protein=GWHPABLD005860//1
GWHGABLD003747	891	262.754151705327	821.235366979681	1.64408219929617	0.00104923027716438	Up	0.000145047273483624	GWHGABLD003747//Protein=GWHPABLD003747	NA	GO:0046872//metal ion binding;GO:0051082//unfolded protein binding;GO:0031072//heat shock protein binding	GO:0006457//protein folding	K14002//DnaJ-related protein SCJ1	Protein=GWHPABLD003747//1	Protein=GWHPABLD003747//1
GWHGABLD002910	1980	4872.59330115387	382.931934576713	-3.66952992694037	1.62396627678283e-38	Down	7.4291523741316e-41	GWHGABLD002910//Protein=GWHPABLD002910	GO:0016021//integral component of membrane	GO:0005524//ATP binding;GO:0016887//ATPase activity	NA	K05681//ATP-binding cassette, subfamily G (WHITE), member 2;K21396//ATP-binding cassette, subfamily G (WHITE), eye pigment precursor transporter	Protein=GWHPABLD002910//1	Protein=GWHPABLD002910//1
GWHGABLD004979	930	145.106110996526	47.9155283990806	-1.59854309482859	0.00145024817413619	Down	0.00021064362329126	GWHGABLD004979//Protein=GWHPABLD004979	NA	GO:0016491//oxidoreductase activity	NA	K16066//3-hydroxy acid dehydrogenase / malonic semialdehyde reductase [EC:1.1.1.381 1.1.1.-];K14729//multifunctional beta-oxidation protein [EC:4.2.1.- 1.1.1.-]	Protein=GWHPABLD004979//1	Protein=GWHPABLD004979//1
GWHGABLD005677	789	1278.97638601126	569.492693244595	-1.16724039073592	0.00494368551492979	Down	0.00088254096584249	GWHGABLD005677//Protein=GWHPABLD005677	GO:0005576//extracellular region	GO:0004252//serine-type endopeptidase activity	NA	K01183//chitinase [EC:3.2.1.14]	Protein=GWHPABLD005677//1	Protein=GWHPABLD005677//1
GWHGABLD001804	1767	571.33517169505	1286.41209181177	1.17094362167128	0.000924863649430479	Up	0.000125210275341053	GWHGABLD001804//Protein=GWHPABLD001804	GO:0005634//nucleus;GO:0016021//integral component of membrane	GO:0005524//ATP binding;GO:0004497//monooxygenase activity;GO:0071949//FAD binding	NA	K00480//salicylate hydroxylase [EC:1.14.13.1]	Protein=GWHPABLD001804//1	Protein=GWHPABLD001804//1
BGI_novel_G000195	5553	303.746451460573	1164.18951964359	1.93838647567416	3.06662650802907e-06	Up	2.18285256827933e-07	NA	NA	NA	NA	NA
GWHGABLD000615	3713	463.224314332604	130.074859016095	-1.83236883778142	1.00575340127898e-05	Down	8.20993841501498e-07	GWHGABLD000615//Protein=GWHPABLD000615	NA	NA	NA	NA	NA	Protein=GWHPABLD000615
GWHGABLD002335	1530	51.6421258121286	6.47327413079257	-2.99598088374503	3.3507297302626e-05	Down	3.07529447723887e-06	GWHGABLD002335//Protein=GWHPABLD002335	NA	GO:0004364//glutathione transferase activity	NA	K07393//glutathionyl-hydroquinone reductase [EC:1.8.5.7]	Protein=GWHPABLD002335//1	Protein=GWHPABLD002335//1
GWHGABLD004328	1248	990.768895224242	2698.7579274345	1.44567509448198	1.69941013161794e-05	Up	1.46253738275053e-06	GWHGABLD004328//Protein=GWHPABLD004328	GO:0042025//host cell nucleus;GO:0005634//nucleus	GO:0043565//sequence-specific DNA binding;GO:0000156//phosphorelay response regulator activity;GO:0003700//DNA-binding transcription factor activity	NA	K09419//heat shock transcription factor, other eukaryote	Protein=GWHPABLD004328//1	Protein=GWHPABLD004328//1
GWHGABLD003111	1397	8302.27849871812	25604.0256692395	1.62479142722651	0.000559031089381035	Up	7.04882660234558e-05	GWHGABLD003111//Protein=GWHPABLD003111	NA	GO:0070403//NAD+ binding;GO:0003857//3-hydroxyacyl-CoA dehydrogenase activity	GO:0006631//fatty acid metabolic process	K00022//3-hydroxyacyl-CoA dehydrogenase [EC:1.1.1.35]	Protein=GWHPABLD003111//1	Protein=GWHPABLD003111//1
GWHGABLD003213	978	2848.6872354759	8817.358830753	1.63004933949796	0.0010343825399291	Up	0.000142403200279017	GWHGABLD003213//Protein=GWHPABLD003213	GO:0005840//ribosome	NA	GO:0042254//ribosome biogenesis	K02941//large subunit ribosomal protein LP0	Protein=GWHPABLD003213//1	Protein=GWHPABLD003213//1
GWHGABLD002965	1572	49.1207939771961	21.8487307751929	-1.16878440639706	0.0493382964287224	Down	0.0138175443465142	GWHGABLD002965//Protein=GWHPABLD002965	NA	GO:0005524//ATP binding;GO:0004672//protein kinase activity	GO:0007166//cell surface receptor signaling pathway;GO:0035556//intracellular signal transduction	K05743//LIM domain kinase 1 [EC:2.7.11.1]	Protein=GWHPABLD002965//1	Protein=GWHPABLD002965//1
GWHGABLD001168	1218	6026.63699366624	2564.54424343894	-1.23265070776282	0.000644783716199709	Down	8.24991316652951e-05	GWHGABLD001168//Protein=GWHPABLD001168	NA	GO:0003824//catalytic activity;GO:0030170//pyridoxal phosphate binding	GO:0019346//transsulfuration	K01758//cystathionine gamma-lyase [EC:4.4.1.1]	Protein=GWHPABLD001168//1	Protein=GWHPABLD001168//1
GWHGABLD005564	582	104.907554924913	215.934332299385	1.04147406425352	0.00343707036070384	Up	0.000567030621336988	GWHGABLD005564//Protein=GWHPABLD005564	NA	NA	NA	K07305//peptide-methionine (R)-S-oxide reductase [EC:1.8.4.12]	NA	Protein=GWHPABLD005564
GWHGABLD005425	1296	24.5408868600465	3.34069140758108	-2.87696875945141	0.00187679267315932	Down	0.000282793349179402	GWHGABLD005425//Protein=GWHPABLD005425	GO:0016021//integral component of membrane	NA	NA	K23544//serine incorporator 1/3	Protein=GWHPABLD005425//1	Protein=GWHPABLD005425//1
BGI_novel_G000283	2180	70.393428012575	849.517881650773	3.59313166618453	0.0309549545618099	Up	0.0078604528510583	NA	NA	NA	NA	NA
GWHGABLD005381	1782	36.036737060756	3.38129303346841	-3.41382143328436	0.00050300726927711	Down	6.26332139442977e-05	GWHGABLD005381//Protein=GWHPABLD005381	NA	NA	NA	K22020//mucin-19;K01210//glucan 1,3-beta-glucosidase [EC:3.2.1.58]	Protein=GWHPABLD005381//1	Protein=GWHPABLD005381//1
GWHGABLD001281	1554	3225.36959268083	1093.25452518241	-1.56083516733761	1.5239866818301e-08	Down	6.99356290017816e-10	GWHGABLD001281//Protein=GWHPABLD001281	GO:0005811//lipid droplet;GO:0016021//integral component of membrane	GO:0004144//diacylglycerol O-acyltransferase activity;GO:0016747//transferase activity, transferring acyl groups other than amino-acyl groups	GO:0035356//cellular triglyceride homeostasis;GO:0140042//lipid droplet formation;GO:0019432//triglyceride biosynthetic process;GO:0006672//ceramide metabolic process	K14457//2-acylglycerol O-acyltransferase 2 [EC:2.3.1.22]	Protein=GWHPABLD001281//1	Protein=GWHPABLD001281//1
GWHGABLD005825	996	267.387702057813	1087.58699662076	2.02412578915888	5.33830962696955e-09	Up	2.23606107319811e-10	GWHGABLD005825//Protein=GWHPABLD005825	GO:0016021//integral component of membrane	NA	NA	NA	Protein=GWHPABLD005825//1;XP_018161484.1//Capsule polysaccharide biosynthesis protein [Colletotrichum higginsianum IMI 349063]	Protein=GWHPABLD005825//1
GWHGABLD000082	2475	160.331949559092	70.033032135622	-1.19495448531665	0.0426917670510297	Down	0.0116265641504234	GWHGABLD000082//Protein=GWHPABLD000082	GO:0005634//nucleus	GO:0046872//metal ion binding;GO:0003677//DNA binding;GO:0004528//phosphodiesterase I activity;GO:0008311//double-stranded DNA 3'-5' exodeoxyribonuclease activity;GO:0140078//class I DNA-(apurinic or apyrimidinic site) endonuclease activity;GO:0004519//endonuclease activity	GO:0006281//DNA repair;GO:1902546//positive regulation of DNA N-glycosylase activity	K10772//AP endonuclease 2 [EC:4.2.99.18]	Protein=GWHPABLD000082//1	Protein=GWHPABLD000082//1
GWHGABLD004059	572	4029.65591956892	12483.2743121728	1.63126783523771	0.00269678117328257	Up	0.000427552583441082	GWHGABLD004059//Protein=GWHPABLD004059	GO:0005840//ribosome	GO:0003735//structural constituent of ribosome	GO:0006412//translation	K02953//small subunit ribosomal protein S13e	ORX40388.1//40S ribosomal protein S13 [Piromyces finnis];Protein=GWHPABLD004059//1	Protein=GWHPABLD004059//1
GWHGABLD000361	2237	3861.9670840946	312.332931792877	-3.62817927059248	2.72726302190918e-22	Down	2.8071899582196e-24	GWHGABLD000361//Protein=GWHPABLD000361	GO:0016021//integral component of membrane	NA	NA	NA	Protein=GWHPABLD000361//1;RUS24302.1//hypothetical protein BC938DRAFT_473807 [Jimgerdemannia flammicorona]	Protein=GWHPABLD000361//1
GWHGABLD004024	1164	250.642276607662	48.395465456736	-2.37268599726357	4.65031807650643e-09	Down	1.93458550430789e-10	GWHGABLD004024//Protein=GWHPABLD004024	NA	NA	NA	NA	NA	Protein=GWHPABLD004024
GWHGABLD002413	1872	394.253478548631	1465.13318251785	1.89383642420333	2.25017806252985e-05	Up	1.99122261716365e-06	GWHGABLD002413//Protein=GWHPABLD002413	NA	GO:0004252//serine-type endopeptidase activity	NA	K01312//trypsin [EC:3.4.21.4]	Protein=GWHPABLD002413//1	Protein=GWHPABLD002413//1
GWHGABLD001412	8883	23.452112483309	2.26746264046023	-3.37056719576461	0.00177256205230579	Down	0.00026480734019436	GWHGABLD001412//Protein=GWHPABLD001412	GO:0016021//integral component of membrane	GO:0005524//ATP binding;GO:0042626//ATPase-coupled transmembrane transporter activity;GO:0016887//ATPase activity	NA	K08712//ATP-binding cassette, subfamily G (WHITE), member 2, SNQ2	Protein=GWHPABLD001412//1	Protein=GWHPABLD001412//1
BGI_novel_G000259	1396	55917.326663326	24289.332078975	-1.20297257041607	0.000728545592753596	Down	9.55076924310289e-05	NA	NA	NA	NA	NA
GWHGABLD005458	2556	6461.01464459569	38323.8794504093	2.5684109594442	1.56792187423068e-24	Up	1.41213835706265e-26	GWHGABLD005458//Protein=GWHPABLD005458	NA	GO:0016746//transferase activity, transferring acyl groups	NA	K00624//carnitine O-acetyltransferase [EC:2.3.1.7]	Protein=GWHPABLD005458//1	Protein=GWHPABLD005458//1
GWHGABLD001113	771	50.575668094214	214.594674836604	2.08509889835645	4.29132436862849e-07	Up	2.57050022938576e-08	GWHGABLD001113//Protein=GWHPABLD001113	GO:0005737//cytoplasm	GO:0004364//glutathione transferase activity	NA	K00799//glutathione S-transferase [EC:2.5.1.18]	Protein=GWHPABLD001113//1	Protein=GWHPABLD001113//1
GWHGABLD003635	654	392.806251188911	827.304707336005	1.07460090191999	0.000734627847585077	Up	9.65150810479894e-05	GWHGABLD003635//Protein=GWHPABLD003635	GO:0016021//integral component of membrane	GO:0008324//cation transmembrane transporter activity	NA	K14692//solute carrier family 30 (zinc transporter), member 5/7	Protein=GWHPABLD003635//1	Protein=GWHPABLD003635//1
GWHGABLD006304	1794	3105.57741652231	9696.93248045177	1.64266690646724	4.43721041995201e-06	Up	3.2731959638245e-07	GWHGABLD006304//Protein=GWHPABLD006304	NA	GO:0003852//2-isopropylmalate synthase activity	GO:0009098//leucine biosynthetic process	K01655//homocitrate synthase [EC:2.3.3.14]	Protein=GWHPABLD006304//1	Protein=GWHPABLD006304//1
GWHGABLD001013	1473	119313.94819595	275507.91075552	1.20733103527769	0.00735345949197212	Up	0.00139605349611708	GWHGABLD001013//Protein=GWHPABLD001013	NA	GO:0003746//translation elongation factor activity;GO:0005525//GTP binding;GO:0003924//GTPase activity	NA	K03231//elongation factor 1-alpha	AYM47848.1//transcription elongation factor 1 [Starmerella bombicola];Protein=GWHPABLD001013//1	Protein=GWHPABLD001013//1
GWHGABLD000071	2289	5.24757927334057	32.3002404285778	2.6218209426544	0.00973622795612748	Up	0.00196116443033361	GWHGABLD000071//Protein=GWHPABLD000071	NA	NA	NA	NA	Protein=GWHPABLD000071//1	Protein=GWHPABLD000071//1
GWHGABLD003243	1758	155.903223527325	353.274417651025	1.18013852214754	0.00212438752517809	Up	0.000324048819065764	GWHGABLD003243//Protein=GWHPABLD003243	NA	GO:0008168//methyltransferase activity;GO:0003676//nucleic acid binding	GO:0032259//methylation	K15430//tRNA (guanine10-N2)-methyltransferase [EC:2.1.1.214]	Protein=GWHPABLD003243//1	Protein=GWHPABLD003243//1
GWHGABLD000552	1125	333.902772478571	3023.87913121905	3.17890049650122	7.06873895121353e-19	Up	1.02064708230531e-20	GWHGABLD000552//Protein=GWHPABLD000552	GO:0016021//integral component of membrane	NA	NA	NA	Protein=GWHPABLD000552//1	Protein=GWHPABLD000552//1
GWHGABLD006594	1290	72.9922685303704	199.927840903786	1.45366382382749	2.40762397159856e-05	Up	2.14391417489511e-06	GWHGABLD006594//Protein=GWHPABLD006594	NA	NA	NA	NA	NA	Protein=GWHPABLD006594
GWHGABLD004495	441	70.7086690964097	166.026066702784	1.23145075801929	0.0175282803082394	Up	0.00391160050910104	GWHGABLD004495//Protein=GWHPABLD004495	GO:0005634//nucleus;GO:0030687//preribosome, large subunit precursor;GO:0005737//cytoplasm	GO:0046872//metal ion binding;GO:0043023//ribosomal large subunit binding;GO:0008270//zinc ion binding;GO:0003676//nucleic acid binding	GO:0000055//ribosomal large subunit export from nucleus	K14821//bud site selection protein 20	Protein=GWHPABLD004495//1	Protein=GWHPABLD004495//1
GWHGABLD002651	651	77.8932932639125	12.3506266367257	-2.65691487326964	9.4907415825615e-06	Down	7.70656357240162e-07	GWHGABLD002651//Protein=GWHPABLD002651	NA	GO:0016627//oxidoreductase activity, acting on the CH-CH group of donors;GO:0003779//actin binding;GO:0046872//metal ion binding;GO:0020037//heme binding;GO:0050660//flavin adenine dinucleotide binding	GO:0000902//cell morphogenesis;GO:0007010//cytoskeleton organization	K17261//adenylyl cyclase-associated protein	Protein=GWHPABLD002651//1	Protein=GWHPABLD002651//1
GWHGABLD001737	2962	47221.3818311067	15226.1513636443	-1.63288893425669	4.92303905298312e-07	Down	3.02763989286019e-08	GWHGABLD001737//Protein=GWHPABLD001737	GO:0005737//cytoplasm	GO:0004122//cystathionine beta-synthase activity	GO:0019343//cysteine biosynthetic process via cystathionine;GO:0006535//cysteine biosynthetic process from serine	K01697//cystathionine beta-synthase [EC:4.2.1.22]	Protein=GWHPABLD001737//1;ONH73330.1//Cysteine synthase [Pichia kudriavzevii]	Protein=GWHPABLD001737//1
GWHGABLD003928	1929	0.679313200197379	10.3428736876288	3.92841638435739	0.0204245710353054	Up	0.0047710863576396	GWHGABLD003928//Protein=GWHPABLD003928	NA	NA	NA	NA	NA	Protein=GWHPABLD003928
GWHGABLD002487	942	345.685299145988	938.868546062402	1.44146392389945	0.00322377672981169	Up	0.000527248066448642	GWHGABLD002487//Protein=GWHPABLD002487	GO:0016021//integral component of membrane	GO:0016787//hydrolase activity	NA	K22132//tRNA threonylcarbamoyladenosine dehydratase;K01525//bis(5'-nucleosyl)-tetraphosphatase (symmetrical) [EC:3.6.1.41]	Protein=GWHPABLD002487//1	Protein=GWHPABLD002487//1
GWHGABLD006470	2154	2035.76898765308	5500.0734415123	1.43387702438963	7.93160152506724e-09	Up	3.45838236618372e-10	GWHGABLD006470//Protein=GWHPABLD006470	NA	GO:0051287//NAD binding;GO:0008692//3-hydroxybutyryl-CoA epimerase activity;GO:0003857//3-hydroxyacyl-CoA dehydrogenase activity;GO:0030976//thiamine pyrophosphate binding;GO:0016903//oxidoreductase activity, acting on the aldehyde or oxo group of donors;GO:0004300//enoyl-CoA hydratase activity	GO:0006635//fatty acid beta-oxidation;GO:0006631//fatty acid metabolic process	K00022//3-hydroxyacyl-CoA dehydrogenase [EC:1.1.1.35];K00074//3-hydroxybutyryl-CoA dehydrogenase [EC:1.1.1.157]	Protein=GWHPABLD006470//1	Protein=GWHPABLD006470//1
GWHGABLD005082	1803	15.6958729033222	66.173787647694	2.07587459417789	0.00258715926209168	Up	0.000407214059694487	GWHGABLD005082//Protein=GWHPABLD005082	NA	GO:0016787//hydrolase activity	GO:0006629//lipid metabolic process	NA	Protein=GWHPABLD005082//1	Protein=GWHPABLD005082//1
GWHGABLD006028	1980	679.862006346991	235.367375341597	-1.53032758798413	2.8482855700949e-08	Down	1.36815432673608e-09	GWHGABLD006028//Protein=GWHPABLD006028	GO:0005737//cytoplasm	GO:0004397//histidine ammonia-lyase activity	GO:0019557//histidine catabolic process to glutamate and formate;GO:0019556//histidine catabolic process to glutamate and formamide	K10775//phenylalanine ammonia-lyase [EC:4.3.1.24]	Protein=GWHPABLD006028//1	Protein=GWHPABLD006028//1
GWHGABLD003174	1159	5471.28857192899	33175.9141305894	2.6001836633854	2.31750624154388e-07	Up	1.33517514702242e-08	GWHGABLD003174//Protein=GWHPABLD003174	GO:0005758//mitochondrial intermembrane space	GO:0016531//copper chaperone activity	GO:0006825//copper ion transport	K02260//cytochrome c oxidase assembly protein subunit 17	Protein=GWHPABLD003174//1	Protein=GWHPABLD003174//1
GWHGABLD004941	4770	5817.73562350565	13022.1400740078	1.16243691984058	0.00123898219725714	Up	0.000174821362214839	GWHGABLD004941//Protein=GWHPABLD004941	GO:0005634//nucleus	GO:0003714//transcription corepressor activity	GO:0006355//regulation of transcription, DNA-templated	K11644//paired amphipathic helix protein Sin3a	Protein=GWHPABLD004941//1	Protein=GWHPABLD004941//1
GWHGABLD003184	525	196.158472951348	501.472571544726	1.35415114046647	0.0322937131594772	Up	0.00825463318501005	GWHGABLD003184//Protein=GWHPABLD003184	NA	GO:0008138//protein tyrosine/serine/threonine phosphatase activity;GO:0004725//protein tyrosine phosphatase activity;GO:0008428//ribonuclease inhibitor activity	GO:0051252//regulation of RNA metabolic process	NA	Protein=GWHPABLD003184//1	Protein=GWHPABLD003184//1
GWHGABLD003700	1365	794.581425600972	1965.25061171117	1.30644632483988	0.00399247447011713	Up	0.000674068956284251	GWHGABLD003700//Protein=GWHPABLD003700	NA	GO:0016829//lyase activity;GO:0003824//catalytic activity;GO:0030170//pyridoxal phosphate binding	GO:0009058//biosynthetic process	K22121//gliotoxin/aspirochlorine biosynthesis aminotransferase [EC:2.6.1.-];K14264//kynurenine aminotransferase [EC:2.6.1.7]	Protein=GWHPABLD003700//1	Protein=GWHPABLD003700//1
BGI_novel_G000127	3544	183572.691132126	14914.7257476615	-3.62154210001043	6.79256765761048e-08	Down	3.51523873060042e-09	NA	NA	GO:0031177//phosphopantetheine binding;GO:0016740//transferase activity;GO:0016491//oxidoreductase activity	NA	K01043//reducing polyketide synthase SwnK [EC:2.3.1.-];K15320//6-methylsalicylic acid synthase [EC:2.3.1.165]	XP_033597926.1//nonribosomal peptide synthetase 7 [Pseudovirgaria hyperparasitica]	NA
GWHGABLD004951	2217	372.473508028439	926.675645337255	1.31492663728711	5.19250119833379e-07	Up	3.23649824513729e-08	GWHGABLD004951//Protein=GWHPABLD004951	NA	NA	NA	NA	Protein=GWHPABLD004951//1;KFH65236.1//hypothetical protein MVEG_08717 [Mortierella verticillata NRRL 6337]	Protein=GWHPABLD004951//1
GWHGABLD000298	1491	1587.54527278836	3463.1260811081	1.12527717780864	0.00075886717817053	Up	0.00010056753025934	GWHGABLD000298//Protein=GWHPABLD000298	GO:0000228//nuclear chromosome;GO:0005634//nucleus	GO:0003677//DNA binding	GO:0006338//chromatin remodeling	K11648//SWI/SNF-related matrix-associated actin-dependent regulator of chromatin subfamily B member 1	Protein=GWHPABLD000298//1	Protein=GWHPABLD000298//1
GWHGABLD006493	1893	1532.72378289034	4248.99966877454	1.47102550350569	1.12149098570059e-05	Up	9.25089776625075e-07	GWHGABLD006493//Protein=GWHPABLD006493	NA	GO:0016746//transferase activity, transferring acyl groups	NA	K00624//carnitine O-acetyltransferase [EC:2.3.1.7]	Protein=GWHPABLD006493//1	Protein=GWHPABLD006493//1
GWHGABLD001569	520	516.878451609985	144.013838453929	-1.84361760980251	5.09430335645548e-06	Down	3.83802411558547e-07	GWHGABLD001569//Protein=GWHPABLD001569	NA	NA	NA	NA	NA	Protein=GWHPABLD001569
GWHGABLD000597	2900	348.519483984883	109.268352689503	-1.67336369739457	0.000283281554458295	Down	3.22766831884577e-05	GWHGABLD000597//Protein=GWHPABLD000597	GO:0016021//integral component of membrane	GO:0046872//metal ion binding;GO:0003677//DNA binding;GO:0005524//ATP binding;GO:0005507//copper ion binding;GO:0000166//nucleotide binding;GO:0019829//ATPase-coupled cation transmembrane transporter activity	GO:0006355//regulation of transcription, DNA-templated;GO:0030001//metal ion transport	K17686//P-type Cu+ transporter [EC:7.2.2.8]	Protein=GWHPABLD000597//1	Protein=GWHPABLD000597//1
GWHGABLD001354	1572	491.959600144298	123.680011763352	-1.99192748432921	6.33688452655333e-09	Down	2.69963057743087e-10	GWHGABLD001354//Protein=GWHPABLD001354	GO:0016021//integral component of membrane	GO:0022857//transmembrane transporter activity	GO:0006260//DNA replication	NA	Protein=GWHPABLD001354//1	Protein=GWHPABLD001354//1
GWHGABLD005031	3189	8.0244525512806	0.355127796652539	-4.49799277835739	0.0284926160716394	Down	0.00710380592265034	GWHGABLD005031//Protein=GWHPABLD005031	NA	NA	NA	NA	NA	Protein=GWHPABLD005031
BGI_novel_G000201	1122	0.667451924614112	1264.19008256261	10.8872618560319	1.03329485086226e-20	Up	1.2999277609132e-22	NA	NA	GO:0003824//catalytic activity	NA	NA	KXS21091.1//NAD(P)-binding protein [Gonapodya prolifera JEL478]	NA
GWHGABLD000638	2319	654.553579455326	1584.52693683181	1.27546898956757	1.53211266049583e-06	Up	1.03382012259333e-07	GWHGABLD000638//Protein=GWHPABLD000638	NA	GO:0004553//hydrolase activity, hydrolyzing O-glycosyl compounds	GO:0005975//carbohydrate metabolic process	K16261//yeast amino acid transporter;K05991//endoglycosylceramidase [EC:3.2.1.123]	Protein=GWHPABLD000638//1	Protein=GWHPABLD000638//1
GWHGABLD006788	1607	293.4573357545	767.139967989481	1.38633905506065	1.69941013161794e-05	Up	1.46181206013013e-06	GWHGABLD006788//Protein=GWHPABLD006788	GO:0019898//extrinsic component of membrane;GO:0005743//mitochondrial inner membrane	GO:0043022//ribosome binding;GO:0000287//magnesium ion binding;GO:0005525//GTP binding;GO:0003924//GTPase activity	GO:0002181//cytoplasmic translation	K03979//GTPase [EC:3.6.5.-]	Protein=GWHPABLD006788//1;XP_021875876.1//hypothetical protein BCR41DRAFT_401715 [Lobosporangium transversale]	Protein=GWHPABLD006788//1
GWHGABLD002069	2217	2481.59433332685	6845.46741755017	1.46388175684411	0.00618746695312473	Up	0.00114726871168017	GWHGABLD002069//Protein=GWHPABLD002069	GO:0016021//integral component of membrane	NA	NA	K16302//metal transporter CNNM	Protein=GWHPABLD002069//1	Protein=GWHPABLD002069//1
GWHGABLD006307	1328	475.125403985016	1306.34079473735	1.45915106057756	0.000180697583892657	Up	1.95034561599651e-05	GWHGABLD006307//Protein=GWHPABLD006307	GO:1903600//glutaminase complex;GO:0005829//cytosol	GO:0005525//GTP binding;GO:0016740//transferase activity;GO:0004359//glutaminase activity;GO:0003924//GTPase activity	GO:0006541//glutamine metabolic process;GO:0042819//vitamin B6 biosynthetic process;GO:0042823//pyridoxal phosphate biosynthetic process;GO:0008614//pyridoxine metabolic process	K08681//5'-phosphate synthase pdxT subunit [EC:4.3.3.6]	Protein=GWHPABLD006307//1	Protein=GWHPABLD006307//1
GWHGABLD004788	1317	843.983370699853	362.275142899167	-1.22012875299449	8.78694885446725e-05	Down	8.86860027341512e-06	GWHGABLD004788//Protein=GWHPABLD004788	GO:0016021//integral component of membrane	NA	GO:0008643//carbohydrate transport	K15280//solute carrier family 35, member C2	Protein=GWHPABLD004788//1	Protein=GWHPABLD004788//1
GWHGABLD001768	1314	9.79560130007395	45.7575656896538	2.22380434280417	0.0041081045790094	Up	0.000699464267848492	GWHGABLD001768//Protein=GWHPABLD001768	GO:0016021//integral component of membrane	GO:0016787//hydrolase activity	NA	K07019//uncharacterized protein	Protein=GWHPABLD001768//1	Protein=GWHPABLD001768//1
GWHGABLD001392	2994	467.813380123769	47.1151259344368	-3.31167092037622	4.84894889553669e-07	Down	2.96690511406677e-08	GWHGABLD001392//Protein=GWHPABLD001392	GO:0005871//kinesin complex	GO:0043531//ADP binding;GO:0003777//microtubule motor activity	GO:0009116//nucleoside metabolic process	K01537//P-type Ca2+ transporter type 2C [EC:7.2.2.10];K03255//protein TIF31	Protein=GWHPABLD001392//1	Protein=GWHPABLD001392//1
GWHGABLD000627	1926	17.8170518217453	1.64677224686147	-3.43554568933912	0.0269071999406328	Down	0.00665852224406509	GWHGABLD000627//Protein=GWHPABLD000627	GO:0016021//integral component of membrane	GO:0005328//neurotransmitter:sodium symporter activity	NA	K05034//solute carrier family 6 (neurotransmitter transporter, GABA) member 1	Protein=GWHPABLD000627//1	Protein=GWHPABLD000627//1
BGI_novel_G000139	8567	7492.00356645522	743.117923148302	-3.33368851537409	3.68075822542828e-05	Down	3.43081395708254e-06	NA	NA	GO:0031177//phosphopantetheine binding;GO:0016740//transferase activity	NA	K01043//reducing polyketide synthase SwnK [EC:2.3.1.-]	EMR62731.1//putative polyketide synthase protein [Eutypa lata UCREL1]	NA
GWHGABLD004400	1434	107.355671586936	250.927387177104	1.22487152999706	0.00273962901993967	Up	0.000436695690812399	GWHGABLD004400//Protein=GWHPABLD004400	NA	GO:0008081//phosphoric diester hydrolase activity	GO:0006629//lipid metabolic process	K18694//phosphatidylglycerol phospholipase C [EC:3.1.4.-]	Protein=GWHPABLD004400//1	Protein=GWHPABLD004400//1
GWHGABLD002521	1731	310.950797277749	743.18344073763	1.2570320403864	0.00115493590824417	Up	0.00016186787497238	GWHGABLD002521//Protein=GWHPABLD002521	GO:0005634//nucleus;GO:0005737//cytoplasm	GO:0043023//ribosomal large subunit binding	GO:0015031//protein transport	K07562//nonsense-mediated mRNA decay protein 3	Protein=GWHPABLD002521//1	Protein=GWHPABLD002521//1
GWHGABLD006134	3414	27.1027203489816	5.85546926528024	-2.21058096473581	0.00658934041291903	Down	0.00123225732595003	GWHGABLD006134//Protein=GWHPABLD006134	NA	GO:0004252//serine-type endopeptidase activity	NA	NA	Protein=GWHPABLD006134//1	Protein=GWHPABLD006134//1
GWHGABLD005906	1349	96006.9396218276	23794.2620312538	-2.01252498058085	2.73638963745182e-05	Down	2.4566871941669e-06	GWHGABLD005906//Protein=GWHPABLD005906	GO:0005829//cytosol	GO:0004332//fructose-bisphosphate aldolase activity	GO:0016480//negative regulation of transcription by RNA polymerase III;GO:0006096//glycolytic process;GO:0030388//fructose 1,6-bisphosphate metabolic process	K01623//fructose-bisphosphate aldolase, class I [EC:4.1.2.13]	XP_006679107.1//uncharacterized protein BATDEDRAFT_35107 [Batrachochytrium dendrobatidis JAM81];Protein=GWHPABLD005906//1	Protein=GWHPABLD005906//1
BGI_novel_G000113	2180	136.904442820396	40.9969066595295	-1.73958230241748	2.37613770656141e-06	Down	1.67127913027621e-07	NA	NA	NA	NA	K22614//NLR family CARD domain-containing protein 3;K14319//Ran GTPase-activating protein 1	KFH63049.1//hypothetical protein MVEG_11086 [Mortierella verticillata NRRL 6337]	NA
GWHGABLD002189	1878	4893.80821303245	324.737857758927	-3.91361007558533	4.68809392845847e-13	Down	1.21977568974902e-14	GWHGABLD002189//Protein=GWHPABLD002189	NA	GO:0008270//zinc ion binding;GO:0004181//metallocarboxypeptidase activity	NA	K08783//extracellular matrix protein 14 [EC:3.4.17.-]	Protein=GWHPABLD002189//1	Protein=GWHPABLD002189//1
GWHGABLD004014	1124	205.472124766632	518.23802505241	1.33467219034614	2.36216480481534e-06	Up	1.65807422325137e-07	GWHGABLD004014//Protein=GWHPABLD004014	NA	GO:0016787//hydrolase activity	NA	NA	Protein=GWHPABLD004014//1	Protein=GWHPABLD004014//1
GWHGABLD003672	2415	43.9506673480042	16.5902982292888	-1.40554525085716	0.0216668102364844	Down	0.0051325095871129	GWHGABLD003672//Protein=GWHPABLD003672	NA	NA	NA	K22614//NLR family CARD domain-containing protein 3;K14319//Ran GTPase-activating protein 1	Protein=GWHPABLD003672//1;KFH74161.1//hypothetical protein MVEG_01374 [Mortierella verticillata NRRL 6337];RUS31186.1//hypothetical protein BC938DRAFT_478298 [Jimgerdemannia flammicorona]	Protein=GWHPABLD003672//1
GWHGABLD005032	864	65.332235176442	239.748880885536	1.8756571771176	2.64418891919959e-08	Up	1.26255768264855e-09	GWHGABLD005032//Protein=GWHPABLD005032	NA	GO:0003839//gamma-glutamylcyclotransferase activity;GO:0061928//glutathione specific gamma-glutamylcyclotransferase activity	GO:0006751//glutathione catabolic process	K07232//glutathione-specific gamma-glutamylcyclotransferase [EC:4.3.2.7]	Protein=GWHPABLD005032//1	Protein=GWHPABLD005032//1
GWHGABLD006390	607	2798.2430901852	21188.0489171302	2.92065754103331	1.18617378558371e-08	Up	5.32965296804063e-10	GWHGABLD006390//Protein=GWHPABLD006390	NA	NA	NA	K14538//nuclear GTP-binding protein;K15634//probable phosphoglycerate mutase [EC:5.4.2.12]	Protein=GWHPABLD006390//1;EPB81807.1//hypothetical protein HMPREF1544_11463 [Mucor circinelloides 1006PhL]	Protein=GWHPABLD006390//1
GWHGABLD004532	2157	1618.60172449505	625.585267543573	-1.37146959479235	0.00718877259753706	Down	0.00136170460210673	GWHGABLD004532//Protein=GWHPABLD004532	GO:0000124//SAGA complex;GO:0046695//SLIK (SAGA-like) complex;GO:0005669//transcription factor TFIID complex	GO:0003723//RNA binding;GO:0003743//translation initiation factor activity;GO:0046982//protein heterodimerization activity	GO:0006352//DNA-templated transcription, initiation	K11397//chromatin modification-related protein VID21	Protein=GWHPABLD004532//1	Protein=GWHPABLD004532//1
GWHGABLD005218	1255	11388.973847809	3082.30398550149	-1.88555670873232	1.26399194867444e-06	Down	8.38444980964887e-08	GWHGABLD005218//Protein=GWHPABLD005218	NA	GO:0016301//kinase activity;GO:0016773//phosphotransferase activity, alcohol group as acceptor;GO:0016779//nucleotidyltransferase activity;GO:0070733//protein adenylyltransferase activity	GO:0009058//biosynthetic process;GO:0005975//carbohydrate metabolic process;GO:0045454//cell redox homeostasis	NA	ORX89448.1//UPF0061-domain-containing protein [Basidiobolus meristosporus CBS 931.73];Protein=GWHPABLD005218//1	Protein=GWHPABLD005218//1
GWHGABLD005844	1635	274.888488529553	576.328469407459	1.0680447950104	0.000208891983568025	Up	2.29049537379092e-05	GWHGABLD005844//Protein=GWHPABLD005844	GO:0032040//small-subunit processome;GO:0005730//nucleolus;GO:0030688//preribosome, small subunit precursor	NA	GO:0000472//endonucleolytic cleavage to generate mature 5'-end of SSU-rRNA from (SSU-rRNA, 5.8S rRNA, LSU-rRNA);GO:0000447//endonucleolytic cleavage in ITS1 to separate SSU-rRNA from 5.8S rRNA and LSU-rRNA from tricistronic rRNA transcript (SSU-rRNA, 5.8S rRNA, LSU-rRNA);GO:0000480//endonucleolytic cleavage in 5'-ETS of tricistronic rRNA transcript (SSU-rRNA, 5.8S rRNA, LSU-rRNA)	K14768//U3 small nucleolar RNA-associated protein 7	Protein=GWHPABLD005844//1	Protein=GWHPABLD005844//1
GWHGABLD003640	2559	226.741084742857	602.987407687321	1.4110820479492	6.45881305327925e-07	Up	4.08119423809782e-08	GWHGABLD003640//Protein=GWHPABLD003640	GO:0005634//nucleus;GO:0000775//chromosome, centromeric region	GO:0004527//exonuclease activity;GO:0004534//5'-3' exoribonuclease activity;GO:0008270//zinc ion binding;GO:0019843//rRNA binding;GO:0003676//nucleic acid binding	GO:0006397//mRNA processing;GO:0007165//signal transduction;GO:0034244//negative regulation of transcription elongation from RNA polymerase II promoter;GO:0071028//nuclear mRNA surveillance;GO:1901408//negative regulation of phosphorylation of RNA polymerase II C-terminal domain;GO:0034428//nuclear-transcribed mRNA catabolic process, exonucleolytic, 5'-3';GO:0000448//cleavage in ITS2 between 5.8S…	K12619//5'-3' exoribonuclease 2 [EC:3.1.13.-]	Protein=GWHPABLD003640//1	Protein=GWHPABLD003640//1
GWHGABLD004444	1440	52.8116331389604	21.5806139639796	-1.29111984599885	0.0432416442084142	Down	0.0118134070167662	GWHGABLD004444//Protein=GWHPABLD004444	NA	GO:0008168//methyltransferase activity	GO:0001510//RNA methylation;GO:0009452//7-methylguanosine RNA capping	K14292//trimethylguanosine synthase [EC:2.1.1.-]	Protein=GWHPABLD004444//1	Protein=GWHPABLD004444//1
GWHGABLD000881	5016	564.036226895727	133.158917589731	-2.08263877856964	1.94818373438779e-07	Down	1.10568826669328e-08	GWHGABLD000881//Protein=GWHPABLD000881	NA	NA	NA	K14319//Ran GTPase-activating protein 1	Protein=GWHPABLD000881//1	Protein=GWHPABLD000881//1
GWHGABLD005077	1053	15.199001286691	929.572572880401	5.93451906888279	6.93503970364571e-34	Up	4.26314091860994e-36	GWHGABLD005077//Protein=GWHPABLD005077	GO:0016021//integral component of membrane	GO:0005347//ATP transmembrane transporter activity	NA	K13354//solute carrier family 25 (peroxisomal adenine nucleotide transporter), member 17	Protein=GWHPABLD005077//1	Protein=GWHPABLD005077//1
GWHGABLD003669	2996	339.618057991568	3297.55064907951	3.27940974261481	1.40163124231453e-09	Up	5.53038202828893e-11	GWHGABLD003669//Protein=GWHPABLD003669	GO:0016021//integral component of membrane	GO:0003854//3-beta-hydroxy-delta5-steroid dehydrogenase activity	GO:0006694//steroid biosynthetic process	K07748//sterol-4alpha-carboxylate 3-dehydrogenase (decarboxylating) [EC:1.1.1.170]	XP_031022895.1//uncharacterized protein SmJEL517_g05188 [Synchytrium microbalum];Protein=GWHPABLD003669//1	Protein=GWHPABLD003669//1
GWHGABLD002832	1605	2652.75170103178	1177.99400167878	-1.17115745185026	0.00051537918498214	Down	6.43654752391901e-05	GWHGABLD002832//Protein=GWHPABLD002832	NA	GO:0070569//uridylyltransferase activity	NA	K00972//UDP-N-acetylglucosamine/UDP-N-acetylgalactosamine diphosphorylase [EC:2.7.7.23 2.7.7.83]	Protein=GWHPABLD002832//1	Protein=GWHPABLD002832//1
GWHGABLD006160	2393	137.198494963752	57.6913388458943	-1.24983800596267	0.00480813604145745	Down	0.000848898929406711	GWHGABLD006160//Protein=GWHPABLD006160	NA	NA	NA	K14319//Ran GTPase-activating protein 1	Protein=GWHPABLD006160//1	Protein=GWHPABLD006160//1
GWHGABLD001505	1807	15.6838524524514	96.324034986493	2.61861585272893	7.73507088825584e-06	Up	6.1394427201782e-07	GWHGABLD001505//Protein=GWHPABLD001505	NA	GO:0051920//peroxiredoxin activity	NA	NA	XP_008081707.1//AhpD-like protein [Glarea lozoyensis ATCC 20868];Protein=GWHPABLD001505//1	Protein=GWHPABLD001505//1
GWHGABLD000932	2322	2823.14328000481	851.379044278627	-1.72942886484015	2.15361300717321e-10	Down	7.8201244291922e-12	GWHGABLD000932//Protein=GWHPABLD000932	NA	GO:0004252//serine-type endopeptidase activity	NA	NA	Protein=GWHPABLD000932//1	Protein=GWHPABLD000932//1
GWHGABLD005672	1119	610.14703574828	244.801115190708	-1.31754682093419	8.99708324177899e-05	Down	9.10641162999217e-06	GWHGABLD005672//Protein=GWHPABLD005672	NA	NA	NA	NA	NA	Protein=GWHPABLD005672
GWHGABLD000869	2796	110.001413415445	52.2644684626325	-1.07361967980798	0.0418537021158153	Down	0.0113652185703299	GWHGABLD000869//Protein=GWHPABLD000869	GO:0016021//integral component of membrane	GO:0015385//sodium:proton antiporter activity;GO:0015299//solute:proton antiporter activity	GO:0006885//regulation of pH	K12041//solute carrier family 9 (sodium/hydrogen exchanger), member 6/7	Protein=GWHPABLD000869//1	Protein=GWHPABLD000869//1
GWHGABLD003662	966	477.228559010858	991.640736195566	1.05513715647613	0.0370729226711653	Up	0.00977834772384559	GWHGABLD003662//Protein=GWHPABLD003662	NA	GO:0046872//metal ion binding;GO:0004722//protein serine/threonine phosphatase activity	NA	K19704//protein phosphatase PTC1 [EC:3.1.3.16]	Protein=GWHPABLD003662//1	Protein=GWHPABLD003662//1
GWHGABLD002467	2889	94.1696440788155	30.5660280139493	-1.62333298742345	0.049788492180535	Down	0.0139792135300316	GWHGABLD002467//Protein=GWHPABLD002467	NA	GO:0004553//hydrolase activity, hydrolyzing O-glycosyl compounds;GO:0016787//hydrolase activity	GO:0005975//carbohydrate metabolic process	K01192//beta-mannosidase [EC:3.2.1.25]	Protein=GWHPABLD002467//1	Protein=GWHPABLD002467//1
GWHGABLD006536	2265	3211.81529724589	1153.35460482361	-1.47755278455126	0.000148846648865921	Down	1.58315806656533e-05	GWHGABLD006536//Protein=GWHPABLD006536	NA	NA	NA	K01133//choline-sulfatase [EC:3.1.6.6]	Protein=GWHPABLD006536//1	Protein=GWHPABLD006536//1
GWHGABLD004496	714	260.082860534709	1944.92173292095	2.90266886589159	2.02924688153616e-12	Up	5.74397258819384e-14	GWHGABLD004496//Protein=GWHPABLD004496	NA	GO:0004751//ribose-5-phosphate isomerase activity	GO:0009052//pentose-phosphate shunt, non-oxidative branch	K01807//ribose 5-phosphate isomerase A [EC:5.3.1.6]	Protein=GWHPABLD004496//1	Protein=GWHPABLD004496//1
GWHGABLD003054	813	111.577887392352	40.3492049012888	-1.46743899091399	0.000536949123772909	Down	6.72433784739197e-05	GWHGABLD003054//Protein=GWHPABLD003054	NA	GO:0008138//protein tyrosine/serine/threonine phosphatase activity;GO:0004725//protein tyrosine phosphatase activity	NA	K04459//dual specificity MAP kinase phosphatase [EC:3.1.3.16 3.1.3.48];K14819//dual specificity phosphatase 12 [EC:3.1.3.16 3.1.3.48]	Protein=GWHPABLD003054//1	Protein=GWHPABLD003054//1
GWHGABLD001680	2742	986.881456322688	2801.62227134589	1.50531375311835	8.25307447203907e-11	Up	2.79625253734562e-12	GWHGABLD001680//Protein=GWHPABLD001680	NA	GO:0046872//metal ion binding;GO:0043727//5-amino-4-imidazole carboxylate lyase activity;GO:0005524//ATP binding;GO:0004638//phosphoribosylaminoimidazole carboxylase activity	GO:0006189//'de novo' IMP biosynthetic process	K11808//phosphoribosylaminoimidazole carboxylase [EC:4.1.1.21]	Protein=GWHPABLD001680//1	Protein=GWHPABLD001680//1
BGI_novel_G000081	987	44.6626414289803	10.7424797780677	-2.05574151591776	0.00220392207175817	Down	0.000339331532706726	NA	NA	GO:0003824//catalytic activity	GO:0009116//nucleoside metabolic process	K21440//ankyrin repeat domain-containing protein 50	RFU80736.1//pfs, nb-arc and ankyrin domain [Trichoderma arundinaceum]	NA
BGI_novel_G000345	3632	257.891696747269	114.749283003037	-1.16828018474259	0.042633592727858	Down	0.0116046262407208	NA	NA	NA	NA	NA
GWHGABLD000888	930	173.688312039828	813.334302214312	2.22734778612858	3.69989407633311e-09	Up	1.52333022728225e-10	GWHGABLD000888//Protein=GWHPABLD000888	NA	NA	NA	NA	NA	Protein=GWHPABLD000888
GWHGABLD004457	1167	712.094963338763	2888.44247655254	2.02015021002379	4.17605617962836e-07	Up	2.49548460769786e-08	GWHGABLD004457//Protein=GWHPABLD004457	GO:0016021//integral component of membrane	GO:0004748//ribonucleoside-diphosphate reductase activity, thioredoxin disulfide as acceptor;GO:0046872//metal ion binding;GO:0016491//oxidoreductase activity	GO:0009263//deoxyribonucleotide biosynthetic process	K10808//ribonucleoside-diphosphate reductase subunit M2 [EC:1.17.4.1]	Protein=GWHPABLD004457//1	Protein=GWHPABLD004457//1
GWHGABLD003547	918	56.054904882664	21.9603209602558	-1.35194147623711	0.0110066852809429	Down	0.00225798332782745	GWHGABLD003547//Protein=GWHPABLD003547	NA	GO:0008061//chitin binding;GO:0003824//catalytic activity	NA	K11483//histone deacetylase HOS2 [EC:3.5.1.98]	Protein=GWHPABLD003547//1	Protein=GWHPABLD003547//1
BGI_novel_G000029	2250	2.60721747417072	17.5945124024993	2.75454270156218	0.0266780574752033	Up	0.00659419033232689	NA	NA	NA	NA	NA
GWHGABLD002177	1383	214.529804228562	936.240691566552	2.12570137726225	2.0301985913256e-10	Up	7.28491560289814e-12	GWHGABLD002177//Protein=GWHPABLD002177	NA	GO:0003723//RNA binding;GO:0005524//ATP binding;GO:0004831//tyrosine-tRNA ligase activity	GO:0006437//tyrosyl-tRNA aminoacylation	K01866//tyrosyl-tRNA synthetase [EC:6.1.1.1]	Protein=GWHPABLD002177//1	Protein=GWHPABLD002177//1
GWHGABLD000135	1131	141.129279541569	63.8747189961368	-1.1437003849722	0.0121563978689201	Down	0.00253555174992915	GWHGABLD000135//Protein=GWHPABLD000135	NA	NA	NA	NA	Protein=GWHPABLD000135//1	Protein=GWHPABLD000135//1
GWHGABLD003041	1155	1.33846280414962	23.8733141936718	4.15674990911684	0.000242607342003923	Up	2.70180299386784e-05	GWHGABLD003041//Protein=GWHPABLD003041	NA	GO:0005524//ATP binding;GO:0004672//protein kinase activity	NA	K21440//ankyrin repeat domain-containing protein 50;K06694//26S proteasome non-ATPase regulatory subunit 10	Protein=GWHPABLD003041//1	Protein=GWHPABLD003041//1
GWHGABLD005305	1599	2356.81740626795	607.23544543227	-1.9565120795004	1.6445242474431e-07	Down	9.19240858828094e-09	GWHGABLD005305//Protein=GWHPABLD005305	GO:0005737//cytoplasm	GO:0016491//oxidoreductase activity	GO:0006740//NADPH regeneration	K18106//D-galacturonate reductase [EC:1.1.1.-]	Protein=GWHPABLD005305//1	Protein=GWHPABLD005305//1
GWHGABLD001834	1775	11371.6019393522	4807.27198023702	-1.24214516974324	0.0211753908137813	Down	0.00497977382254041	GWHGABLD001834//Protein=GWHPABLD001834	NA	GO:0008270//zinc ion binding;GO:0003676//nucleic acid binding	NA	K09250//cellular nucleic acid-binding protein	Protein=GWHPABLD001834//1	Protein=GWHPABLD001834//1
GWHGABLD000526	1545	507.765570120313	214.783552569907	-1.24127905336068	3.13242455598289e-05	Down	2.84806578642619e-06	GWHGABLD000526//Protein=GWHPABLD000526	NA	NA	NA	NA	Protein=GWHPABLD000526//1	Protein=GWHPABLD000526//1
GWHGABLD004065	1290	1201.59709263537	369.468805448835	-1.70142876053526	0.00132758103219136	Down	0.000190928737438815	GWHGABLD004065//Protein=GWHPABLD004065	NA	GO:0004022//alcohol dehydrogenase (NAD+) activity;GO:0033833//hydroxymethylfurfural reductase (NADH) activity;GO:0008270//zinc ion binding;GO:0051903//S-(hydroxymethyl)glutathione dehydrogenase activity	GO:0006069//ethanol oxidation;GO:0046294//formaldehyde catabolic process;GO:0000947//amino acid catabolic process to alcohol via Ehrlich pathway;GO:0033859//furaldehyde metabolic process	K00121//S-(hydroxymethyl)glutathione dehydrogenase / alcohol dehydrogenase [EC:1.1.1.284 1.1.1.1]	Protein=GWHPABLD004065//1	Protein=GWHPABLD004065//1
GWHGABLD003730	1504	2898.81925644991	5953.52782484033	1.03827942267104	0.00449874055704819	Up	0.00078269724916764	GWHGABLD003730//Protein=GWHPABLD003730	NA	GO:0008453//alanine-glyoxylate transaminase activity;GO:0003824//catalytic activity	GO:0019265//glycine biosynthetic process, by transamination of glyoxylate	K00830//alanine-glyoxylate transaminase / serine-glyoxylate transaminase / serine-pyruvate transaminase [EC:2.6.1.44 2.6.1.45 2.6.1.51]	TFK74906.1//PLP-dependent transferase [Pluteus cervinus];Protein=GWHPABLD003730//1	Protein=GWHPABLD003730//1
GWHGABLD003403	1099	5212.9473302159	14935.5878087199	1.51858282919444	0.00529222761740984	Up	0.000954038459693183	GWHGABLD003403//Protein=GWHPABLD003403	GO:0015934//large ribosomal subunit	GO:0003735//structural constituent of ribosome	GO:0006412//translation	K02898//large subunit ribosomal protein L26e	Protein=GWHPABLD003403//1	Protein=GWHPABLD003403//1
GWHGABLD000821	2616	403.337476530567	157.525152385163	-1.35640525624196	0.000580411684333816	Down	7.3516047508186e-05	GWHGABLD000821//Protein=GWHPABLD000821	GO:0005634//nucleus;GO:0042555//MCM complex	GO:0003688//DNA replication origin binding;GO:0003697//single-stranded DNA binding;GO:0003677//DNA binding;GO:0005524//ATP binding	GO:0006270//DNA replication initiation;GO:0000724//double-strand break repair via homologous recombination	K02212//DNA replication licensing factor MCM4 [EC:3.6.4.12]	Protein=GWHPABLD000821//1	Protein=GWHPABLD000821//1
GWHGABLD006653	1245	120.497539560197	55.8722802031349	-1.10879908393881	0.00289511350015634	Down	0.000466446449560571	GWHGABLD006653//Protein=GWHPABLD006653	GO:0005694//chromosome	GO:0004326//tetrahydrofolylpolyglutamate synthase activity;GO:0003677//DNA binding;GO:0003917//DNA topoisomerase type I (single strand cut, ATP-independent) activity;GO:0005524//ATP binding;GO:0008841//dihydrofolate synthase activity	GO:0006730//one-carbon metabolic process;GO:0006265//DNA topological change	K20457//dihydrofolate synthase [EC:6.3.2.12]	Protein=GWHPABLD006653//1	Protein=GWHPABLD006653//1
BGI_novel_G000348	7572	3374.06554349761	1200.00156276005	-1.49145171456698	0.000879460668298068	Down	0.00011818342075771	NA	NA	NA	NA	NA
GWHGABLD006821	690	3196.1158605306	8461.97194824108	1.40467419560354	0.000125626306265802	Up	1.30385558754786e-05	GWHGABLD006821//Protein=GWHPABLD006821	GO:0015934//large ribosomal subunit	GO:0003723//RNA binding;GO:0003735//structural constituent of ribosome	GO:0006412//translation	K02865//large subunit ribosomal protein L10Ae	Protein=GWHPABLD006821//1	Protein=GWHPABLD006821//1
GWHGABLD004257	903	164.843078704713	428.997259137743	1.37987511678982	8.42226521603851e-06	Up	6.77299000913981e-07	GWHGABLD004257//Protein=GWHPABLD004257	NA	NA	NA	NA	NA	Protein=GWHPABLD004257
GWHGABLD000377	3579	1383.87708371006	2768.67342941856	1.00047908681741	0.0457141917198574	Up	0.0126508978809918	GWHGABLD000377//Protein=GWHPABLD000377	GO:0016021//integral component of membrane	GO:0005524//ATP binding;GO:0005507//copper ion binding;GO:0019829//ATPase-coupled cation transmembrane transporter activity	GO:0030001//metal ion transport	K17686//P-type Cu+ transporter [EC:7.2.2.8]	Protein=GWHPABLD000377//1	Protein=GWHPABLD000377//1
GWHGABLD003775	1425	3839.05112562227	1294.15392061365	-1.56874055811554	6.11784944838024e-05	Down	5.99977801513773e-06	GWHGABLD003775//Protein=GWHPABLD003775	NA	NA	NA	NA	Protein=GWHPABLD003775//1	Protein=GWHPABLD003775//1
GWHGABLD004845	1908	11836.0546888336	360.047000419217	-5.03885920965566	2.20209798492553e-51	Down	5.66658523640595e-54	GWHGABLD004845//Protein=GWHPABLD004845	NA	GO:0003677//DNA binding	NA	K09420//transcriptional activator Myb	Protein=GWHPABLD004845//1	Protein=GWHPABLD004845//1
GWHGABLD005596	2919	20.9293214939303	0.646633790580687	-5.0164328324102	0.00152614856175812	Down	0.000223195136337178	GWHGABLD005596//Protein=GWHPABLD005596	GO:0005874//microtubule	GO:0005524//ATP binding;GO:0003777//microtubule motor activity;GO:0008017//microtubule binding	GO:0007018//microtubule-based movement	K10396//kinesin family member 5	Protein=GWHPABLD005596//1	Protein=GWHPABLD005596//1
GWHGABLD004973	974	133.180344047855	271.314473706703	1.02658484033871	0.0179443704716447	Up	0.00403780402035293	GWHGABLD004973//Protein=GWHPABLD004973	NA	NA	NA	NA	NA	Protein=GWHPABLD004973
GWHGABLD000380	1671	778.988368317989	2470.42504496101	1.6650855921564	0.000708872741434228	Up	9.23206672546936e-05	GWHGABLD000380//Protein=GWHPABLD000380	NA	NA	NA	NA	Protein=GWHPABLD000380//1	Protein=GWHPABLD000380//1
GWHGABLD002697	3069	303.812227707104	611.680114685284	1.009597439786	0.0217042691255739	Up	0.00515074252059839	GWHGABLD002697//Protein=GWHPABLD002697	GO:0009337//sulfite reductase complex (NADPH);GO:0005739//mitochondrion	GO:0003958//NADPH-hemoprotein reductase activity;GO:0050661//NADP binding;GO:0020037//heme binding;GO:0010181//FMN binding;GO:0051539//4 iron, 4 sulfur cluster binding;GO:0050660//flavin adenine dinucleotide binding;GO:0004783//sulfite reductase (NADPH) activity	GO:0000103//sulfate assimilation;GO:0016226//iron-sulfur cluster assembly;GO:0019344//cysteine biosynthetic process	K00327//NADPH-ferrihemoprotein reductase [EC:1.6.2.4]	Protein=GWHPABLD002697//1	Protein=GWHPABLD002697//1
GWHGABLD003293	1212	1457.31021844308	39361.1870382879	4.7553938070207	4.34439275379435e-27	Up	3.10535579256208e-29	GWHGABLD003293//Protein=GWHPABLD003293	NA	GO:0016491//oxidoreductase activity	NA	K14729//multifunctional beta-oxidation protein [EC:4.2.1.- 1.1.1.-]	Protein=GWHPABLD003293//1	Protein=GWHPABLD003293//1
GWHGABLD000951	1602	699.179237763792	2612.09090782629	1.90147085791273	0.00675386308296481	Up	0.00126773727347145	GWHGABLD000951//Protein=GWHPABLD000951	NA	GO:0008270//zinc ion binding	NA	K19619//tyrosyl-DNA phosphodiesterase 2 [EC:3.1.4.-];K18932//palmitoyltransferase [EC:2.3.1.225];K10144//RING finger and CHY zinc finger domain-containing protein 1 [EC:2.3.2.27]	Protein=GWHPABLD000951//1	Protein=GWHPABLD000951//1
GWHGABLD002045	2079	237.361372045694	1062.26010495705	2.16197999120103	0.000279747250192982	Up	3.17940048468078e-05	GWHGABLD002045//Protein=GWHPABLD002045	GO:0016021//integral component of membrane	NA	NA	K23573//dentin sialophosphoprotein	Protein=GWHPABLD002045//1	Protein=GWHPABLD002045//1
GWHGABLD004990	504	4.31046837970591	20.4499237857643	2.24617891884065	0.0335967259578254	Up	0.00866454519341201	GWHGABLD004990//Protein=GWHPABLD004990	NA	GO:0003824//catalytic activity	NA	K22966//sulfate adenylyltransferase (ADP) / adenylylsulfatase [EC:2.7.7.5 3.6.2.1]	Protein=GWHPABLD004990//1	Protein=GWHPABLD004990//1
GWHGABLD001353	1213	1959.66327819528	55366.0587054761	4.82032413795816	3.70497942538373e-21	Up	4.34322105620395e-23	GWHGABLD001353//Protein=GWHPABLD001353	NA	GO:0016491//oxidoreductase activity	NA	NA	Protein=GWHPABLD001353//1	Protein=GWHPABLD001353//1
GWHGABLD001918	555	317.646899255848	859.549347615272	1.43615653250683	0.00021480038638492	Up	2.36449317392978e-05	GWHGABLD001918//Protein=GWHPABLD001918	NA	NA	NA	NA	NA	Protein=GWHPABLD001918
GWHGABLD002325	2445	47.1407584009956	267.64458251939	2.50527157691148	5.84219896730617e-08	Up	2.99835515262747e-09	GWHGABLD002325//Protein=GWHPABLD002325	GO:0005739//mitochondrion	GO:0005525//GTP binding;GO:0003924//GTPase activity	GO:0032543//mitochondrial translation;GO:0032790//ribosome disassembly	K02355//elongation factor G	Protein=GWHPABLD002325//1	Protein=GWHPABLD002325//1
GWHGABLD000130	2994	314.021830428182	101.670034921094	-1.62697031887988	0.000235901740422444	Down	2.61700858567285e-05	GWHGABLD000130//Protein=GWHPABLD000130	NA	NA	NA	NA	Protein=GWHPABLD000130//1	Protein=GWHPABLD000130//1
BGI_novel_G000076	2948	1939.41513629651	100.892418873186	-4.26473197019478	2.25815243074672e-13	Down	5.6171339949954e-15	NA	NA	NA	NA	NA
GWHGABLD000534	1557	4325.01748055468	11229.0276536409	1.37645513813193	1.73981929604738e-06	Up	1.19138447863717e-07	GWHGABLD000534//Protein=GWHPABLD000534	NA	GO:0004795//threonine synthase activity;GO:0030170//pyridoxal phosphate binding	GO:0006520//cellular amino acid metabolic process;GO:0009088//threonine biosynthetic process	K01733//threonine synthase [EC:4.2.3.1]	Protein=GWHPABLD000534//1	Protein=GWHPABLD000534//1
GWHGABLD002564	1506	6392.87412516476	1036.12265986074	-2.62526988317912	9.27629589659955e-13	Down	2.53291281808508e-14	GWHGABLD002564//Protein=GWHPABLD002564	NA	GO:0016620//oxidoreductase activity, acting on the aldehyde or oxo group of donors, NAD or NADP as acceptor	NA	K00128//aldehyde dehydrogenase (NAD+) [EC:1.2.1.3]	Protein=GWHPABLD002564//1	Protein=GWHPABLD002564//1
GWHGABLD004250	1880	83.618291742354	12.174256338489	-2.77998492220794	7.24229282647082e-08	Down	3.77940676583958e-09	GWHGABLD004250//Protein=GWHPABLD004250	GO:0016021//integral component of membrane	NA	NA	NA	Protein=GWHPABLD004250//1	Protein=GWHPABLD004250//1
GWHGABLD003419	870	7.30708853125143	64.9047419372294	3.15095529333149	2.07544256411726e-06	Up	1.44198010887918e-07	GWHGABLD003419//Protein=GWHPABLD003419	NA	NA	NA	K03361//F-box and WD-40 domain protein CDC4	Protein=GWHPABLD003419//1	Protein=GWHPABLD003419//1
GWHGABLD001320	2685	269.881214730168	95.5110591298981	-1.49858486435972	0.00136747548892933	Down	0.000197448212125607	GWHGABLD001320//Protein=GWHPABLD001320	GO:0005634//nucleus	GO:0005524//ATP binding;GO:0043138//3'-5' DNA helicase activity;GO:0003676//nucleic acid binding	GO:0006281//DNA repair;GO:0006260//DNA replication;GO:0006310//DNA recombination	K10901//bloom syndrome protein [EC:3.6.4.12]	Protein=GWHPABLD001320//1	Protein=GWHPABLD001320//1
GWHGABLD003460	684	28.4348392716588	8.00244871190319	-1.82914621885061	0.0210172294494293	Down	0.00492965653605585	GWHGABLD003460//Protein=GWHPABLD003460	NA	GO:0019901//protein kinase binding	GO:0000079//regulation of cyclin-dependent protein serine/threonine kinase activity	K06654//phosphate system cyclin PHO80;K14213//Xaa-Pro dipeptidase [EC:3.4.13.9]	Protein=GWHPABLD003460//1	Protein=GWHPABLD003460//1
GWHGABLD001489	3621	615.556353991148	3661.38511591295	2.57242668264329	0.000447765907846661	Up	5.46854965796323e-05	GWHGABLD001489//Protein=GWHPABLD001489	GO:0016021//integral component of membrane	GO:0005524//ATP binding;GO:0042626//ATPase-coupled transmembrane transporter activity;GO:0016887//ATPase activity	NA	K05658//ATP-binding cassette, subfamily B (MDR/TAP), member 1 [EC:7.6.2.2]	Protein=GWHPABLD001489//1	Protein=GWHPABLD001489//1
GWHGABLD006048	792	123.945901616941	293.656596602949	1.24441947821497	0.000595389342152969	Up	7.57031447197154e-05	GWHGABLD006048//Protein=GWHPABLD006048	NA	NA	NA	NA	NA	Protein=GWHPABLD006048
GWHGABLD005972	261	40.90906559006	13.93399808774	-1.55381131438083	0.0379647872017637	Down	0.0100841421902612	GWHGABLD005972//Protein=GWHPABLD005972	NA	NA	NA	NA	NA	Protein=GWHPABLD005972
GWHGABLD005296	1515	16.3363637331511	2.26053485106471	-2.85335082842038	0.0176882522223063	Down	0.00395488584355784	GWHGABLD005296//Protein=GWHPABLD005296	NA	NA	NA	NA	Protein=GWHPABLD005296//1	Protein=GWHPABLD005296//1
GWHGABLD006062	1209	7583.2946270445	2081.82141960378	-1.86497845741323	0.0010166153408653	Down	0.000139521190454709	GWHGABLD006062//Protein=GWHPABLD006062	NA	GO:0010181//FMN binding;GO:0003955//NAD(P)H dehydrogenase (quinone) activity	NA	K03809//NAD(P)H dehydrogenase (quinone) [EC:1.6.5.2]	Protein=GWHPABLD006062//1	Protein=GWHPABLD006062//1
GWHGABLD003021	2178	48.5213531902202	121.971710497819	1.32985488438274	0.0115300844090481	Up	0.00238513683200751	GWHGABLD003021//Protein=GWHPABLD003021	NA	GO:0003887//DNA-directed DNA polymerase activity;GO:0003684//damaged DNA binding	GO:0006281//DNA repair	K03511//DNA polymerase kappa [EC:2.7.7.7]	Protein=GWHPABLD003021//1	Protein=GWHPABLD003021//1
GWHGABLD005310	570	33.9665093134107	12.1972143125797	-1.4775612699044	0.0446911971713549	Down	0.0122988641250691	GWHGABLD005310//Protein=GWHPABLD005310	NA	NA	NA	NA	NA	Protein=GWHPABLD005310
GWHGABLD000843	1656	283.258890733906	106.022323238246	-1.41775317961678	0.000102094552266464	Down	1.04064926041443e-05	GWHGABLD000843//Protein=GWHPABLD000843	GO:0016021//integral component of membrane	GO:0003723//RNA binding;GO:0008276//protein methyltransferase activity;GO:0009982//pseudouridine synthase activity	GO:0055085//transmembrane transport;GO:0001522//pseudouridine synthesis	K02021//putative ABC transport system ATP-binding protein;K05658//ATP-binding cassette, subfamily B (MDR/TAP), member 1 [EC:7.6.2.2]	Protein=GWHPABLD000843//1	Protein=GWHPABLD000843//1
GWHGABLD000440	1139	7084.93265599007	16381.7465287451	1.20926313197417	0.0341963172350218	Up	0.00885828832449742	GWHGABLD000440//Protein=GWHPABLD000440	GO:0009277//fungal-type cell wall	GO:0050839//cell adhesion molecule binding	GO:0007155//cell adhesion;GO:0000752//agglutination involved in conjugation with cellular fusion	K19851//flocculation protein FLO11	Protein=GWHPABLD000440//1	Protein=GWHPABLD000440//1
GWHGABLD004052	2505	567.400448071092	3205.60741436859	2.4981585567394	5.42278615929266e-09	Up	2.27919818560692e-10	GWHGABLD004052//Protein=GWHPABLD004052	NA	GO:0004823//leucine-tRNA ligase activity;GO:0005524//ATP binding;GO:0002161//aminoacyl-tRNA editing activity	GO:0006429//leucyl-tRNA aminoacylation	K01869//leucyl-tRNA synthetase [EC:6.1.1.4]	Protein=GWHPABLD004052//1	Protein=GWHPABLD004052//1
GWHGABLD006712	1266	891.048049597275	234.985439875875	-1.92293186334386	6.88393680942582e-08	Down	3.57236463448402e-09	GWHGABLD006712//Protein=GWHPABLD006712	GO:0016021//integral component of membrane	NA	GO:0016192//vesicle-mediated transport	K03126//transcription initiation factor TFIID subunit 12;K09423//Myb-like DNA-binding protein BAS1	Protein=GWHPABLD006712//1	Protein=GWHPABLD006712//1
GWHGABLD003827	2061	8339.34059746936	1272.4664114866	-2.71230573753273	3.42096815403798e-25	Down	2.8854484787454e-27	GWHGABLD003827//Protein=GWHPABLD003827	GO:0016021//integral component of membrane	GO:0016746//transferase activity, transferring acyl groups	NA	K14567//U3 small nucleolar RNA-associated protein 14;K13506//glycerol-3-phosphate O-acyltransferase 3/4 [EC:2.3.1.15]	Protein=GWHPABLD003827//1	Protein=GWHPABLD003827//1
GWHGABLD004122	1232	801.042100759646	4199.27933795409	2.39019178592448	9.80909521148179e-12	Up	2.97287803407311e-13	GWHGABLD004122//Protein=GWHPABLD004122	NA	GO:0016853//isomerase activity;GO:0003824//catalytic activity	NA	K13239//Delta3-Delta2-enoyl-CoA isomerase [EC:5.3.3.8];K07511//enoyl-CoA hydratase [EC:4.2.1.17]	Protein=GWHPABLD004122//1	Protein=GWHPABLD004122//1
GWHGABLD002731	3741	82.9902768712439	21.9365664825967	-1.91960458803164	3.02016290385862e-05	Down	2.72872473944052e-06	GWHGABLD002731//Protein=GWHPABLD002731	NA	NA	NA	K19898//alpha-agglutinin	NA	Protein=GWHPABLD002731
GWHGABLD006252	1470	2307.72021585024	14550.2605192871	2.65650475475173	8.07784701986472e-08	Up	4.24967505834198e-09	GWHGABLD006252//Protein=GWHPABLD006252	NA	GO:0050661//NADP binding;GO:0004350//glutamate-5-semialdehyde dehydrogenase activity	GO:0006561//proline biosynthetic process	K00147//glutamate-5-semialdehyde dehydrogenase [EC:1.2.1.41]	Protein=GWHPABLD006252//1	Protein=GWHPABLD006252//1
GWHGABLD000324	3357	459.971924415358	1093.08492910666	1.24878778770848	4.34356233353793e-05	Up	4.12312421653922e-06	GWHGABLD000324//Protein=GWHPABLD000324	GO:0032040//small-subunit processome	NA	GO:0006364//rRNA processing	K14554//U3 small nucleolar RNA-associated protein 21	Protein=GWHPABLD000324//1	Protein=GWHPABLD000324//1
GWHGABLD002253	1840	1413.41904524394	2985.62033083124	1.07884146151601	0.000289488527408096	Up	3.30666666760641e-05	GWHGABLD002253//Protein=GWHPABLD002253	NA	NA	NA	NA	Protein=GWHPABLD002253//1;XP_031022733.1//uncharacterized protein SmJEL517_g05373 [Synchytrium microbalum]	Protein=GWHPABLD002253//1
GWHGABLD003600	429	65.1133312105266	5.66397078695362	-3.52306721938806	2.47058822814018e-08	Down	1.16553840641353e-09	GWHGABLD003600//Protein=GWHPABLD003600	GO:0016020//membrane;GO:0016021//integral component of membrane;GO:0005739//mitochondrion	GO:0008236//serine-type peptidase activity	GO:0006627//protein processing involved in protein targeting to mitochondrion	K09647//mitochondrial inner membrane protease subunit 1 [EC:3.4.21.-]	Protein=GWHPABLD003600//1	Protein=GWHPABLD003600//1
GWHGABLD005025	2223	797.964857493284	116.656178319184	-2.77406249426709	4.27766560176113e-08	Down	2.1342463116721e-09	GWHGABLD005025//Protein=GWHPABLD005025	NA	GO:0005524//ATP binding;GO:0004672//protein kinase activity	NA	K11229//mitogen-activated protein kinase kinase kinase [EC:2.7.11.25];K11228//mitogen-activated protein kinase kinase kinase [EC:2.7.11.25]	Protein=GWHPABLD005025//1	Protein=GWHPABLD005025//1
GWHGABLD003605	1170	3804.10111684962	8774.28177865816	1.20572544303603	0.0404734923890553	Up	0.0108777935227197	GWHGABLD003605//Protein=GWHPABLD003605	GO:0005840//ribosome	GO:0003735//structural constituent of ribosome	GO:0006412//translation	K02918//large subunit ribosomal protein L35e	Protein=GWHPABLD003605//1	Protein=GWHPABLD003605//1
GWHGABLD004117	846	1230.05602591784	4877.84497657042	1.98751988023854	3.65186770399632e-05	Up	3.3932479998822e-06	GWHGABLD004117//Protein=GWHPABLD004117	GO:0022627//cytosolic small ribosomal subunit	GO:0003735//structural constituent of ribosome	GO:0000028//ribosomal small subunit assembly;GO:0006412//translation	K02998//small subunit ribosomal protein SAe	Protein=GWHPABLD004117//1	Protein=GWHPABLD004117//1
GWHGABLD001417	2259	291.503183256932	130.087090956288	-1.16403383298435	0.0221058255159763	Down	0.00526810738172015	GWHGABLD001417//Protein=GWHPABLD001417	NA	NA	NA	K20705//dynamin-binding protein	Protein=GWHPABLD001417//1	Protein=GWHPABLD001417//1
GWHGABLD005499	1206	2503.45594433488	101.618015054977	-4.62269297328441	3.96686192100901e-25	Down	3.4025977878562e-27	GWHGABLD005499//Protein=GWHPABLD005499	NA	GO:0016787//hydrolase activity;GO:0008270//zinc ion binding;GO:0003824//catalytic activity	NA	K15441//tRNA-specific adenosine deaminase 2 [EC:3.5.4.-]	Protein=GWHPABLD005499//1	Protein=GWHPABLD005499//1
GWHGABLD004744	1392	151.182186677018	58.5300139710616	-1.36903963318932	0.000703993374261985	Down	9.14839138247526e-05	GWHGABLD004744//Protein=GWHPABLD004744	NA	GO:0003824//catalytic activity;GO:0016740//transferase activity	NA	K20247//hercynylcysteine S-oxide lyase [EC:4.4.1.36]	Protein=GWHPABLD004744//1	Protein=GWHPABLD004744//1
GWHGABLD002212	1806	130.995045222792	51.0763430600933	-1.35878510361825	0.000387113877682077	Down	4.6210162668268e-05	GWHGABLD002212//Protein=GWHPABLD002212	GO:0005814//centriole	GO:0004674//protein serine/threonine kinase activity;GO:0005524//ATP binding;GO:0004672//protein kinase activity	NA	K06660//cell cycle serine/threonine-protein kinase CDC5/MSD2 [EC:2.7.11.21]	Protein=GWHPABLD002212//1	Protein=GWHPABLD002212//1
GWHGABLD004079	564	2664.84976066736	7382.00870889968	1.46995924081727	0.00174740389056996	Up	0.000260299478766819	GWHGABLD004079//Protein=GWHPABLD004079	GO:0022625//cytosolic large ribosomal subunit	GO:0003723//RNA binding;GO:0003735//structural constituent of ribosome	GO:0006412//translation	K02885//large subunit ribosomal protein L19e	Protein=GWHPABLD004079//1	Protein=GWHPABLD004079//1
GWHGABLD001544	2346	675.882216074157	186.615343417779	-1.85670424564858	0.000851663355451948	Down	0.000113960957927523	GWHGABLD001544//Protein=GWHPABLD001544	NA	NA	NA	K01210//glucan 1,3-beta-glucosidase [EC:3.2.1.58]	Protein=GWHPABLD001544//1	Protein=GWHPABLD001544//1
GWHGABLD005194	1515	45.710644374205	351.659079126795	2.94357540366343	6.03924352860943e-12	Up	1.79580079192389e-13	GWHGABLD005194//Protein=GWHPABLD005194	NA	GO:0016491//oxidoreductase activity	NA	K00274//monoamine oxidase [EC:1.4.3.4];K13367//polyamine oxidase [EC:1.5.3.17]	Protein=GWHPABLD005194//1	Protein=GWHPABLD005194//1
GWHGABLD004299	1464	2489.80666620606	574.100222893316	-2.11665920034959	7.89687445053933e-13	Down	2.12239084589192e-14	GWHGABLD004299//Protein=GWHPABLD004299	NA	GO:0008484//sulfuric ester hydrolase activity	NA	K01133//choline-sulfatase [EC:3.1.6.6]	Protein=GWHPABLD004299//1	Protein=GWHPABLD004299//1
GWHGABLD005118	1650	400.15019822371	86.7294320424001	-2.20594805687262	6.48209191810752e-11	Down	2.15915284763267e-12	GWHGABLD005118//Protein=GWHPABLD005118	GO:0016021//integral component of membrane	GO:0019150//D-ribulokinase activity;GO:0097367//carbohydrate derivative binding;GO:0016301//kinase activity;GO:0016773//phosphotransferase activity, alcohol group as acceptor;GO:0022857//transmembrane transporter activity	GO:1901135//carbohydrate derivative metabolic process;GO:0005975//carbohydrate metabolic process;GO:0019321//pentose metabolic process	K00864//glycerol kinase [EC:2.7.1.30];K14309//nuclear pore complex protein Nup93	Protein=GWHPABLD005118//1	Protein=GWHPABLD005118//1
GWHGABLD005617	2007	359.078514080315	6624.77628980348	4.20550050222029	2.42250348341493e-52	Up	5.1947894569298e-55	GWHGABLD005617//Protein=GWHPABLD005617	NA	GO:0003824//catalytic activity	NA	K01897//long-chain acyl-CoA synthetase [EC:6.2.1.3]	Protein=GWHPABLD005617//1	Protein=GWHPABLD005617//1
GWHGABLD001577	1425	444.243102360137	1033.28154602963	1.21781212857292	3.73310813877004e-05	Up	3.48494583933787e-06	GWHGABLD001577//Protein=GWHPABLD001577	GO:0005743//mitochondrial inner membrane;GO:0016021//integral component of membrane;GO:0097002//mitochondrial inner boundary membrane;GO:0005745//m-AAA complex	GO:0004222//metalloendopeptidase activity;GO:0005524//ATP binding;GO:0004129//cytochrome-c oxidase activity;GO:0008270//zinc ion binding;GO:0016887//ATPase activity	GO:0034622//cellular protein-containing complex assembly;GO:0006465//signal peptide processing	K08956//AFG3 family protein [EC:3.4.24.-]	Protein=GWHPABLD001577//1	Protein=GWHPABLD001577//1
GWHGABLD000822	2265	372.36831336798	819.192798139738	1.13747271989169	6.05140520317523e-05	Up	5.92596506672628e-06	GWHGABLD000822//Protein=GWHPABLD000822	NA	GO:0003723//RNA binding;GO:0008173//RNA methyltransferase activity;GO:0003676//nucleic acid binding	GO:0006396//RNA processing	K15331//tRNA (uracil-5-)-methyltransferase [EC:2.1.1.35]	Protein=GWHPABLD000822//1	Protein=GWHPABLD000822//1
BGI_novel_G000179	1646	413.040033100908	2084.40057582271	2.33527903448983	3.05963961794821e-09	Up	1.25097488310677e-10	NA	NA	NA	NA	NA
GWHGABLD001627	807	823.352474044341	2040.7290034928	1.30950253366328	0.00710629724447501	Up	0.00134405021507369	GWHGABLD001627//Protein=GWHPABLD001627	NA	GO:0016491//oxidoreductase activity	NA	K18337//L-rhamnose 1-dehydrogenase [EC:1.1.1.378 1.1.1.377 1.1.1.173]	Protein=GWHPABLD001627//1	Protein=GWHPABLD001627//1
GWHGABLD003587	1485	1014.29404036309	149.550350380043	-2.76177274966882	3.58603277819078e-16	Down	6.61326988401158e-18	GWHGABLD003587//Protein=GWHPABLD003587	NA	NA	NA	NA	Protein=GWHPABLD003587//1	Protein=GWHPABLD003587//1
GWHGABLD005492	1976	22979.6780166331	3415.9849247763	-2.74998507030933	3.60435552287583e-12	Down	1.05631577153616e-13	GWHGABLD005492//Protein=GWHPABLD005492	NA	GO:0003978//UDP-glucose 4-epimerase activity;GO:0016491//oxidoreductase activity	GO:0006012//galactose metabolic process	K01784//UDP-glucose 4-epimerase [EC:5.1.3.2];K01785//aldose 1-epimerase [EC:5.1.3.3]	ORX94982.1//UDP-galactose 4-epimerase [Basidiobolus meristosporus CBS 931.73];Protein=GWHPABLD005492//1	Protein=GWHPABLD005492//1
GWHGABLD004143	423	99.9217351679806	393.183153492833	1.97633107355806	0.000205680371300096	Up	2.24939934302464e-05	GWHGABLD004143//Protein=GWHPABLD004143	NA	NA	NA	K23573//dentin sialophosphoprotein;K01183//chitinase [EC:3.2.1.14]	Protein=GWHPABLD004143//1	Protein=GWHPABLD004143//1
GWHGABLD003999	2835	183.756350014401	722.292956385587	1.97478999605746	1.1522304386398e-08	Up	5.13932661694951e-10	GWHGABLD003999//Protein=GWHPABLD003999	NA	GO:0008374//O-acyltransferase activity	GO:0044255//cellular lipid metabolic process	NA	Protein=GWHPABLD003999//1	Protein=GWHPABLD003999//1
GWHGABLD000236	1780	2707.03527357555	8235.34364827525	1.60511516618726	1.5091356443274e-05	Up	1.28368221354511e-06	GWHGABLD000236//Protein=GWHPABLD000236	GO:0016021//integral component of membrane	GO:0016491//oxidoreductase activity	NA	NA	EPB81743.1//hypothetical protein HMPREF1544_11529 [Mucor circinelloides 1006PhL];Protein=GWHPABLD000236//1	Protein=GWHPABLD000236//1
GWHGABLD003990	969	124.002868117283	523.771061354103	2.07856286244661	6.42374069820832e-08	Up	3.31518283352853e-09	GWHGABLD003990//Protein=GWHPABLD003990	GO:0005634//nucleus;GO:0005829//cytosol	GO:0004619//phosphoglycerate mutase activity;GO:0046538//2,3-bisphosphoglycerate-dependent phosphoglycerate mutase activity	GO:0061621//canonical glycolysis;GO:0006094//gluconeogenesis;GO:0006096//glycolytic process	K01834//2,3-bisphosphoglycerate-dependent phosphoglycerate mutase [EC:5.4.2.11]	Protein=GWHPABLD003990//1	Protein=GWHPABLD003990//1
GWHGABLD005643	2337	476.00623201952	1106.8889680402	1.21745814575703	0.000896598454463883	Up	0.000120999133811852	GWHGABLD005643//Protein=GWHPABLD005643	NA	NA	NA	NA	NA	Protein=GWHPABLD005643
GWHGABLD003240	1851	6101.06588561878	25.1606290075379	-7.92174951067278	9.95039089215753e-93	Down	5.69000193976128e-96	GWHGABLD003240//Protein=GWHPABLD003240	NA	GO:0016614//oxidoreductase activity, acting on CH-OH group of donors;GO:0050660//flavin adenine dinucleotide binding	NA	K00108//choline dehydrogenase [EC:1.1.99.1]	Protein=GWHPABLD003240//1	Protein=GWHPABLD003240//1
GWHGABLD004538	1410	8.92279064147782	38.576563308946	2.11215772799847	0.000719695512773362	Up	9.41417289760723e-05	GWHGABLD004538//Protein=GWHPABLD004538	GO:0042788//polysomal ribosome;GO:0015934//large ribosomal subunit;GO:0015935//small ribosomal subunit;GO:0022626//cytosolic ribosome	GO:0043022//ribosome binding;GO:0005524//ATP binding;GO:0000049//tRNA binding;GO:0043621//protein self-association;GO:0004694//eukaryotic translation initiation factor 2alpha kinase activity;GO:0031369//translation initiation factor binding;GO:0042803//protein homodimerization activity;GO:0003725//double-stranded RNA binding;GO:0004860//protein kinase inhibitor activity;GO:0043023//ribosomal larg…	GO:0060733//regulation of eIF2 alpha phosphorylation by amino acid starvation;GO:1903833//positive regulation of cellular response to amino acid starvation;GO:0000077//DNA damage checkpoint;GO:0072755//cellular response to benomyl;GO:1990451//cellular stress response to acidic pH;GO:0046777//protein autophosphorylation;GO:1904262//negative regulation of TORC1 signaling;GO:0016239//positive regula…	K16196//eukaryotic translation initiation factor 2-alpha kinase 4 [EC:2.7.11.1];K05743//LIM domain kinase 1 [EC:2.7.11.1]	Protein=GWHPABLD004538//1	Protein=GWHPABLD004538//1
GWHGABLD005689	1392	862.577934040737	2391.680015857	1.47129766802447	0.00109046628173132	Up	0.000150903697028723	GWHGABLD005689//Protein=GWHPABLD005689	GO:0016021//integral component of membrane	GO:0016787//hydrolase activity;GO:0005524//ATP binding	NA	K22530//ATPase family AAA domain-containing protein 1 [EC:3.6.1.-]	Protein=GWHPABLD005689//1	Protein=GWHPABLD005689//1
GWHGABLD001324	1272	5416.14430585258	10931.5089042999	1.01315447046416	0.0237359968535032	Up	0.00575500366884081	GWHGABLD001324//Protein=GWHPABLD001324	GO:0005739//mitochondrion	GO:0003746//translation elongation factor activity;GO:0005525//GTP binding;GO:0003924//GTPase activity	GO:0070125//mitochondrial translational elongation	K02358//elongation factor Tu	Protein=GWHPABLD001324//1	Protein=GWHPABLD001324//1
GWHGABLD003565	2595	91.0026209999413	41.6264760045811	-1.12840666887794	0.0257731930946485	Down	0.00632999939050837	GWHGABLD003565//Protein=GWHPABLD003565	NA	GO:0005524//ATP binding;GO:0004694//eukaryotic translation initiation factor 2alpha kinase activity	GO:0000077//DNA damage checkpoint	K16196//eukaryotic translation initiation factor 2-alpha kinase 4 [EC:2.7.11.1];K02831//ser/thr/tyr protein kinase RAD53 [EC:2.7.11.-]	Protein=GWHPABLD003565//1	Protein=GWHPABLD003565//1
GWHGABLD002782	1242	499.986364768048	3501.64486652237	2.80807211793712	1.20476659925538e-27	Up	8.43939433359738e-30	GWHGABLD002782//Protein=GWHPABLD002782	GO:0005737//cytoplasm	GO:0004826//phenylalanine-tRNA ligase activity;GO:0005524//ATP binding;GO:0000049//tRNA binding	GO:0006432//phenylalanyl-tRNA aminoacylation	K01889//phenylalanyl-tRNA synthetase alpha chain [EC:6.1.1.20]	Protein=GWHPABLD002782//1	Protein=GWHPABLD002782//1
GWHGABLD001294	2502	576.898881387516	1193.78284000629	1.04915004996038	0.0407557285626521	Up	0.0109769539116564	GWHGABLD001294//Protein=GWHPABLD001294	GO:0005737//cytoplasm	GO:0016279//protein-lysine N-methyltransferase activity;GO:0071885//N-terminal protein N-methyltransferase activity	GO:0018027//peptidyl-lysine dimethylation;GO:0018013//N-terminal peptidyl-glycine methylation	K17878//EEF1A N-terminal glycine/lysine methyltransferase [EC:2.1.1.-]	Protein=GWHPABLD001294//1	Protein=GWHPABLD001294//1
GWHGABLD001635	3348	413.583608489831	39.577317660507	-3.38543326598766	1.81358230481446e-05	Down	1.57635173885231e-06	GWHGABLD001635//Protein=GWHPABLD001635	NA	NA	NA	NA	NA	Protein=GWHPABLD001635
GWHGABLD005984	2200	15752.315884022	129988.405543853	3.0447470938731	1.06074290448282e-14	Up	2.32013816134198e-16	GWHGABLD005984//Protein=GWHPABLD005984	NA	GO:0000104//succinate dehydrogenase activity;GO:0046872//metal ion binding;GO:0020037//heme binding	NA	K18561//FAD-dependent fumarate reductase [EC:1.3.8.-]	ELU42584.1//fumarate reductase [Rhizoctonia solani AG-1 IA];Protein=GWHPABLD005984//1	Protein=GWHPABLD005984//1
GWHGABLD006081	1068	2539.60995363037	364.207565787753	-2.80177414022562	1.37669199200242e-07	Down	7.57721825476673e-09	GWHGABLD006081//Protein=GWHPABLD006081	NA	GO:0008270//zinc ion binding;GO:0016491//oxidoreductase activity	NA	K00002//alcohol dehydrogenase (NADP+) [EC:1.1.1.2]	Protein=GWHPABLD006081//1	Protein=GWHPABLD006081//1
BGI_novel_G000239	6014	616.554538015171	242.360061435175	-1.34707653907955	0.0297298392519618	Down	0.00750152484341852	NA	NA	NA	NA	NA
GWHGABLD005302	1080	35.821849778444	1381.19487369106	5.26893323699438	1.11161763689377e-36	Up	5.72097711625102e-39	GWHGABLD005302//Protein=GWHPABLD005302	NA	GO:0008168//methyltransferase activity	GO:0032259//methylation	NA	Protein=GWHPABLD005302//1	Protein=GWHPABLD005302//1
GWHGABLD001147	1605	172.32841722155	609.664446934028	1.82285479272571	2.64418891919959e-08	Up	1.26077830468262e-09	GWHGABLD001147//Protein=GWHPABLD001147	GO:0016020//membrane	NA	GO:0006629//lipid metabolic process	K01183//chitinase [EC:3.2.1.14]	Protein=GWHPABLD001147//1	Protein=GWHPABLD001147//1
GWHGABLD001171	2820	9.62421477293749	0.672488092178328	-3.83908821085392	0.0290126590322165	Down	0.00725331368140476	GWHGABLD001171//Protein=GWHPABLD001171	NA	GO:0004843//thiol-dependent ubiquitin-specific protease activity	GO:0006511//ubiquitin-dependent protein catabolic process;GO:0016579//protein deubiquitination	K11835//ubiquitin carboxyl-terminal hydrolase 4/11 [EC:3.4.19.12]	Protein=GWHPABLD001171//1	Protein=GWHPABLD001171//1
GWHGABLD003190	951	251.147245566195	504.140053305153	1.00529112676725	0.00174400046412	Up	0.000259543171286478	GWHGABLD003190//Protein=GWHPABLD003190	NA	GO:0003723//RNA binding	NA	K14838//nucleolar protein 15	Protein=GWHPABLD003190//1	Protein=GWHPABLD003190//1
GWHGABLD002530	948	1147.457111461	2709.50119940192	1.23958705476415	0.00179272445351058	Up	0.000268075736722239	GWHGABLD002530//Protein=GWHPABLD002530	NA	NA	NA	K19851//flocculation protein FLO11;K23573//dentin sialophosphoprotein;K01183//chitinase [EC:3.2.1.14]	Protein=GWHPABLD002530//1	Protein=GWHPABLD002530//1
GWHGABLD000465	1650	30.1709764841404	183.671380843702	2.60589355208947	2.87501590115196e-09	Up	1.17137888753153e-10	GWHGABLD000465//Protein=GWHPABLD000465	NA	NA	NA	K22614//NLR family CARD domain-containing protein 3;K14319//Ran GTPase-activating protein 1	Protein=GWHPABLD000465//1;RUS31186.1//hypothetical protein BC938DRAFT_478298 [Jimgerdemannia flammicorona]	Protein=GWHPABLD000465//1
GWHGABLD003274	3691	45613.3103387118	92287.1101759655	1.01667428333015	0.00431862017040463	Up	0.000742716235167516	GWHGABLD003274//Protein=GWHPABLD003274	GO:0016021//integral component of membrane;GO:0005886//plasma membrane	GO:0005524//ATP binding;GO:0008553//proton-exporting ATPase activity, phosphorylative mechanism	GO:0120029//proton export across plasma membrane	K01535//H+-transporting ATPase [EC:7.1.2.1]	Protein=GWHPABLD003274//1;CDS04979.1//hypothetical protein LRAMOSA07509 [Lichtheimia ramosa]	Protein=GWHPABLD003274//1
GWHGABLD000515	532	2488.76960825807	6777.73425686009	1.44537038982872	0.00900099330122901	Up	0.001768029277468	GWHGABLD000515//Protein=GWHPABLD000515	GO:0005840//ribosome	GO:0003735//structural constituent of ribosome	GO:0006412//translation	K02917//large subunit ribosomal protein L35Ae	Protein=GWHPABLD000515//1	Protein=GWHPABLD000515//1
GWHGABLD004726	1983	1727.52063197992	565.687880648576	-1.61062477300272	2.43516674514826e-07	Down	1.41340628810606e-08	GWHGABLD004726//Protein=GWHPABLD004726	NA	GO:0005524//ATP binding	GO:0006464//cellular protein modification process	K06047//tubulin---tyrosine ligase [EC:6.3.2.25]	Protein=GWHPABLD004726//1	Protein=GWHPABLD004726//1
GWHGABLD006447	1449	864.922647164825	1773.26626016124	1.03576615786667	0.000485892529117355	Up	6.0041874696402e-05	GWHGABLD006447//Protein=GWHPABLD006447	NA	GO:0070626//(S)-2-(5-amino-1-(5-phospho-D-ribosyl)imidazole-4-carboxamido)succinate AMP-lyase (fumarate-forming) activity;GO:0004018//N6-(1,2-dicarboxyethyl)AMP AMP-lyase (fumarate-forming) activity	GO:0044208//'de novo' AMP biosynthetic process;GO:0006189//'de novo' IMP biosynthetic process	K01756//adenylosuccinate lyase [EC:4.3.2.2]	Protein=GWHPABLD006447//1	Protein=GWHPABLD006447//1
GWHGABLD002748	1345	943.918591189934	5629.36353655261	2.57623747448629	6.06565881347375e-06	Up	4.66522436261455e-07	GWHGABLD002748//Protein=GWHPABLD002748	NA	GO:0000287//magnesium ion binding;GO:0016836//hydro-lyase activity;GO:0003862//3-isopropylmalate dehydrogenase activity;GO:0051287//NAD binding	GO:0009098//leucine biosynthetic process	K00052//3-isopropylmalate dehydrogenase [EC:1.1.1.85]	Protein=GWHPABLD002748//1	Protein=GWHPABLD002748//1
GWHGABLD001503	489	116.007522819081	42.5026324360866	-1.44859426016312	0.00687385022009267	Down	0.00129124220002884	GWHGABLD001503//Protein=GWHPABLD001503	NA	GO:0008413//8-oxo-7,8-dihydroguanosine triphosphate pyrophosphatase activity	GO:0006281//DNA repair	K17816//8-oxo-dGTP diphosphatase / 2-hydroxy-dATP diphosphatase [EC:3.6.1.55 3.6.1.56]	Protein=GWHPABLD001503//1	Protein=GWHPABLD001503//1
GWHGABLD002296	2388	177.642020769537	40.7690475488134	-2.1234267299856	0.000480413478979144	Down	5.91330958400348e-05	GWHGABLD002296//Protein=GWHPABLD002296	NA	NA	NA	K22614//NLR family CARD domain-containing protein 3;K17576//protein phosphatase 1 regulatory subunit 37	KFH69440.1//hypothetical protein MVEG_04252 [Mortierella verticillata NRRL 6337];Protein=GWHPABLD002296//1;KFH72234.1//hypothetical protein MVEG_02525 [Mortierella verticillata NRRL 6337]	Protein=GWHPABLD002296//1
GWHGABLD001940	429	1946.03391691306	6131.40076466394	1.65567985142377	0.00624405843914883	Up	0.00116043973851229	GWHGABLD001940//Protein=GWHPABLD001940	GO:0005840//ribosome	GO:0003735//structural constituent of ribosome	GO:0006412//translation	K02951//small subunit ribosomal protein S12e	Protein=GWHPABLD001940//1	Protein=GWHPABLD001940//1
GWHGABLD004266	456	51.1087661527737	105.872793954788	1.05068924088189	0.0168826833296975	Up	0.00374580765227884	GWHGABLD004266//Protein=GWHPABLD004266	NA	NA	NA	K11682//SWR1-complex protein 3;K06687//nucleolar protein involved in exit from mitosis	Protein=GWHPABLD004266//1	Protein=GWHPABLD004266//1
GWHGABLD004281	1131	56.3696287700365	315.066273869259	2.48266535840829	3.7735772778027e-14	Up	8.63148483843362e-16	GWHGABLD004281//Protein=GWHPABLD004281	GO:0005737//cytoplasm	GO:0043022//ribosome binding;GO:0005524//ATP binding;GO:0043023//ribosomal large subunit binding;GO:0005525//GTP binding;GO:0016887//ATPase activity	NA	K19788//obg-like ATPase 1	Protein=GWHPABLD004281//1	Protein=GWHPABLD004281//1
BGI_novel_G000224	2309	18668.1392357741	6490.11606935115	-1.52426194800234	2.01891034462961e-05	Down	1.77502482051067e-06	NA	NA	NA	NA	NA
GWHGABLD006737	2392	258.346230592807	98.4796676414486	-1.39140803623921	0.00939273473020381	Down	0.00187720416766618	GWHGABLD006737//Protein=GWHPABLD006737	NA	NA	NA	K22614//NLR family CARD domain-containing protein 3;K14319//Ran GTPase-activating protein 1	Protein=GWHPABLD006737//1;KFH63702.1//hypothetical protein MVEG_10395 [Mortierella verticillata NRRL 6337]	Protein=GWHPABLD006737//1
GWHGABLD003356	1092	118.439767738718	259.933031211846	1.1339864106686	0.0217042691255739	Up	0.00514785473169564	GWHGABLD003356//Protein=GWHPABLD003356	NA	GO:0046872//metal ion binding;GO:0051213//dioxygenase activity;GO:0016491//oxidoreductase activity	NA	K04126//isopenicillin-N synthase [EC:1.21.3.1];K04125//gibberellin 2beta-dioxygenase [EC:1.14.11.13];K01069//hydroxyacylglutathione hydrolase [EC:3.1.2.6]	Protein=GWHPABLD003356//1	Protein=GWHPABLD003356//1
GWHGABLD002958	1527	282.267465542695	728.188376814311	1.36724886122022	4.29486527833683e-05	Up	4.05847884057276e-06	GWHGABLD002958//Protein=GWHPABLD002958	NA	NA	NA	NA	NA	Protein=GWHPABLD002958
GWHGABLD001413	4698	116.485747627667	39.4476536274592	-1.56214205226678	0.00194551476083707	Down	0.000294538975228943	GWHGABLD001413//Protein=GWHPABLD001413	GO:0016021//integral component of membrane;GO:0005886//plasma membrane	GO:0005342//organic acid transmembrane transporter activity;GO:0005524//ATP binding;GO:0042626//ATPase-coupled transmembrane transporter activity;GO:0016887//ATPase activity	NA	K08711//ATP-binding cassette, subfamily G (WHITE), member 2, PDR;K08712//ATP-binding cassette, subfamily G (WHITE), member 2, SNQ2	Protein=GWHPABLD001413//1	Protein=GWHPABLD001413//1
GWHGABLD006428	1341	22066.5485180605	6280.58330557949	-1.81289053193314	1.22751754659233e-06	Down	8.10740681237537e-08	GWHGABLD006428//Protein=GWHPABLD006428	GO:1990904//ribonucleoprotein complex;GO:0005730//nucleolus	GO:0003723//RNA binding	GO:0042254//ribosome biogenesis	K10277//lysine-specific demethylase 8 [EC:1.14.11.27];K19219//peptidyl-lysine (3S)-dioxygenase / protease [EC:1.14.11.63 3.4.-.-]	Protein=GWHPABLD006428//1	Protein=GWHPABLD006428//1
GWHGABLD005923	1347	213.354752810453	63.8057774233911	-1.74149528242026	0.000418453036668657	Down	5.0549366116514e-05	GWHGABLD005923//Protein=GWHPABLD005923	GO:0016021//integral component of membrane	NA	GO:0007009//plasma membrane organization	K04709//Acyl-CoA-dependent ceramide synthase [EC:2.3.1.24]	Protein=GWHPABLD005923//1	Protein=GWHPABLD005923//1
GWHGABLD000647	984	129.688478088971	476.977581761115	1.87887114831803	0.000241360242878343	Up	2.68101370573942e-05	GWHGABLD000647//Protein=GWHPABLD000647	GO:0005759//mitochondrial matrix	GO:0070403//NAD+ binding;GO:0008270//zinc ion binding;GO:0016740//transferase activity;GO:0034979//NAD-dependent protein deacetylase activity	GO:0006471//protein ADP-ribosylation	K11121//NAD+-dependent protein deacetylase SIR2 [EC:2.3.1.286];K11416//NAD+-dependent protein deacetylase sirtuin 6 [EC:2.3.1.286]	Protein=GWHPABLD000647//1	Protein=GWHPABLD000647//1
GWHGABLD000242	864	709.432827355517	1595.73620534642	1.16948418189748	0.000174049922152673	Up	1.86864176607087e-05	GWHGABLD000242//Protein=GWHPABLD000242	NA	GO:0003714//transcription corepressor activity	GO:0000122//negative regulation of transcription by RNA polymerase II	K15206//transcription factor C subunit 7	Protein=GWHPABLD000242//1	Protein=GWHPABLD000242//1
GWHGABLD005440	3278	347.480036232309	139.926290133273	-1.31226304349474	0.008671260425821	Down	0.00168962515516712	GWHGABLD005440//Protein=GWHPABLD005440	NA	NA	NA	NA	NA	Protein=GWHPABLD005440
GWHGABLD000550	2436	3183.4126157438	954.045828756019	-1.73844368835138	8.9235840453558e-10	Down	3.43165705246706e-11	GWHGABLD000550//Protein=GWHPABLD000550	GO:0005730//nucleolus	GO:0005524//ATP binding	GO:0006464//cellular protein modification process	K11294//nucleolin	Protein=GWHPABLD000550//1;TPX57677.1//hypothetical protein PhCBS80983_g03664 [Powellomyces hirtus]	Protein=GWHPABLD000550//1
GWHGABLD003229	3717	145.577557519729	21.749451929518	-2.74273701273377	8.70859032466532e-06	Down	7.03410083407563e-07	GWHGABLD003229//Protein=GWHPABLD003229	GO:0016459//myosin complex	GO:0003779//actin binding;GO:0051015//actin filament binding;GO:0005524//ATP binding;GO:0004672//protein kinase activity;GO:0003774//motor activity	NA	K10352//myosin heavy chain;K10357//myosin V	Protein=GWHPABLD003229//1	Protein=GWHPABLD003229//1
GWHGABLD004324	687	690.853160389214	226.657409500448	-1.60786577679195	0.00191008338455196	Down	0.000288628754463392	GWHGABLD004324//Protein=GWHPABLD004324	NA	GO:0016740//transferase activity	NA	K00799//glutathione S-transferase [EC:2.5.1.18]	Protein=GWHPABLD004324//1	Protein=GWHPABLD004324//1
BGI_novel_G000138	8558	10765.0312622704	761.511248339251	-3.82134335192976	0.00546516229979427	Down	0.000992245335345064	NA	NA	GO:0031177//phosphopantetheine binding;GO:0016740//transferase activity	NA	K01043//reducing polyketide synthase SwnK [EC:2.3.1.-]	EMR62731.1//putative polyketide synthase protein [Eutypa lata UCREL1]	NA
GWHGABLD002650	1467	113.409646796223	244.717848950011	1.10957596756872	0.00427944187455952	Up	0.000734142994920861	GWHGABLD002650//Protein=GWHPABLD002650	NA	GO:0017150//tRNA dihydrouridine synthase activity;GO:0050660//flavin adenine dinucleotide binding	NA	K05542//tRNA-dihydrouridine synthase 1 [EC:1.3.1.88]	Protein=GWHPABLD002650//1	Protein=GWHPABLD002650//1
GWHGABLD004025	1008	1262.66247222357	352.880005832599	-1.83921944309807	0.000212110730324704	Down	2.32882117068438e-05	GWHGABLD004025//Protein=GWHPABLD004025	NA	GO:0008138//protein tyrosine/serine/threonine phosphatase activity;GO:0004725//protein tyrosine phosphatase activity	NA	K14819//dual specificity phosphatase 12 [EC:3.1.3.16 3.1.3.48]	Protein=GWHPABLD004025//1	Protein=GWHPABLD004025//1
GWHGABLD002195	243	214.400103490993	71.7925709135707	-1.57839913520631	0.00020604452858899	Down	2.25632750391946e-05	GWHGABLD002195//Protein=GWHPABLD002195	NA	NA	NA	NA	NA	Protein=GWHPABLD002195
GWHGABLD000385	1584	217.693455714027	441.544468973993	1.02026070439847	0.0436999339493559	Up	0.0119760934068499	GWHGABLD000385//Protein=GWHPABLD000385	NA	GO:0016829//lyase activity;GO:0003906//DNA-(apurinic or apyrimidinic site) endonuclease activity;GO:0016799//hydrolase activity, hydrolyzing N-glycosyl compounds;GO:0003684//damaged DNA binding;GO:0008270//zinc ion binding;GO:0008534//oxidized purine nucleobase lesion DNA N-glycosylase activity	GO:0006284//base-excision repair;GO:0006289//nucleotide-excision repair	K10563//formamidopyrimidine-DNA glycosylase [EC:3.2.2.23 4.2.99.18]	Protein=GWHPABLD000385//1	Protein=GWHPABLD000385//1
GWHGABLD001656	1977	42.3431723307241	1914.21460337235	5.49847941035528	5.43086712611548e-18	Up	8.54031999818016e-20	GWHGABLD001656//Protein=GWHPABLD001656	GO:0016021//integral component of membrane	GO:0005507//copper ion binding;GO:0008080//N-acetyltransferase activity;GO:0004500//dopamine beta-monooxygenase activity	GO:0055114//oxidation-reduction process	NA	Protein=GWHPABLD001656//1	Protein=GWHPABLD001656//1
BGI_novel_G000087	3298	120.210831193071	272.740046048023	1.18195965365094	0.00313799754387849	Up	0.000510962001783789	NA	NA	NA	NA	NA
GWHGABLD003284	2445	10727.5412558645	302.339317031412	-5.14900703599994	2.70947643294442e-24	Down	2.47900631463106e-26	GWHGABLD003284//Protein=GWHPABLD003284	NA	GO:0016491//oxidoreductase activity	NA	K17743//D-xylose reductase [EC:1.1.1.307]	Protein=GWHPABLD003284//1	Protein=GWHPABLD003284//1
GWHGABLD003683	1839	6.16822364065219	89.7287117524596	3.86264271939456	0.00362991421202591	Up	0.000604619082841406	GWHGABLD003683//Protein=GWHPABLD003683	NA	GO:0004252//serine-type endopeptidase activity	NA	K01336//cerevisin [EC:3.4.21.48]	Protein=GWHPABLD003683//1	Protein=GWHPABLD003683//1
GWHGABLD000214	4227	335.790851993142	162.543824197518	-1.04673418490947	0.00381052585601659	Down	0.000641715433650828	GWHGABLD000214//Protein=GWHPABLD000214	NA	NA	NA	NA	NA	Protein=GWHPABLD000214
GWHGABLD002691	1737	13797.5680276687	4462.55852753205	-1.62847100295325	6.34072063518392e-08	Down	3.26327295020188e-09	GWHGABLD002691//Protein=GWHPABLD002691	GO:0016021//integral component of membrane	GO:0022857//transmembrane transporter activity	NA	K08139//MFS transporter, SP family, sugar:H+ symporter	Protein=GWHPABLD002691//1	Protein=GWHPABLD002691//1
GWHGABLD001304	1746	653.615831302038	164.220726608426	-1.99280670370807	1.02687264229908e-05	Down	8.41169441082732e-07	GWHGABLD001304//Protein=GWHPABLD001304	NA	GO:0016491//oxidoreductase activity	NA	K15745//phytoene desaturase (3,4-didehydrolycopene-forming) [EC:1.3.99.30]	Protein=GWHPABLD001304//1	Protein=GWHPABLD001304//1
GWHGABLD000685	342	1269.44881769966	3817.05110197158	1.5882562723902	0.00699960205566026	Up	0.00131786646280265	GWHGABLD000685//Protein=GWHPABLD000685	GO:0005840//ribosome;GO:0022625//cytosolic large ribosomal subunit	GO:0003735//structural constituent of ribosome	GO:0006412//translation	K02924//large subunit ribosomal protein L39e;K01886//glutaminyl-tRNA synthetase [EC:6.1.1.18]	OON11030.1//60S ribosomal protein [Batrachochytrium salamandrivorans];Protein=GWHPABLD000685//1	Protein=GWHPABLD000685//1
GWHGABLD004759	1698	1680.56993548492	589.684005063442	-1.51093661312668	0.0027169712429655	Down	0.000431141969934483	GWHGABLD004759//Protein=GWHPABLD004759	GO:0016021//integral component of membrane	GO:0016705//oxidoreductase activity, acting on paired donors, with incorporation or reduction of molecular oxygen;GO:0020037//heme binding;GO:0005506//iron ion binding;GO:0004497//monooxygenase activity	NA	K07824//benzoate 4-monooxygenase [EC:1.14.14.92];K14338//cytochrome P450 / NADPH-cytochrome P450 reductase [EC:1.14.14.1 1.6.2.4]	Protein=GWHPABLD004759//1;PBK89819.1//cytochrome P450 [Armillaria gallica]	Protein=GWHPABLD004759//1
GWHGABLD006761	5774	1084.55526987033	3875.96999392501	1.83745382621329	1.80264764564168e-07	Up	1.01303439987153e-08	GWHGABLD006761//Protein=GWHPABLD006761	NA	GO:0016504//peptidase activator activity;GO:0070628//proteasome binding;GO:0070577//lysine-acetylated histone binding	NA	K06699//proteasome activator subunit 4	SAL99579.1//hypothetical protein [Absidia glauca];Protein=GWHPABLD006761//1	Protein=GWHPABLD006761//1
GWHGABLD000654	2265	1225.2888359466	449.427692235675	-1.44696094775592	1.44138532675169e-06	Down	9.68479061577258e-08	GWHGABLD000654//Protein=GWHPABLD000654	NA	NA	NA	NA	NA	Protein=GWHPABLD000654
GWHGABLD001012	2397	331.515952365202	708.079558171952	1.09483317357441	0.0375059008898338	Up	0.0099261783607367	GWHGABLD001012//Protein=GWHPABLD001012	NA	GO:0016787//hydrolase activity;GO:0005524//ATP binding;GO:0008270//zinc ion binding;GO:0004386//helicase activity;GO:0003676//nucleic acid binding	NA	K13116//ATP-dependent RNA helicase DDX41 [EC:3.6.4.13]	Protein=GWHPABLD001012//1	Protein=GWHPABLD001012//1
GWHGABLD002551	1167	473.865652568536	1896.12080232572	2.00050088330651	4.80183238572448e-06	Up	3.59708387436687e-07	GWHGABLD002551//Protein=GWHPABLD002551	NA	GO:0016301//kinase activity;GO:0016740//transferase activity	NA	NA	Protein=GWHPABLD002551//1	Protein=GWHPABLD002551//1
GWHGABLD002127	3030	1325.01375371185	345.900352514226	-1.93757894589863	2.88054433187375e-12	Down	8.31836962170832e-14	GWHGABLD002127//Protein=GWHPABLD002127	GO:0016021//integral component of membrane	GO:0030246//carbohydrate binding;GO:0003824//catalytic activity	NA	NA	Protein=GWHPABLD002127//1	Protein=GWHPABLD002127//1
GWHGABLD003536	1587	1668.29947515092	32880.7455608907	4.30079281784564	2.62755021307752e-21	Up	3.00506100137529e-23	GWHGABLD003536//Protein=GWHPABLD003536	NA	GO:0046872//metal ion binding;GO:0004451//isocitrate lyase activity	GO:0019752//carboxylic acid metabolic process	K01637//isocitrate lyase [EC:4.1.3.1]	Protein=GWHPABLD003536//1	Protein=GWHPABLD003536//1
GWHGABLD006812	2058	458.616324188326	929.688111815056	1.01945909986796	0.00225404809008892	Up	0.000348206163775909	GWHGABLD006812//Protein=GWHPABLD006812	NA	NA	NA	K00384//thioredoxin reductase (NADPH) [EC:1.8.1.9]	Protein=GWHPABLD006812//1	Protein=GWHPABLD006812//1
GWHGABLD006612	7302	617.97492315924	179.412626573198	-1.78426686932314	0.000257789412610157	Down	2.89667588722778e-05	GWHGABLD006612//Protein=GWHPABLD006612	GO:0016020//membrane	NA	GO:0007165//signal transduction	K22020//mucin-19;K08332//vacuolar protein 8	Protein=GWHPABLD006612//1	Protein=GWHPABLD006612//1
GWHGABLD001019	1128	2462.03368065901	101.461427250552	-4.60084723292417	8.56746921627565e-25	Down	7.47127408424324e-27	GWHGABLD001019//Protein=GWHPABLD001019	NA	GO:0016787//hydrolase activity	NA	K18338//L-rhamnono-1,4-lactonase [EC:3.1.1.65]	Protein=GWHPABLD001019//1	Protein=GWHPABLD001019//1
GWHGABLD000955	8547	589.94071344518	1267.76301454472	1.1036432027328	0.000675387742200416	Up	8.67045307356646e-05	GWHGABLD000955//Protein=GWHPABLD000955	NA	GO:0046872//metal ion binding;GO:0020037//heme binding;GO:0004096//catalase activity	GO:0006979//response to oxidative stress;GO:0042744//hydrogen peroxide catabolic process	K03781//catalase [EC:1.11.1.6]	Protein=GWHPABLD000955//1;ORY01523.1//catalase [Basidiobolus meristosporus CBS 931.73]	Protein=GWHPABLD000955//1
GWHGABLD005008	342	732.705049541364	2587.1190410242	1.82004197486696	0.00126617866156673	Up	0.000180136720195856	GWHGABLD005008//Protein=GWHPABLD005008	GO:0005840//ribosome	GO:0003735//structural constituent of ribosome	GO:0006414//translational elongation	K02943//large subunit ribosomal protein LP2	Protein=GWHPABLD005008//1	Protein=GWHPABLD005008//1
GWHGABLD001800	942	315.93592404606	2189.94555073782	2.79319110443598	3.20961423338273e-08	Up	1.56924670166818e-09	GWHGABLD001800//Protein=GWHPABLD001800	GO:0005743//mitochondrial inner membrane;GO:0016021//integral component of membrane	GO:0015187//glycine transmembrane transporter activity;GO:0005347//ATP transmembrane transporter activity	GO:1904983//glycine import into mitochondrion	K15118//solute carrier family 25, member 38	Protein=GWHPABLD001800//1	Protein=GWHPABLD001800//1
GWHGABLD001769	1383	324.808195757328	913.467220623082	1.49176492335446	1.49404559208607e-05	Up	1.26871062430183e-06	GWHGABLD001769//Protein=GWHPABLD001769	GO:0005737//cytoplasm	GO:0004820//glycine-tRNA ligase activity;GO:0005524//ATP binding	GO:0006426//glycyl-tRNA aminoacylation	K01880//glycyl-tRNA synthetase [EC:6.1.1.14]	Protein=GWHPABLD001769//1	Protein=GWHPABLD001769//1
GWHGABLD004340	1553	3473.7161647081	9094.63654745298	1.38853610693176	0.00038960089584338	Up	4.65627375160923e-05	GWHGABLD004340//Protein=GWHPABLD004340	NA	GO:0015035//protein disulfide oxidoreductase activity;GO:0009055//electron transfer activity	GO:0045454//cell redox homeostasis	K07390//monothiol glutaredoxin	Protein=GWHPABLD004340//1	Protein=GWHPABLD004340//1
GWHGABLD003823	1380	57.7867954574086	0.358342160176578	-7.33325826633226	5.0089476141706e-07	Down	3.1006066003372e-08	GWHGABLD003823//Protein=GWHPABLD003823	GO:0016021//integral component of membrane	GO:0008519//ammonium transmembrane transporter activity	NA	K03320//ammonium transporter, Amt family	Protein=GWHPABLD003823//1	Protein=GWHPABLD003823//1
GWHGABLD000416	2555	597.12824941435	1655.75588942653	1.47137726222562	3.47016176519372e-07	Up	2.05878074704131e-08	GWHGABLD000416//Protein=GWHPABLD000416	GO:0016021//integral component of membrane	GO:0005524//ATP binding;GO:0042626//ATPase-coupled transmembrane transporter activity;GO:0016887//ATPase activity	NA	K02021//putative ABC transport system ATP-binding protein;K05658//ATP-binding cassette, subfamily B (MDR/TAP), member 1 [EC:7.6.2.2]	Protein=GWHPABLD000416//1;CEI98426.1//Putative ATP-binding cassette, subfamily B (MDR/TAP), member 10 [Rhizopus microsporus]	Protein=GWHPABLD000416//1
GWHGABLD004402	2004	5387.8060082349	11865.0105727234	1.13894357450228	0.00138493701474676	Up	0.000200563430441525	GWHGABLD004402//Protein=GWHPABLD004402	NA	GO:0000287//magnesium ion binding;GO:0050660//flavin adenine dinucleotide binding;GO:0030976//thiamine pyrophosphate binding;GO:0003984//acetolactate synthase activity	GO:0009099//valine biosynthetic process;GO:0009097//isoleucine biosynthetic process	K01652//acetolactate synthase I/II/III large subunit [EC:2.2.1.6]	Protein=GWHPABLD004402//1	Protein=GWHPABLD004402//1
BGI_novel_G000212	2481	180.936162527204	72.9881808613299	-1.30974600960026	0.000130327744148042	Down	1.36183400965238e-05	NA	NA	NA	NA	NA
GWHGABLD003092	1302	500.709453453939	219.498839067853	-1.18976038458407	0.000997060757269551	Down	0.000136409884875906	GWHGABLD003092//Protein=GWHPABLD003092	GO:0016021//integral component of membrane	NA	GO:0007155//cell adhesion	K14823//rRNA-processing protein EBP2;K19898//alpha-agglutinin	Protein=GWHPABLD003092//1	Protein=GWHPABLD003092//1
BGI_novel_G000213	2450	136.067246640635	32.1344168639365	-2.08212863355483	0.000180158259636584	Down	1.94194893160806e-05	NA	NA	NA	NA	NA
GWHGABLD002996	1398	197.119359757112	1275.3288397602	2.69372790929218	7.24252275883932e-14	Up	1.69803249814103e-15	GWHGABLD002996//Protein=GWHPABLD002996	NA	NA	NA	NA	Protein=GWHPABLD002996//1	Protein=GWHPABLD002996//1
GWHGABLD005875	954	231.917657147186	1182.49564747785	2.3501503038476	1.09795757956485e-05	Up	9.04108028347896e-07	GWHGABLD005875//Protein=GWHPABLD005875	GO:0016021//integral component of membrane	GO:0008138//protein tyrosine/serine/threonine phosphatase activity;GO:0004725//protein tyrosine phosphatase activity;GO:0022857//transmembrane transporter activity	NA	K01079//phosphoserine phosphatase [EC:3.1.3.3]	Protein=GWHPABLD005875//1	Protein=GWHPABLD005875//1
GWHGABLD004500	1500	192.481796276989	87.1722127475847	-1.14278177520887	0.00162172927108309	Down	0.000238823793371387	GWHGABLD004500//Protein=GWHPABLD004500	NA	NA	NA	NA	NA	Protein=GWHPABLD004500
GWHGABLD001284	858	758.015048677172	305.47674739671	-1.3111639225021	0.0311865392734599	Down	0.0079315015536076	GWHGABLD001284//Protein=GWHPABLD001284	NA	GO:0016151//nickel cation binding;GO:0003924//GTPase activity	GO:0006807//nitrogen compound metabolic process	K03189//urease accessory protein	Protein=GWHPABLD001284//1	Protein=GWHPABLD001284//1
GWHGABLD002575	2343	507.873368133898	204.86448978951	-1.30979888758413	0.00296836147823544	Down	0.000481218286821872	GWHGABLD002575//Protein=GWHPABLD002575	GO:0005856//cytoskeleton;GO:0016459//myosin complex	GO:0003779//actin binding;GO:0005524//ATP binding;GO:0003774//motor activity	GO:0007165//signal transduction	K20649//Rho GTPase-activating protein 39	Protein=GWHPABLD002575//1	Protein=GWHPABLD002575//1
BGI_novel_G000009	1754	2970.09231949666	416.172171587556	-2.83525537113789	1.37741116387339e-11	Down	4.25333540238244e-13	NA	GO:0016020//membrane;GO:0031307//integral component of mitochondrial outer membrane	GO:0003885//D-arabinono-1,4-lactone oxidase activity;GO:0016491//oxidoreductase activity;GO:0071949//FAD binding	GO:0070485//dehydro-D-arabinono-1,4-lactone biosynthetic process;GO:0034599//cellular response to oxidative stress	K00107//D-arabinono-1,4-lactone oxidase [EC:1.1.3.37];K00103//L-gulonolactone oxidase [EC:1.1.3.8]	TEB23037.1//FAD-binding domain-containing protein [Coprinellus micaceus]	NA
GWHGABLD005342	1917	10588.6053808821	117139.031774612	3.46763738443469	2.06654037757656e-20	Up	2.68842279284441e-22	GWHGABLD005342//Protein=GWHPABLD005342	NA	GO:0016627//oxidoreductase activity, acting on the CH-CH group of donors;GO:0050660//flavin adenine dinucleotide binding;GO:0003995//acyl-CoA dehydrogenase activity	NA	K00249//acyl-CoA dehydrogenase [EC:1.3.8.7]	Protein=GWHPABLD005342//1	Protein=GWHPABLD005342//1
GWHGABLD004637	1068	13748.2125188875	2492.91158825498	-2.46334043477024	6.42478606501291e-22	Down	6.79677153410944e-24	GWHGABLD004637//Protein=GWHPABLD004637	GO:0016021//integral component of membrane	GO:0016746//transferase activity, transferring acyl groups	NA	K13506//glycerol-3-phosphate O-acyltransferase 3/4 [EC:2.3.1.15]	Protein=GWHPABLD004637//1	Protein=GWHPABLD004637//1
GWHGABLD003643	472	1971.79220456254	4992.81391529966	1.34034561500802	0.0275915233140795	Up	0.00684758891683231	GWHGABLD003643//Protein=GWHPABLD003643	GO:0005840//ribosome	GO:0003735//structural constituent of ribosome	GO:0006412//translation	K02915//large subunit ribosomal protein L34e	Protein=GWHPABLD003643//1;XP_016607277.1//hypothetical protein SPPG_05493 [Spizellomyces punctatus DAOM BR117]	Protein=GWHPABLD003643//1
GWHGABLD003334	1521	682.091232818909	324.205966316417	-1.07305407839722	0.00890210361167568	Down	0.00174478685512614	GWHGABLD003334//Protein=GWHPABLD003334	NA	GO:0016627//oxidoreductase activity, acting on the CH-CH group of donors;GO:0046872//metal ion binding;GO:0020037//heme binding;GO:0050660//flavin adenine dinucleotide binding	NA	K15389//acyl-CoA dehydrogenase	PKK71448.1//putative acyl-CoA dehydrogenase [Rhizophagus irregularis];Protein=GWHPABLD003334//1	Protein=GWHPABLD003334//1
GWHGABLD004863	1086	41.5805377046483	2.98186023206189	-3.80162387347389	1.16752240424634e-05	Down	9.68067182934782e-07	GWHGABLD004863//Protein=GWHPABLD004863	NA	GO:0004252//serine-type endopeptidase activity	NA	K01183//chitinase [EC:3.2.1.14]	Protein=GWHPABLD004863//1	Protein=GWHPABLD004863//1
GWHGABLD004364	897	147.664307668329	773.435884021401	2.38896055008085	1.33506122334485e-08	Up	6.05024171265641e-10	GWHGABLD004364//Protein=GWHPABLD004364	GO:0016021//integral component of membrane	NA	NA	K13704//abhydrolase domain-containing protein 12 [EC:3.1.1.23];K13354//solute carrier family 25 (peroxisomal adenine nucleotide transporter), member 17	Protein=GWHPABLD004364//1	Protein=GWHPABLD004364//1
GWHGABLD000247	405	97.7657186567778	3.65034234433376	-4.74322499846352	2.48894402347025e-13	Down	6.22680777851743e-15	GWHGABLD000247//Protein=GWHPABLD000247	NA	NA	NA	NA	NA	Protein=GWHPABLD000247
GWHGABLD003008	1824	19.3601361237941	101.072551947482	2.3842302593348	5.37879991816307e-08	Up	2.73745928644182e-09	GWHGABLD003008//Protein=GWHPABLD003008	NA	GO:0046872//metal ion binding;GO:0008237//metallopeptidase activity;GO:0016787//hydrolase activity;GO:0004181//metallocarboxypeptidase activity	NA	K01293//Gly-Xaa carboxypeptidase [EC:3.4.17.4]	Protein=GWHPABLD003008//1	Protein=GWHPABLD003008//1
GWHGABLD006714	2147	1532.80529162353	4992.15678159827	1.70348879685574	3.93448615139093e-05	Up	3.70106059701963e-06	GWHGABLD006714//Protein=GWHPABLD006714	NA	NA	NA	K22614//NLR family CARD domain-containing protein 3;K14319//Ran GTPase-activating protein 1	Protein=GWHPABLD006714//1;KFH63702.1//hypothetical protein MVEG_10395 [Mortierella verticillata NRRL 6337];KFH67324.1//hypothetical protein MVEG_06058 [Mortierella verticillata NRRL 6337]	Protein=GWHPABLD006714//1
GWHGABLD005386	2928	850.585315474972	256.05560308057	-1.73199881956732	0.000100737502340957	Down	1.02537672146907e-05	GWHGABLD005386//Protein=GWHPABLD005386	NA	NA	NA	NA	NA	Protein=GWHPABLD005386
GWHGABLD004657	1737	2184.01989160524	980.895439452083	-1.15481473335229	0.000802558001902561	Down	0.000106816511761442	GWHGABLD004657//Protein=GWHPABLD004657	NA	GO:0008270//zinc ion binding;GO:0004181//metallocarboxypeptidase activity	NA	K08783//extracellular matrix protein 14 [EC:3.4.17.-]	Protein=GWHPABLD004657//1	Protein=GWHPABLD004657//1
BGI_novel_G000097	1668	301.528832959525	118.214413081135	-1.3508900186626	0.000426389123365306	Down	5.15690061997211e-05	NA	NA	NA	NA	NA
GWHGABLD006496	1473	339.355814813148	48.3548039155461	-2.81106760402622	4.67892039624759e-08	Down	2.36788823484152e-09	GWHGABLD006496//Protein=GWHPABLD006496	NA	GO:0016491//oxidoreductase activity	GO:0006629//lipid metabolic process	NA	Protein=GWHPABLD006496//1	Protein=GWHPABLD006496//1
GWHGABLD006323	2196	18.0478095224069	56.1861456345979	1.63839068827894	0.0158943270599373	Up	0.0034969791773043	GWHGABLD006323//Protein=GWHPABLD006323	GO:0005777//peroxisome	GO:0003997//acyl-CoA oxidase activity;GO:0071949//FAD binding	GO:0006635//fatty acid beta-oxidation	K00232//acyl-CoA oxidase [EC:1.3.3.6]	Protein=GWHPABLD006323//1	Protein=GWHPABLD006323//1
GWHGABLD006446	1311	2995.68752894803	68675.1229173766	4.51882853386796	2.62207281137214e-36	Up	1.42442840360459e-38	GWHGABLD006446//Protein=GWHPABLD006446	NA	GO:0016747//transferase activity, transferring acyl groups other than amino-acyl groups	NA	K07513//acetyl-CoA acyltransferase 1 [EC:2.3.1.16]	Protein=GWHPABLD006446//1	Protein=GWHPABLD006446//1
GWHGABLD004796	1242	699.552818464466	308.62639786233	-1.18057152378494	0.00920380017038926	Down	0.00182760234977422	GWHGABLD004796//Protein=GWHPABLD004796	NA	GO:0016740//transferase activity	NA	NA	Protein=GWHPABLD004796//1	Protein=GWHPABLD004796//1
GWHGABLD000718	1859	2241.00832756669	716.683287571513	-1.64474039226836	0.000820424707134667	Down	0.000109546344026273	GWHGABLD000718//Protein=GWHPABLD000718	NA	GO:0046872//metal ion binding;GO:0052833//inositol monophosphate 4-phosphatase activity;GO:0052832//inositol monophosphate 3-phosphatase activity;GO:0008934//inositol monophosphate 1-phosphatase activity	GO:0006021//inositol biosynthetic process;GO:0046855//inositol phosphate dephosphorylation;GO:0046854//phosphatidylinositol phosphorylation	K01092//myo-inositol-1(or 4)-monophosphatase [EC:3.1.3.25]	Protein=GWHPABLD000718//1	Protein=GWHPABLD000718//1
GWHGABLD002346	864	66.9668894730472	139.326686774753	1.05695175631035	0.0292772705902122	Up	0.00733074257700064	GWHGABLD002346//Protein=GWHPABLD002346	NA	GO:0003899//DNA-directed 5'-3' RNA polymerase activity;GO:0003723//RNA binding;GO:0003677//DNA binding;GO:0005524//ATP binding;GO:0009020//tRNA (guanosine-2'-O-)-methyltransferase activity;GO:0003678//DNA helicase activity	GO:0015969//guanosine tetraphosphate metabolic process;GO:0006281//DNA repair;GO:0006351//transcription, DNA-templated;GO:0006310//DNA recombination	NA	Protein=GWHPABLD002346//1	Protein=GWHPABLD002346//1
GWHGABLD002357	873	166.972777168567	69.8597948777188	-1.25707859660451	0.00759701918942406	Down	0.00145423998493764	GWHGABLD002357//Protein=GWHPABLD002357	NA	NA	GO:0009190//cyclic nucleotide biosynthetic process;GO:0035556//intracellular signal transduction	NA	Protein=GWHPABLD002357//1	Protein=GWHPABLD002357//1
GWHGABLD002247	1218	250.123797575913	572.550966434067	1.19476179580836	0.00292593350122572	Up	0.000473503462957472	GWHGABLD002247//Protein=GWHPABLD002247	GO:0005634//nucleus;GO:0005737//cytoplasm	GO:0016274//protein-arginine N-methyltransferase activity	NA	K18477//type IV protein arginine methyltransferase [EC:2.1.1.322]	Protein=GWHPABLD002247//1	Protein=GWHPABLD002247//1
GWHGABLD005123	1425	445.512769649704	181.4609350869	-1.2958077858044	0.000277683539308738	Down	3.15197612882256e-05	GWHGABLD005123//Protein=GWHPABLD005123	NA	NA	NA	NA	NA	Protein=GWHPABLD005123
GWHGABLD003803	522	504.83131789148	1185.73189310184	1.23190451995149	0.00135779067369074	Up	0.000195855724053461	GWHGABLD003803//Protein=GWHPABLD003803	NA	GO:0003677//DNA binding;GO:0003713//transcription coactivator activity	GO:0045944//positive regulation of transcription by RNA polymerase II	K03627//putative transcription factor	Protein=GWHPABLD003803//1	Protein=GWHPABLD003803//1
GWHGABLD005299	3534	1669.90132933308	727.880672376939	-1.19798899790833	0.00572265331551943	Down	0.00104468245833563	GWHGABLD005299//Protein=GWHPABLD005299	NA	NA	NA	NA	NA	Protein=GWHPABLD005299
GWHGABLD002266	2046	12337.3215282517	40884.5979617737	1.72852823890314	3.97276585267343e-11	Up	1.28355265576011e-12	GWHGABLD002266//Protein=GWHPABLD002266	NA	GO:0005524//ATP binding;GO:0051082//unfolded protein binding	GO:0006457//protein folding	K04043//molecular chaperone DnaK	Protein=GWHPABLD002266//1	Protein=GWHPABLD002266//1
GWHGABLD001117	1065	19.008645892733	134.990288573401	2.82812795274453	3.30228399835662e-05	Up	3.01666829871319e-06	GWHGABLD001117//Protein=GWHPABLD001117	NA	GO:0003824//catalytic activity	NA	K17741//NADPH-dependent methylglyoxal reductase [EC:1.1.1.283]	Protein=GWHPABLD001117//1	Protein=GWHPABLD001117//1
GWHGABLD003196	1302	1092.40241505301	362.785795514827	-1.59031453376759	6.75317211049113e-09	Down	2.90943731953512e-10	GWHGABLD003196//Protein=GWHPABLD003196	GO:0016021//integral component of membrane	GO:0008519//ammonium transmembrane transporter activity;GO:0015098//molybdate ion transmembrane transporter activity	NA	K00844//hexokinase [EC:2.7.1.1]	Protein=GWHPABLD003196//1	Protein=GWHPABLD003196//1
GWHGABLD006684	2380	1592.8574200695	671.197632468217	-1.24680760200833	1.09411450952455e-05	Down	8.99379332346841e-07	GWHGABLD006684//Protein=GWHPABLD006684	GO:0005789//endoplasmic reticulum membrane	GO:0016740//transferase activity	GO:0006488//dolichol-linked oligosaccharide biosynthetic process	K07441//beta-1,4-N-acetylglucosaminyltransferase [EC:2.4.1.141]	Protein=GWHPABLD006684//1	Protein=GWHPABLD006684//1
GWHGABLD005857	2775	179.58317448562	570.374712995798	1.66725783536209	0.00658099844508358	Up	0.0012296447416332	GWHGABLD005857//Protein=GWHPABLD005857	NA	GO:0004252//serine-type endopeptidase activity	NA	K19849//signaling mucin MSB2;K01210//glucan 1,3-beta-glucosidase [EC:3.2.1.58]	Protein=GWHPABLD005857//1	Protein=GWHPABLD005857//1
GWHGABLD006572	2316	195.373494147763	540.972154957319	1.46931958361922	0.000254127821712633	Up	2.85189907139981e-05	GWHGABLD006572//Protein=GWHPABLD006572	GO:0016021//integral component of membrane	GO:0015116//sulfate transmembrane transporter activity	NA	K14708//solute carrier family 26 (sodium-independent sulfate anion transporter), member 11	Protein=GWHPABLD006572//1	Protein=GWHPABLD006572//1
GWHGABLD006143	1194	8588.77189145494	44712.2993877715	2.38014797999395	4.71480437947399e-06	Up	3.52515037950664e-07	GWHGABLD006143//Protein=GWHPABLD006143	NA	GO:0046872//metal ion binding;GO:0016853//isomerase activity;GO:0004455//ketol-acid reductoisomerase activity	GO:0009099//valine biosynthetic process;GO:0009097//isoleucine biosynthetic process	K00053//ketol-acid reductoisomerase [EC:1.1.1.86]	Protein=GWHPABLD006143//1	Protein=GWHPABLD006143//1
GWHGABLD005250	1473	2041.69001950071	914.015978012215	-1.15947255449817	0.000144661946001802	Down	1.53244463169886e-05	GWHGABLD005250//Protein=GWHPABLD005250	NA	NA	NA	K19219//peptidyl-lysine (3S)-dioxygenase / protease [EC:1.14.11.63 3.4.-.-]	Protein=GWHPABLD005250//1	Protein=GWHPABLD005250//1
GWHGABLD005539	2790	513.124647688334	111.0013271235	-2.20873240090392	7.45284683480967e-06	Down	5.89195754060007e-07	GWHGABLD005539//Protein=GWHPABLD005539	GO:0005618//cell wall;GO:0005576//extracellular region;GO:0031225//anchored component of membrane	GO:0004553//hydrolase activity, hydrolyzing O-glycosyl compounds;GO:0030246//carbohydrate binding;GO:0009374//biotin binding	GO:0005975//carbohydrate metabolic process;GO:0071555//cell wall organization	NA	Protein=GWHPABLD005539//1	Protein=GWHPABLD005539//1
GWHGABLD000823	852	279.508990854161	1418.04415201857	2.34293585729873	6.82010772438701e-15	Up	1.43324636952808e-16	GWHGABLD000823//Protein=GWHPABLD000823	NA	GO:0008108//UDP-glucose:hexose-1-phosphate uridylyltransferase activity;GO:0016853//isomerase activity;GO:0008270//zinc ion binding;GO:0003824//catalytic activity	GO:0033499//galactose catabolic process via UDP-galactose	K12663//Delta3,5-Delta2,4-dienoyl-CoA isomerase [EC:5.3.3.21]	Protein=GWHPABLD000823//1	Protein=GWHPABLD000823//1
GWHGABLD003967	3081	2546.23580660327	1171.64808122391	-1.11982672945456	4.79043743960986e-05	Down	4.60210716142649e-06	GWHGABLD003967//Protein=GWHPABLD003967	GO:0016021//integral component of membrane	GO:0015105//arsenite transmembrane transporter activity;GO:0016787//hydrolase activity;GO:0008324//cation transmembrane transporter activity	GO:0006813//potassium ion transport	NA	Protein=GWHPABLD003967//1	Protein=GWHPABLD003967//1
GWHGABLD003206	1452	207.890294267369	517.859321241749	1.31673783173948	8.24749693170099e-06	Up	6.6145043297845e-07	GWHGABLD003206//Protein=GWHPABLD003206	NA	GO:0046872//metal ion binding;GO:0004114//3',5'-cyclic-nucleotide phosphodiesterase activity	GO:0007165//signal transduction	K02993//small subunit ribosomal protein S7e	Protein=GWHPABLD003206//1	Protein=GWHPABLD003206//1
GWHGABLD001617	5172	38.3983064298583	15.0624404594129	-1.3500871433034	0.0475259826256124	Down	0.0132420500553708	GWHGABLD001617//Protein=GWHPABLD001617	GO:0016459//myosin complex	GO:0003779//actin binding;GO:0051015//actin filament binding;GO:0005524//ATP binding;GO:0003774//motor activity	NA	K10352//myosin heavy chain;K10357//myosin V	Protein=GWHPABLD001617//1	Protein=GWHPABLD001617//1
GWHGABLD006640	2727	42.7208130226294	0.666904858506777	-6.00131433370197	6.12171542748011e-06	Down	4.71709022932349e-07	GWHGABLD006640//Protein=GWHPABLD006640	NA	NA	NA	K01133//choline-sulfatase [EC:3.1.6.6]	Protein=GWHPABLD006640//1	Protein=GWHPABLD006640//1
GWHGABLD004162	4753	2289.670335019	976.233423314679	-1.2298418438913	0.00980704742106311	Down	0.00198103759913684	GWHGABLD004162//Protein=GWHPABLD004162	GO:0016021//integral component of membrane	GO:0005524//ATP binding;GO:0005388//calcium transmembrane transporter activity, phosphorylative mechanism	NA	K05853//P-type Ca2+ transporter type 2A [EC:7.2.2.10]	Protein=GWHPABLD004162//1	Protein=GWHPABLD004162//1
GWHGABLD001593	1218	3915.21522590864	720.422069156104	-2.44217733500209	1.80713591837571e-18	Down	2.73847615936847e-20	GWHGABLD001593//Protein=GWHPABLD001593	NA	GO:0004497//monooxygenase activity;GO:0071949//FAD binding	NA	K00480//salicylate hydroxylase [EC:1.14.13.1]	Protein=GWHPABLD001593//1	Protein=GWHPABLD001593//1
GWHGABLD004779	2259	714.729432591619	1503.14821276354	1.07251816339534	0.00256082485457342	Up	0.000402336885657783	GWHGABLD004779//Protein=GWHPABLD004779	GO:0030686//90S preribosome;GO:0005730//nucleolus	GO:0003723//RNA binding;GO:0042134//rRNA primary transcript binding	GO:0000472//endonucleolytic cleavage to generate mature 5'-end of SSU-rRNA from (SSU-rRNA, 5.8S rRNA, LSU-rRNA);GO:0034462//small-subunit processome assembly;GO:0000447//endonucleolytic cleavage in ITS1 to separate SSU-rRNA from 5.8S rRNA and LSU-rRNA from tricistronic rRNA transcript (SSU-rRNA, 5.8S rRNA, LSU-rRNA);GO:0000480//endonucleolytic cleavage in 5'-ETS of tricistronic rRNA transcript (S…	K14787//multiple RNA-binding domain-containing protein 1	Protein=GWHPABLD004779//1	Protein=GWHPABLD004779//1
GWHGABLD003389	2646	307.393888671849	9860.09806371339	5.00344160694953	1.35361352158472e-43	Up	4.83778956963801e-46	GWHGABLD003389//Protein=GWHPABLD003389	NA	GO:0016491//oxidoreductase activity	NA	K22745//apoptosis-inducing factor 2	Protein=GWHPABLD003389//1	Protein=GWHPABLD003389//1
GWHGABLD003151	726	143.278182688649	434.928955634999	1.60196081651521	1.36211997970903e-06	Up	9.11325447467944e-08	GWHGABLD003151//Protein=GWHPABLD003151	NA	NA	NA	NA	NA	Protein=GWHPABLD003151
GWHGABLD002641	1704	21620.0831771387	57406.9336166409	1.40885292286939	0.0012411227514108	Up	0.000175300826074892	GWHGABLD002641//Protein=GWHPABLD002641	GO:0000015//phosphopyruvate hydratase complex	GO:0000287//magnesium ion binding;GO:0004634//phosphopyruvate hydratase activity	GO:0006096//glycolytic process	K01689//enolase [EC:4.2.1.11]	PVU98140.1//hypothetical protein BB559_001774 [Furculomyces boomerangus];Protein=GWHPABLD002641//1	Protein=GWHPABLD002641//1
GWHGABLD006310	1113	581.984508563736	189.157329804222	-1.62139406997954	7.21974438014922e-06	Down	5.67671109232605e-07	GWHGABLD006310//Protein=GWHPABLD006310	NA	NA	NA	K20047//actin cytoskeleton-regulatory complex protein PAN1	Protein=GWHPABLD006310//1	Protein=GWHPABLD006310//1
GWHGABLD001674	1578	20256.2353724087	1120.50595546593	-4.17614385185769	3.41190163957429e-39	Down	1.51206505828167e-41	GWHGABLD001674//Protein=GWHPABLD001674	NA	GO:0030955//potassium ion binding;GO:0000287//magnesium ion binding;GO:0004743//pyruvate kinase activity;GO:0016301//kinase activity	NA	K00873//pyruvate kinase [EC:2.7.1.40]	Protein=GWHPABLD001674//1	Protein=GWHPABLD001674//1
GWHGABLD000367	1023	1627.67538678709	743.567860820026	-1.13027668716623	0.0215070968660898	Down	0.00508237757250128	GWHGABLD000367//Protein=GWHPABLD000367	NA	NA	NA	K01054//acylglycerol lipase [EC:3.1.1.23]	Protein=GWHPABLD000367//1	Protein=GWHPABLD000367//1
GWHGABLD000354	2976	159.589146982772	25.9735978960232	-2.61924476606299	4.83281625689519e-11	Down	1.58369289950078e-12	GWHGABLD000354//Protein=GWHPABLD000354	GO:0016459//myosin complex	GO:0003779//actin binding;GO:0005524//ATP binding;GO:0004672//protein kinase activity;GO:0003774//motor activity	NA	K10356//myosin I	Protein=GWHPABLD000354//1;XP_031027609.1//uncharacterized protein SmJEL517_g00731 [Synchytrium microbalum]	Protein=GWHPABLD000354//1
GWHGABLD003588	4659	97.2347768836222	0.35745856636023	-8.08755256231981	8.35386488569341e-09	Down	3.66638530365672e-10	GWHGABLD003588//Protein=GWHPABLD003588	GO:0016021//integral component of membrane	NA	NA	K03260//translation initiation factor 4G;K18626//trichohyalin	Protein=GWHPABLD003588//1	Protein=GWHPABLD003588//1
GWHGABLD000223	1245	39.8069338181956	81.8118126516006	1.03928941598021	0.0392585265903961	Up	0.0105007438528422	GWHGABLD000223//Protein=GWHPABLD000223	GO:0005840//ribosome	GO:0008168//methyltransferase activity;GO:0003735//structural constituent of ribosome	GO:0006412//translation;GO:0032259//methylation	K15336//tRNA (cytosine38-C5)-methyltransferase [EC:2.1.1.204]	Protein=GWHPABLD000223//1	Protein=GWHPABLD000223//1
BGI_novel_G000323	1302	18.2685784276744	1.31756427353427	-3.79341912842388	0.00272774429185173	Down	0.000434021357659896	NA	NA	NA	NA	NA	ORY29201.1//hypothetical protein LY90DRAFT_705574 [Neocallimastix californiae]	NA
GWHGABLD003860	810	9781.40055746336	1892.93786723218	-2.36941399580437	1.68326394743107e-08	Down	7.77261265218349e-10	GWHGABLD003860//Protein=GWHPABLD003860	NA	GO:0016773//phosphotransferase activity, alcohol group as acceptor;GO:0016779//nucleotidyltransferase activity	GO:0009058//biosynthetic process;GO:0005975//carbohydrate metabolic process	NA	Protein=GWHPABLD003860//1;XP_026612051.1//hypothetical protein CDV56_103185 [Aspergillus thermomutatus]	Protein=GWHPABLD003860//1
GWHGABLD001361	1032	1937.59667341053	6095.39305526821	1.6534509613423	1.60011539354441e-06	Up	1.08574312742066e-07	GWHGABLD001361//Protein=GWHPABLD001361	NA	NA	NA	K20523//SH3 domain-containing YSC84-like protein 1	Protein=GWHPABLD001361//1	Protein=GWHPABLD001361//1
GWHGABLD001724	3402	319.783272599164	670.031782661884	1.06713505529671	0.0493569909691971	Up	0.0138368919643453	GWHGABLD001724//Protein=GWHPABLD001724	GO:0016021//integral component of membrane	GO:0016301//kinase activity	NA	K08869//aarF domain-containing kinase	Protein=GWHPABLD001724//1	Protein=GWHPABLD001724//1
GWHGABLD000321	5673	181.559918092141	49.0778020672492	-1.88730319758855	0.0075634591773925	Down	0.00144565331239082	GWHGABLD000321//Protein=GWHPABLD000321	NA	NA	NA	NA	NA	Protein=GWHPABLD000321
GWHGABLD001987	3135	53.5650992292773	166.482110623043	1.63600194811662	0.0153114319349433	Up	0.003335900252874	GWHGABLD001987//Protein=GWHPABLD001987	GO:0005634//nucleus	GO:0003677//DNA binding;GO:0005524//ATP binding;GO:0003678//DNA helicase activity	GO:0006355//regulation of transcription, DNA-templated;GO:0006139//nucleobase-containing compound metabolic process	K11273//chromosome transmission fidelity protein 1 [EC:3.6.4.13]	Protein=GWHPABLD001987//1	Protein=GWHPABLD001987//1
GWHGABLD002791	4663	11351.8966260092	1495.37014577285	-2.92435881597266	6.97309515123346e-15	Down	1.47536537867413e-16	GWHGABLD002791//Protein=GWHPABLD002791	NA	GO:0004252//serine-type endopeptidase activity	NA	K19851//flocculation protein FLO11	Protein=GWHPABLD002791//1	Protein=GWHPABLD002791//1
GWHGABLD001525	1044	8.85187002843388	31.0696144435787	1.81145016514995	0.0330208697046769	Up	0.00848770889621288	GWHGABLD001525//Protein=GWHPABLD001525	NA	GO:0008168//methyltransferase activity	GO:0032259//methylation	NA	Protein=GWHPABLD001525//1	Protein=GWHPABLD001525//1
GWHGABLD000093	651	448.972909658216	119.311330987838	-1.91189733539478	2.79051657027528e-07	Down	1.63162441349905e-08	GWHGABLD000093//Protein=GWHPABLD000093	GO:0016021//integral component of membrane	NA	NA	K13348//protein Mpv17	Protein=GWHPABLD000093//1	Protein=GWHPABLD000093//1
GWHGABLD002376	1164	107.734654740714	244.059002924086	1.17974757860264	0.000925779090947473	Up	0.000125466558715969	GWHGABLD002376//Protein=GWHPABLD002376	GO:0005856//cytoskeleton;GO:0005635//nuclear envelope;GO:0005737//cytoplasm	GO:0003723//RNA binding;GO:0005524//ATP binding;GO:0043047//single-stranded telomeric DNA binding;GO:0008139//nuclear localization sequence binding	NA	K01910;K11294//nucleolin	Protein=GWHPABLD002376//1	Protein=GWHPABLD002376//1
GWHGABLD005413	2637	1563.78148918681	584.001626347509	-1.42099464371579	5.59957462526649e-06	Down	4.27472887761588e-07	GWHGABLD005413//Protein=GWHPABLD005413	NA	GO:0004252//serine-type endopeptidase activity	NA	K11294//nucleolin	Protein=GWHPABLD005413//1	Protein=GWHPABLD005413//1
GWHGABLD002423	2091	430.409421159069	883.496672104513	1.03751504339301	0.018795330387031	Up	0.00428320485215086	GWHGABLD002423//Protein=GWHPABLD002423	NA	GO:0004674//protein serine/threonine kinase activity;GO:0005524//ATP binding	NA	K07178//RIO kinase 1 [EC:2.7.11.1]	Protein=GWHPABLD002423//1	Protein=GWHPABLD002423//1
GWHGABLD000011	2124	698.176358275007	1562.64365369109	1.16232541256563	0.000272855918234783	Up	3.08937651525301e-05	GWHGABLD000011//Protein=GWHPABLD000011	GO:0005634//nucleus	GO:0003723//RNA binding;GO:0005524//ATP binding;GO:0004386//helicase activity	NA	K14811//ATP-dependent RNA helicase DBP3 [EC:3.6.4.13]	Protein=GWHPABLD000011//1	Protein=GWHPABLD000011//1
GWHGABLD006749	2445	331.329092894591	94.4872098571866	-1.81007392813037	3.11043865967628e-06	Down	2.22055269007651e-07	GWHGABLD006749//Protein=GWHPABLD006749	NA	GO:0046872//metal ion binding	GO:0007165//signal transduction	K19839//Rho-type GTPase-activating protein 1/2	Protein=GWHPABLD006749//1	Protein=GWHPABLD006749//1
GWHGABLD004437	1716	28.7377242864808	5.14166708664776	-2.48263771415141	0.00758829335810811	Down	0.00145148484819852	GWHGABLD004437//Protein=GWHPABLD004437	NA	GO:0005524//ATP binding	GO:0006464//cellular protein modification process;GO:0018095//protein polyglutamylation	K06047//tubulin---tyrosine ligase [EC:6.3.2.25]	Protein=GWHPABLD004437//1	Protein=GWHPABLD004437//1
GWHGABLD000623	3510	3083.4352808957	13934.1057725656	2.1760099492088	1.08640131796513e-05	Up	8.91485856343078e-07	GWHGABLD000623//Protein=GWHPABLD000623	GO:0000932//P-body	GO:0003723//RNA binding;GO:0046872//metal ion binding;GO:0000175//3'-5'-exoribonuclease activity	GO:0034427//nuclear-transcribed mRNA catabolic process, exonucleolytic, 3'-5';GO:1990074//polyuridylation-dependent mRNA catabolic process	K18748//protein SSD1	Protein=GWHPABLD000623//1	Protein=GWHPABLD000623//1
GWHGABLD003556	2378	209.885386290349	48.8028109581834	-2.1045655674096	0.000291047948494889	Down	3.33280066825456e-05	GWHGABLD003556//Protein=GWHPABLD003556	NA	NA	NA	K22614//NLR family CARD domain-containing protein 3;K14319//Ran GTPase-activating protein 1	Protein=GWHPABLD003556//1	Protein=GWHPABLD003556//1
GWHGABLD005568	1620	1293.45553232414	3520.60634915548	1.44459346713295	4.50479464192876e-05	Up	4.28559077295136e-06	GWHGABLD005568//Protein=GWHPABLD005568	NA	NA	NA	K14565//nucleolar protein 58	Protein=GWHPABLD005568//1	Protein=GWHPABLD005568//1
GWHGABLD006042	1890	529.783424069062	1671.33918119306	1.65752993301378	0.00129119873969669	Up	0.000184035045529321	GWHGABLD006042//Protein=GWHPABLD006042	NA	GO:0016787//hydrolase activity;GO:0005524//ATP binding;GO:0003676//nucleic acid binding	NA	K14808//ATP-dependent RNA helicase DDX54/DBP10 [EC:3.6.4.13];K14805//ATP-dependent RNA helicase DDX24/MAK5 [EC:3.6.4.13]	Protein=GWHPABLD006042//1	Protein=GWHPABLD006042//1
GWHGABLD000177	2166	4.79758417148272	116.424386004352	4.60094134542235	1.16551581896088e-10	Up	4.03223485616202e-12	GWHGABLD000177//Protein=GWHPABLD000177	NA	NA	NA	NA	NA	Protein=GWHPABLD000177
GWHGABLD002878	1494	3370.52181792021	1141.08789433877	-1.56256204198604	0.000144281150474563	Down	1.52428549250468e-05	GWHGABLD002878//Protein=GWHPABLD002878	GO:0005759//mitochondrial matrix;GO:0045254//pyruvate dehydrogenase complex	GO:0004742//dihydrolipoyllysine-residue acetyltransferase activity;GO:0030429//kynureninase activity;GO:0030170//pyridoxal phosphate binding	GO:0043420//anthranilate metabolic process;GO:0006090//pyruvate metabolic process;GO:0034354//'de novo' NAD biosynthetic process from tryptophan;GO:0006569//tryptophan catabolic process;GO:0019805//quinolinate biosynthetic process;GO:0097053//L-kynurenine catabolic process	K00627//pyruvate dehydrogenase E2 component (dihydrolipoamide acetyltransferase) [EC:2.3.1.12]	Protein=GWHPABLD002878//1	Protein=GWHPABLD002878//1
GWHGABLD000136	1005	928.841383963959	372.058203098985	-1.31990392437578	0.000882623204941491	Down	0.000118860766126502	GWHGABLD000136//Protein=GWHPABLD000136	NA	NA	NA	NA	NA	Protein=GWHPABLD000136
GWHGABLD002172	1191	203.500156229281	670.107456041769	1.71936255748816	9.8972533564072e-11	Up	3.39576955759504e-12	GWHGABLD002172//Protein=GWHPABLD002172	NA	GO:0004830//tryptophan-tRNA ligase activity;GO:0005524//ATP binding	GO:0006436//tryptophanyl-tRNA aminoacylation	K01867//tryptophanyl-tRNA synthetase [EC:6.1.1.2]	Protein=GWHPABLD002172//1	Protein=GWHPABLD002172//1
GWHGABLD003082	2049	79.9739102204559	15.8097468527351	-2.33871516101692	0.00058503157405727	Down	7.41848472035452e-05	GWHGABLD003082//Protein=GWHPABLD003082	GO:0000941//condensed nuclear chromosome inner kinetochore;GO:0000784//nuclear chromosome, telomeric region;GO:1990023//mitotic spindle midzone;GO:0032133//chromosome passenger complex;GO:1990385//meiotic spindle midzone	GO:0035175//histone kinase activity (H3-S10 specific);GO:0046872//metal ion binding;GO:0005524//ATP binding;GO:0004672//protein kinase activity	GO:0007165//signal transduction;GO:0090267//positive regulation of mitotic cell cycle spindle assembly checkpoint;GO:1902412//regulation of mitotic cytokinesis;GO:1903380//positive regulation of mitotic chromosome condensation;GO:0007094//mitotic spindle assembly checkpoint;GO:0031670//cellular response to nutrient;GO:1905824//positive regulation of mitotic sister chromatid arm separation;GO:0033…	K08850//aurora kinase, other [EC:2.7.11.1];K11228//mitogen-activated protein kinase kinase kinase [EC:2.7.11.25]	Protein=GWHPABLD003082//1	Protein=GWHPABLD003082//1
GWHGABLD003832	1203	420.730235133129	937.316862411823	1.15564133826365	0.00214084986082446	Up	0.000327784160249178	GWHGABLD003832//Protein=GWHPABLD003832	NA	NA	NA	K14820//ribosome biogenesis protein BRX1	Protein=GWHPABLD003832//1	Protein=GWHPABLD003832//1
GWHGABLD005256	1935	1004.42141885748	5045.66729401576	2.32868038075453	4.17392246171577e-20	Up	5.72832818191156e-22	GWHGABLD005256//Protein=GWHPABLD005256	GO:0005737//cytoplasm	GO:0004834//tryptophan synthase activity	GO:0000162//tryptophan biosynthetic process	K01694//tryptophan synthase [EC:4.2.1.20]	Protein=GWHPABLD005256//1;XP_011390891.1//putative tryptophan synthase [Ustilago maydis 521]	Protein=GWHPABLD005256//1
GWHGABLD003342	1200	989.91525350699	3063.61800266273	1.62985949458672	2.54126091151266e-10	Up	9.37305668577936e-12	GWHGABLD003342//Protein=GWHPABLD003342	NA	GO:0019901//protein kinase binding	GO:0000079//regulation of cyclin-dependent protein serine/threonine kinase activity	K06656//G1/S-specific cyclin PLC1;K06657//G1/S-specific cyclin PLC2	Protein=GWHPABLD003342//1	Protein=GWHPABLD003342//1
GWHGABLD005601	2508	3642.02871477025	292.450881596586	-3.63847605375095	6.24175907061618e-55	Down	1.16001240769136e-57	GWHGABLD005601//Protein=GWHPABLD005601	NA	NA	NA	NA	NA	Protein=GWHPABLD005601
GWHGABLD006652	1191	1041.45911261593	297.282300051487	-1.8087007266842	1.08266838936351e-10	Down	3.73013698122382e-12	GWHGABLD006652//Protein=GWHPABLD006652	NA	GO:0016301//kinase activity	NA	K00894//ethanolamine kinase [EC:2.7.1.82]	Protein=GWHPABLD006652//1	Protein=GWHPABLD006652//1
GWHGABLD003848	1395	108.547105229296	8.00685619114338	-3.76094154736405	7.66806458194118e-12	Down	2.29110149767792e-13	GWHGABLD003848//Protein=GWHPABLD003848	NA	GO:0004252//serine-type endopeptidase activity	NA	K01312//trypsin [EC:3.4.21.4]	Protein=GWHPABLD003848//1	Protein=GWHPABLD003848//1
GWHGABLD006294	2437	721.203132949011	329.106627093693	-1.13185058618589	0.000973270713863072	Down	0.00013273770708011	GWHGABLD006294//Protein=GWHPABLD006294	GO:0016021//integral component of membrane	GO:0022857//transmembrane transporter activity	NA	K16261//yeast amino acid transporter	RIA86420.1//L-methionine transporter [Glomus cerebriforme];Protein=GWHPABLD006294//1	Protein=GWHPABLD006294//1
GWHGABLD003787	1074	345.056268229139	859.374471742726	1.31645528063648	0.000912957376766441	Up	0.000123467859674203	GWHGABLD003787//Protein=GWHPABLD003787	NA	NA	NA	K20367//endoplasmic reticulum-Golgi intermediate compartment protein 3;K03686//molecular chaperone DnaJ;K11153//retinol dehydrogenase 12 [EC:1.1.1.300];K17732//mitochondrial-processing peptidase subunit beta [EC:3.4.24.64]	Protein=GWHPABLD003787//1	Protein=GWHPABLD003787//1
GWHGABLD001023	2712	281.608722122066	567.85580114282	1.01183260595151	0.0157079841968222	Up	0.003444753074757	GWHGABLD001023//Protein=GWHPABLD001023	NA	NA	NA	K14558//periodic tryptophan protein 2	Protein=GWHPABLD001023//1	Protein=GWHPABLD001023//1
GWHGABLD001845	1482	846.844127431084	1936.51091120866	1.19329127770641	2.64013722655762e-05	Up	2.35895034538744e-06	GWHGABLD001845//Protein=GWHPABLD001845	NA	NA	NA	NA	Protein=GWHPABLD001845//1	Protein=GWHPABLD001845//1
GWHGABLD000030	693	531.517720464728	2612.53241752983	2.29725924273127	5.50308057543969e-06	Up	4.1931979223865e-07	GWHGABLD000030//Protein=GWHPABLD000030	NA	NA	NA	K13350//peroxisomal membrane protein 4	Protein=GWHPABLD000030//1	Protein=GWHPABLD000030//1
GWHGABLD004068	579	731.370705518167	1905.59101740541	1.38156377081274	4.69405146511183e-07	Up	2.84528637770896e-08	GWHGABLD004068//Protein=GWHPABLD004068	GO:0016021//integral component of membrane	NA	NA	K17795//mitochondrial import inner membrane translocase subunit TIM17	Protein=GWHPABLD004068//1	Protein=GWHPABLD004068//1
GWHGABLD003322	2028	48.755288549857	171.099280899399	1.81120307296391	1.01507920076548e-05	Up	8.30057616637388e-07	GWHGABLD003322//Protein=GWHPABLD003322	GO:0016021//integral component of membrane;GO:0005871//kinesin complex	GO:0043531//ADP binding;GO:0003777//microtubule motor activity	GO:0009116//nucleoside metabolic process	K01537//P-type Ca2+ transporter type 2C [EC:7.2.2.10];K03255//protein TIF31	Protein=GWHPABLD003322//1	Protein=GWHPABLD003322//1
GWHGABLD005367	1321	357.537810471091	810.586967652185	1.18087116202024	0.00125915517298684	Up	0.000178747832276759	GWHGABLD005367//Protein=GWHPABLD005367	GO:0005840//ribosome;GO:0016021//integral component of membrane	GO:0003735//structural constituent of ribosome	GO:0006412//translation;GO:0006351//transcription, DNA-templated	K03004//DNA-directed RNA polymerase I subunit RPA43	TEB37556.1//hypothetical protein FA13DRAFT_1705717 [Coprinellus micaceus];Protein=GWHPABLD005367//1	Protein=GWHPABLD005367//1
GWHGABLD003821	1056	19986.2508810121	857.279687067462	-4.54309809975716	4.92219463792652e-14	Down	1.13995072386576e-15	GWHGABLD003821//Protein=GWHPABLD003821	NA	GO:0004356//glutamate-ammonia ligase activity;GO:0005524//ATP binding	GO:0006542//glutamine biosynthetic process;GO:0007034//vacuolar transport	K01915//glutamine synthetase [EC:6.3.1.2]	Protein=GWHPABLD003821//1	Protein=GWHPABLD003821//1
GWHGABLD006267	774	213.038186138171	684.863838689813	1.684705136707	0.000694540272045371	Up	8.99576106466199e-05	GWHGABLD006267//Protein=GWHPABLD006267	NA	NA	NA	NA	NA	Protein=GWHPABLD006267
GWHGABLD006770	1818	1712.58194158364	17.3236523471343	-6.6272860822018	1.17885756453107e-57	Down	1.853814611843e-60	GWHGABLD006770//Protein=GWHPABLD006770	NA	GO:0003854//3-beta-hydroxy-delta5-steroid dehydrogenase activity;GO:0003824//catalytic activity	GO:0006694//steroid biosynthetic process	K17741//NADPH-dependent methylglyoxal reductase [EC:1.1.1.283]	Protein=GWHPABLD006770//1	Protein=GWHPABLD006770//1
GWHGABLD006503	2355	199.591146419291	627.120603998449	1.65169519380995	5.73652617149254e-08	Up	2.92771957572957e-09	GWHGABLD006503//Protein=GWHPABLD006503	NA	GO:0005524//ATP binding;GO:0004672//protein kinase activity	GO:0007094//mitotic spindle assembly checkpoint	K02178//checkpoint serine/threonine-protein kinase [EC:2.7.11.1]	Protein=GWHPABLD006503//1	Protein=GWHPABLD006503//1
GWHGABLD000766	1099	20148.6718403043	57385.4529408967	1.51000032155831	0.0125692053735138	Up	0.00263962297265071	GWHGABLD000766//Protein=GWHPABLD000766	NA	GO:0030060//L-malate dehydrogenase activity	GO:0006099//tricarboxylic acid cycle;GO:0019752//carboxylic acid metabolic process;GO:0005975//carbohydrate metabolic process	K00026//malate dehydrogenase [EC:1.1.1.37]	Protein=GWHPABLD000766//1	Protein=GWHPABLD000766//1
GWHGABLD001387	2323	2313.66999337209	479.477075781495	-2.27064935712132	4.12229308817162e-07	Down	2.4574642141066e-08	GWHGABLD001387//Protein=GWHPABLD001387	GO:0016021//integral component of membrane	GO:0005524//ATP binding;GO:0004672//protein kinase activity	NA	NA	Protein=GWHPABLD001387//1;PKC09117.1//kinase-like protein [Rhizophagus irregularis];PKY50389.1//hypothetical protein RhiirA4_545927 [Rhizophagus irregularis]	Protein=GWHPABLD001387//1
GWHGABLD001882	2436	2309.50528197837	5468.30469035007	1.24350978548323	0.000312748509841482	Up	3.59917870510927e-05	GWHGABLD001882//Protein=GWHPABLD001882	NA	GO:0005524//ATP binding;GO:0004066//asparagine synthase (glutamine-hydrolyzing) activity	GO:0006541//glutamine metabolic process;GO:0006529//asparagine biosynthetic process	K01953//asparagine synthase (glutamine-hydrolysing) [EC:6.3.5.4]	Protein=GWHPABLD001882//1	Protein=GWHPABLD001882//1
GWHGABLD000307	1140	9.27997562982702	0.356565384444302	-4.70188245941428	0.0138795989886272	Down	0.00295454928475514	GWHGABLD000307//Protein=GWHPABLD000307	NA	NA	NA	NA	NA	Protein=GWHPABLD000307
GWHGABLD006690	6009	38212.4902871391	1514.39417539755	-4.65723160796622	7.74929258735599e-20	Down	1.07459811432956e-21	GWHGABLD006690//Protein=GWHPABLD006690	NA	NA	NA	K14692//solute carrier family 30 (zinc transporter), member 5/7	NA	Protein=GWHPABLD006690
GWHGABLD003622	1371	388.23133980718	2723.9388489632	2.81070582714725	3.62486884787278e-23	Up	3.4719973239096e-25	GWHGABLD003622//Protein=GWHPABLD003622	GO:0005737//cytoplasm	GO:0003866//3-phosphoshikimate 1-carboxyvinyltransferase activity;GO:0003855//3-dehydroquinate dehydratase activity;GO:0004765//shikimate kinase activity;GO:0046872//metal ion binding;GO:0005524//ATP binding;GO:0003856//3-dehydroquinate synthase activity;GO:0004764//shikimate 3-dehydrogenase (NADP+) activity	GO:0009423//chorismate biosynthetic process;GO:0009073//aromatic amino acid family biosynthetic process	K13830//pentafunctional AROM polypeptide [EC:4.2.3.4 4.2.1.10 1.1.1.25 2.7.1.71 2.5.1.19]	Protein=GWHPABLD003622//1	Protein=GWHPABLD003622//1
GWHGABLD005897	1950	163.186619238785	384.676273148293	1.23712208092311	0.00303565314203309	Up	0.000493429252679289	GWHGABLD005897//Protein=GWHPABLD005897	NA	NA	NA	K22614//NLR family CARD domain-containing protein 3;K14319//Ran GTPase-activating protein 1	Protein=GWHPABLD005897//1;KFH71314.1//hypothetical protein MVEG_01614 [Mortierella verticillata NRRL 6337]	Protein=GWHPABLD005897//1
GWHGABLD005606	948	62.1093609001553	224.457696548221	1.85356093866308	5.32893330359587e-07	Up	3.3367731050393e-08	GWHGABLD005606//Protein=GWHPABLD005606	NA	GO:0003824//catalytic activity	NA	K07511//enoyl-CoA hydratase [EC:4.2.1.17]	Protein=GWHPABLD005606//1	Protein=GWHPABLD005606//1
GWHGABLD000548	6024	19.6316966121334	89.14854633306	2.1830264143789	0.00611652363434448	Up	0.00113149129132834	GWHGABLD000548//Protein=GWHPABLD000548	GO:0034993//meiotic nuclear membrane microtubule tethering complex;GO:0000329//fungal-type vacuole membrane;GO:0043332//mating projection tip;GO:0005934//cellular bud tip;GO:0071563//Myo2p-Vac17p-Vac8p transport complex;GO:0005935//cellular bud neck;GO:0030133//transport vesicle;GO:0016459//myosin complex;GO:0000131//incipient cellular bud site;GO:0032432//actin filament bundle;GO:0031941//filame…	GO:0051015//actin filament binding;GO:0005524//ATP binding;GO:0003774//motor activity;GO:0000146//microfilament motor activity;GO:0005516//calmodulin binding	GO:0000132//establishment of mitotic spindle orientation;GO:0009826//unidimensional cell growth;GO:0045033//peroxisome inheritance;GO:0006904//vesicle docking involved in exocytosis;GO:0048313//Golgi inheritance;GO:0007118//budding cell apical bud growth;GO:0000001//mitochondrion inheritance;GO:0000011//vacuole inheritance;GO:0007107//membrane addition at site of cytokinesis;GO:0030050//vesicle t…	K10357//myosin V	Protein=GWHPABLD000548//1	Protein=GWHPABLD000548//1
GWHGABLD002714	3243	46.6156502626443	5.9079514740759	-2.98008451045976	0.00123261048505349	Down	0.000173746095534345	GWHGABLD002714//Protein=GWHPABLD002714	NA	GO:0003824//catalytic activity	NA	K06675//structural maintenance of chromosome 4;K14408//cleavage stimulation factor subunit 3	Protein=GWHPABLD002714//1	Protein=GWHPABLD002714//1
GWHGABLD003875	1526	6391.07963465929	19636.7678608413	1.61942591794778	0.000553258700001639	Up	6.96022381703277e-05	GWHGABLD003875//Protein=GWHPABLD003875	GO:0005840//ribosome	GO:0003735//structural constituent of ribosome	GO:0006412//translation	K02938//large subunit ribosomal protein L8e	Protein=GWHPABLD003875//1	Protein=GWHPABLD003875//1
GWHGABLD001452	657	78.6516324950931	1850.90868538924	4.55661320079187	2.84759867525797e-25	Up	2.36112542051411e-27	GWHGABLD001452//Protein=GWHPABLD001452	NA	NA	NA	NA	Protein=GWHPABLD001452//1	Protein=GWHPABLD001452//1
GWHGABLD003970	3015	291.031088931662	802.001262680026	1.4624312331165	3.13079053388865e-07	Up	1.84848676268193e-08	GWHGABLD003970//Protein=GWHPABLD003970	NA	GO:0005524//ATP binding;GO:0004386//helicase activity;GO:0003676//nucleic acid binding	NA	K13181//ATP-dependent RNA helicase DDX27 [EC:3.6.4.13]	Protein=GWHPABLD003970//1	Protein=GWHPABLD003970//1
GWHGABLD004134	1899	25956.2559261199	5748.06956550414	-2.1749328689316	4.72214748598249e-10	Down	1.78219719270819e-11	GWHGABLD004134//Protein=GWHPABLD004134	GO:0016021//integral component of membrane	GO:0016705//oxidoreductase activity, acting on paired donors, with incorporation or reduction of molecular oxygen;GO:0020037//heme binding;GO:0008168//methyltransferase activity;GO:0005506//iron ion binding;GO:0004497//monooxygenase activity	GO:0032259//methylation	K05917//sterol 14alpha-demethylase [EC:1.14.14.154 1.14.15.36]	Protein=GWHPABLD004134//1	Protein=GWHPABLD004134//1
GWHGABLD003546	2344	5022.05448017283	2111.22980693121	-1.25019405502453	0.00648827183656166	Down	0.00120860874954108	GWHGABLD003546//Protein=GWHPABLD003546	GO:0016021//integral component of membrane	GO:0016740//transferase activity	NA	NA	Protein=GWHPABLD003546//1	Protein=GWHPABLD003546//1
GWHGABLD006799	3369	5139.02429851583	347.398949584908	-3.88682917660744	3.44195033310187e-20	Down	4.62535141260294e-22	GWHGABLD006799//Protein=GWHPABLD006799	NA	GO:0016491//oxidoreductase activity	NA	K00309//dimethylglycine oxidase [EC:1.5.3.10]	Protein=GWHPABLD006799//1;POS79926.1//FAD dependent oxidoreductase [Diaporthe helianthi]	Protein=GWHPABLD006799//1
GWHGABLD006535	2517	649.000630696261	2896.4706554394	2.1580042635898	1.60011539354441e-06	Up	1.08656870898298e-07	GWHGABLD006535//Protein=GWHPABLD006535	GO:0031307//integral component of mitochondrial outer membrane	GO:0005509//calcium ion binding;GO:0005525//GTP binding;GO:0003924//GTPase activity	GO:0007005//mitochondrion organization	K07870//mitochondrial Rho GTPase 1 [EC:3.6.5.-]	Protein=GWHPABLD006535//1	Protein=GWHPABLD006535//1
GWHGABLD003813	822	59.0529267216717	413.780182896304	2.80878408419962	1.45103920498916e-07	Up	8.02790811051901e-09	GWHGABLD003813//Protein=GWHPABLD003813	NA	NA	NA	K01069//hydroxyacylglutathione hydrolase [EC:3.1.2.6]	Protein=GWHPABLD003813//1	Protein=GWHPABLD003813//1
GWHGABLD002491	1557	43.3875305227528	7.63893566278477	-2.5058369291158	0.00075446188422422	Down	9.966015454227e-05	GWHGABLD002491//Protein=GWHPABLD002491	NA	GO:0003677//DNA binding;GO:0005524//ATP binding;GO:0004672//protein kinase activity	NA	K03353//anaphase-promoting complex subunit 6;K16365//small glutamine-rich tetratricopeptide repeat-containing protein alpha	Protein=GWHPABLD002491//1	Protein=GWHPABLD002491//1
GWHGABLD000446	1143	68.9269553428216	573.65763855967	3.05704979210051	7.60110217020091e-22	Up	8.25852415918898e-24	GWHGABLD000446//Protein=GWHPABLD000446	GO:0005811//lipid droplet;GO:0016021//integral component of membrane;GO:0005789//endoplasmic reticulum membrane	GO:0004144//diacylglycerol O-acyltransferase activity;GO:0016747//transferase activity, transferring acyl groups other than amino-acyl groups	GO:0006071//glycerol metabolic process;GO:0019915//lipid storage;GO:0035356//cellular triglyceride homeostasis;GO:0019432//triglyceride biosynthetic process;GO:0006672//ceramide metabolic process	K14457//2-acylglycerol O-acyltransferase 2 [EC:2.3.1.22]	Protein=GWHPABLD000446//1	Protein=GWHPABLD000446//1
GWHGABLD003422	3135	933.117533983463	402.606366970687	-1.21268882429957	0.000788818482538777	Down	0.000104649542787132	GWHGABLD003422//Protein=GWHPABLD003422	NA	GO:0016787//hydrolase activity;GO:0005525//GTP binding	NA	NA	Protein=GWHPABLD003422//1	Protein=GWHPABLD003422//1
GWHGABLD005036	327	2937.8544870028	6757.08470131858	1.20163799922918	0.0457687763158439	Up	0.0126804701215304	GWHGABLD005036//Protein=GWHPABLD005036	GO:0005840//ribosome;GO:0022627//cytosolic small ribosomal subunit	GO:0003735//structural constituent of ribosome	NA	K02975//small subunit ribosomal protein S25e	Protein=GWHPABLD005036//1	Protein=GWHPABLD005036//1
GWHGABLD001788	849	329.269632793362	832.115326044702	1.3375140267063	0.00703602213401526	Up	0.00132673526730038	GWHGABLD001788//Protein=GWHPABLD001788	NA	NA	NA	K14559//U3 small nucleolar RNA-associated protein MPP10;K11360//transcriptional activator SPT8	Protein=GWHPABLD001788//1	Protein=GWHPABLD001788//1
GWHGABLD002976	1335	9526.5927649996	3036.98802046362	-1.64931910132841	9.60258474265261e-06	Down	7.81110896150012e-07	GWHGABLD002976//Protein=GWHPABLD002976	GO:0016021//integral component of membrane;GO:0005739//mitochondrion;GO:0005789//endoplasmic reticulum membrane	GO:0046872//metal ion binding;GO:0004420//hydroxymethylglutaryl-CoA reductase (NADPH) activity;GO:0051539//4 iron, 4 sulfur cluster binding;GO:0016992//lipoate synthase activity	GO:0008299//isoprenoid biosynthetic process;GO:0015936//coenzyme A metabolic process;GO:0009249//protein lipoylation	K00021//hydroxymethylglutaryl-CoA reductase (NADPH) [EC:1.1.1.34]	Protein=GWHPABLD002976//1	Protein=GWHPABLD002976//1
GWHGABLD003739	579	3254.84582764637	9563.41176541862	1.55493618540563	0.00754421810667575	Up	0.00144089712516352	GWHGABLD003739//Protein=GWHPABLD003739	GO:0005840//ribosome	GO:0003735//structural constituent of ribosome	GO:0006412//translation	K02993//small subunit ribosomal protein S7e	Protein=GWHPABLD003739//1	Protein=GWHPABLD003739//1
GWHGABLD004784	2277	889.280552337549	5495.38566194155	2.62751019112572	2.77508978529627e-17	Up	4.72102479557193e-19	GWHGABLD004784//Protein=GWHPABLD004784	GO:0005739//mitochondrion	GO:0003746//translation elongation factor activity;GO:0004400//histidinol-phosphate transaminase activity;GO:0005525//GTP binding;GO:0030170//pyridoxal phosphate binding;GO:0003924//GTPase activity	GO:0000105//histidine biosynthetic process;GO:0070125//mitochondrial translational elongation	K02355//elongation factor G	Protein=GWHPABLD004784//1	Protein=GWHPABLD004784//1
GWHGABLD001646	5857	6620.54308780071	2513.12702675821	-1.39746597266004	0.000880031168460693	Down	0.000118385894141746	GWHGABLD001646//Protein=GWHPABLD001646	NA	GO:0005524//ATP binding	GO:0007155//cell adhesion;GO:0006464//cellular protein modification process	K22493//agglutinin-like protein;K06047//tubulin---tyrosine ligase [EC:6.3.2.25]	Protein=GWHPABLD001646//1;ORX54828.1//TTL-domain-containing protein [Piromyces finnis]	Protein=GWHPABLD001646//1
GWHGABLD006239	1298	2284.08020917057	4615.75448821409	1.01495317497602	0.0195667253963896	Up	0.00450356367236416	GWHGABLD006239//Protein=GWHPABLD006239	GO:0016021//integral component of membrane	GO:0005347//ATP transmembrane transporter activity	NA	K15109//solute carrier family 25 (mitochondrial carnitine/acylcarnitine transporter), member 20/29	Protein=GWHPABLD006239//1	Protein=GWHPABLD006239//1
GWHGABLD005971	1146	746.975063318747	306.454626080377	-1.28538659839865	0.00651568534987003	Down	0.00121557818178419	GWHGABLD005971//Protein=GWHPABLD005971	NA	GO:0018580//nitronate monooxygenase activity;GO:0051213//dioxygenase activity	NA	K00459//nitronate monooxygenase [EC:1.13.12.16]	Protein=GWHPABLD005971//1	Protein=GWHPABLD005971//1
GWHGABLD000817	849	153.712610725685	774.150793846985	2.33237908081604	7.54231471468105e-09	Up	3.27786086242036e-10	GWHGABLD000817//Protein=GWHPABLD000817	NA	GO:0016787//hydrolase activity	NA	NA	Protein=GWHPABLD000817//1	Protein=GWHPABLD000817//1
GWHGABLD000971	933	4443.33493939057	915.033471521708	-2.27974647343554	9.58554612768149e-08	Down	5.07026742993874e-09	GWHGABLD000971//Protein=GWHPABLD000971	GO:0016021//integral component of membrane	GO:0022857//transmembrane transporter activity	NA	K19849//signaling mucin MSB2;K00122//formate dehydrogenase [EC:1.17.1.9];K01183//chitinase [EC:3.2.1.14]	Protein=GWHPABLD000971//1	Protein=GWHPABLD000971//1
GWHGABLD005327	8955	610.816105038963	269.085678452228	-1.18267249289177	0.0369326994411189	Down	0.00972552285497369	GWHGABLD005327//Protein=GWHPABLD005327	GO:0000142//cellular bud neck contractile ring;GO:0016459//myosin complex;GO:0000131//incipient cellular bud site;GO:0016460//myosin II complex	GO:0051015//actin filament binding;GO:0005524//ATP binding;GO:0003774//motor activity;GO:0032033//myosin II light chain binding	GO:1903475//mitotic actomyosin contractile ring assembly;GO:0000920//septum digestion after cytokinesis;GO:1904498//protein localization to mitotic actomyosin contractile ring;GO:1902404//mitotic actomyosin contractile ring contraction;GO:0031671//primary cell septum biogenesis	K10352//myosin heavy chain	Protein=GWHPABLD005327//1	Protein=GWHPABLD005327//1
GWHGABLD003525	819	11.5396641607974	0.652440128095306	-4.14461191035274	0.0139740811917252	Down	0.00298120851936656	GWHGABLD003525//Protein=GWHPABLD003525	NA	GO:0003779//actin binding	GO:0031032//actomyosin structure organization	K20526//transgelin	Protein=GWHPABLD003525//1	Protein=GWHPABLD003525//1
GWHGABLD000944	2460	3624.28011979572	46.6618836007203	-6.27930610926094	6.68203835319407e-52	Down	1.62394070056182e-54	GWHGABLD000944//Protein=GWHPABLD000944	NA	GO:0016491//oxidoreductase activity	NA	K17743//D-xylose reductase [EC:1.1.1.307]	Protein=GWHPABLD000944//1	Protein=GWHPABLD000944//1
GWHGABLD005196	3622	392.13226394199	849.731880103738	1.11566734359502	0.0111521552777527	Up	0.00229101460101938	GWHGABLD005196//Protein=GWHPABLD005196	NA	NA	NA	K11294//nucleolin	Protein=GWHPABLD005196//1	Protein=GWHPABLD005196//1
BGI_novel_G000146	7918	579.956688018032	9.16881886336797	-5.98306545520321	0.0232093112804235	Down	0.00558771774561165	NA	NA	GO:0031177//phosphopantetheine binding;GO:0016740//transferase activity	NA	K01043//reducing polyketide synthase SwnK [EC:2.3.1.-]	EMR62731.1//putative polyketide synthase protein [Eutypa lata UCREL1]	NA
GWHGABLD002842	3021	6988.04411571037	744.530379871365	-3.23048609310234	4.21036979139674e-41	Down	1.68535173922958e-43	GWHGABLD002842//Protein=GWHPABLD002842	GO:0016021//integral component of membrane	GO:0008237//metallopeptidase activity;GO:0008484//sulfuric ester hydrolase activity;GO:0008777//acetylornithine deacetylase activity;GO:0008964//phosphoenolpyruvate carboxylase activity	GO:0006099//tricarboxylic acid cycle;GO:0015977//carbon fixation;GO:0006526//arginine biosynthetic process	NA	Protein=GWHPABLD002842//1	Protein=GWHPABLD002842//1
GWHGABLD002099	697	5372.20276435464	16508.9574598526	1.61966335408581	0.00315322992307703	Up	0.000513893082531496	GWHGABLD002099//Protein=GWHPABLD002099	GO:0005840//ribosome	GO:0003735//structural constituent of ribosome	GO:0006412//translation	K02957//small subunit ribosomal protein S15Ae	CDO54537.1//similar to Saccharomyces cerevisiae YJL190C RPS22A Protein component of the small (40S) ribosomal subunit [Geotrichum candidum];Protein=GWHPABLD002099//1	Protein=GWHPABLD002099//1
GWHGABLD002749	1002	75.5690016894173	685.031197080293	3.18030322231214	4.85816948962076e-12	Up	1.4307118153851e-13	GWHGABLD002749//Protein=GWHPABLD002749	NA	GO:0016787//hydrolase activity	NA	K01101//4-nitrophenyl phosphatase [EC:3.1.3.41]	Protein=GWHPABLD002749//1	Protein=GWHPABLD002749//1
GWHGABLD000567	1608	409.095937917492	99.1594372486022	-2.04461722323023	1.89330654635417e-10	Down	6.73957584048877e-12	GWHGABLD000567//Protein=GWHPABLD000567	NA	NA	NA	K14319//Ran GTPase-activating protein 1	KFH62136.1//hypothetical protein MVEG_11775 [Mortierella verticillata NRRL 6337];Protein=GWHPABLD000567//1	Protein=GWHPABLD000567//1
GWHGABLD000186	1827	81.7130294689673	23.5278436562545	-1.79619703761514	0.015027566210586	Down	0.00326116447572117	GWHGABLD000186//Protein=GWHPABLD000186	NA	GO:0046872//metal ion binding;GO:0004724//magnesium-dependent protein serine/threonine phosphatase activity;GO:0004722//protein serine/threonine phosphatase activity	NA	K14803//protein phosphatase PTC2/3 [EC:3.1.3.16]	Protein=GWHPABLD000186//1	Protein=GWHPABLD000186//1
GWHGABLD006445	1491	1066.49303419102	414.682813561254	-1.36279438131917	0.0201307835346108	Down	0.00468519165037117	GWHGABLD006445//Protein=GWHPABLD006445	NA	NA	NA	NA	NA	Protein=GWHPABLD006445
GWHGABLD005827	1197	792.951196779556	1840.87551084964	1.2150880865608	0.00102679045429379	Up	0.000141108815597368	GWHGABLD005827//Protein=GWHPABLD005827	NA	GO:0008168//methyltransferase activity	GO:0032259//methylation	K13526//cation-transporting P-type ATPase 13A2 [EC:7.2.2.-]	Protein=GWHPABLD005827//1	Protein=GWHPABLD005827//1
GWHGABLD002667	2136	138.225511848351	299.190137951491	1.11403870721303	0.00346224775118579	Up	0.000571679221246545	GWHGABLD002667//Protein=GWHPABLD002667	NA	NA	NA	K22696//protein-lysine N-methyltransferase EEF2KMT [EC:2.1.1.-]	Protein=GWHPABLD002667//1	Protein=GWHPABLD002667//1
GWHGABLD006415	954	240.408583268383	46.6816902519412	-2.36455970102817	5.26392747212532e-07	Down	3.28854368165656e-08	GWHGABLD006415//Protein=GWHPABLD006415	NA	NA	NA	NA	NA	Protein=GWHPABLD006415
GWHGABLD003285	1677	142.017596909122	5.59972245452458	-4.66457056694086	3.5387174723034e-18	Down	5.46363812735907e-20	GWHGABLD003285//Protein=GWHPABLD003285	NA	GO:0016807//cysteine-type carboxypeptidase activity;GO:1990380//Lys48-specific deubiquitinase activity	NA	NA	Protein=GWHPABLD003285//1	Protein=GWHPABLD003285//1
GWHGABLD003333	786	561.336395088875	222.109769431831	-1.33759275084302	1.30576299795243e-06	Down	8.69886428943292e-08	GWHGABLD003333//Protein=GWHPABLD003333	NA	NA	NA	NA	NA	Protein=GWHPABLD003333
GWHGABLD000289	1038	11255.087973422	2691.25481937622	-2.06422643038915	5.46871825912655e-07	Down	3.43993714655566e-08	GWHGABLD000289//Protein=GWHPABLD000289	NA	NA	NA	NA	NA	Protein=GWHPABLD000289
BGI_novel_G000130	8881	13042.6440143354	1013.22723674093	-3.68620669427328	6.16705697230576e-06	Down	4.76084455331681e-07	NA	NA	GO:0031177//phosphopantetheine binding;GO:0016740//transferase activity	NA	K01043//reducing polyketide synthase SwnK [EC:2.3.1.-]	EMR62731.1//putative polyketide synthase protein [Eutypa lata UCREL1]	NA
GWHGABLD001902	995	351.111285908927	149.915852914491	-1.22777542033899	0.00189717466596904	Down	0.000286406925984747	GWHGABLD001902//Protein=GWHPABLD001902	NA	GO:0004316//3-oxoacyl-[acyl-carrier-protein] reductase (NADPH) activity;GO:0102131//3-oxo-glutaryl-[acp] methyl ester reductase activity;GO:0102132//3-oxo-pimeloyl-[acp] methyl ester reductase activity;GO:0016491//oxidoreductase activity	NA	K00059//3-oxoacyl-[acyl-carrier protein] reductase [EC:1.1.1.100];K00065//2-dehydro-3-deoxy-D-gluconate 5-dehydrogenase [EC:1.1.1.127]	Protein=GWHPABLD001902//1;PZC91345.1//hypothetical protein Ptr86124_11474 [Pyrenophora tritici-repentis]	Protein=GWHPABLD001902//1
GWHGABLD002770	1194	254.123518536948	990.571339168218	1.96273097954132	1.18271329331593e-06	Up	7.76076342576141e-08	GWHGABLD002770//Protein=GWHPABLD002770	NA	GO:0004497//monooxygenase activity;GO:0071949//FAD binding	NA	K00480//salicylate hydroxylase [EC:1.14.13.1]	Protein=GWHPABLD002770//1	Protein=GWHPABLD002770//1
GWHGABLD001608	1077	518.212968822761	1195.35172561981	1.20581815965365	0.00167114609300802	Up	0.000247506412059515	GWHGABLD001608//Protein=GWHPABLD001608	NA	GO:0016274//protein-arginine N-methyltransferase activity	NA	K11434//type I protein arginine methyltransferase [EC:2.1.1.319]	Protein=GWHPABLD001608//1	Protein=GWHPABLD001608//1
BGI_novel_G000086	5416	2033.71554423996	995.165183204038	-1.03110998616199	0.0117134896359484	Down	0.00243144917103603	NA	NA	NA	NA	NA	ORY42512.1//CRAL/TRIO domain-containing protein [Rhizoclosmatium globosum]	NA
GWHGABLD005088	2523	93.299593995503	23.1414510989754	-2.01139147066337	6.8221286370583e-05	Down	6.74898215417347e-06	GWHGABLD005088//Protein=GWHPABLD005088	GO:0005634//nucleus	GO:0003677//DNA binding	NA	K09420//transcriptional activator Myb;K09423//Myb-like DNA-binding protein BAS1	Protein=GWHPABLD005088//1	Protein=GWHPABLD005088//1
GWHGABLD004277	871	2495.99285899651	6560.86947117715	1.39427321222934	0.0048615120346511	Up	0.000862492699785849	GWHGABLD004277//Protein=GWHPABLD004277	GO:0005840//ribosome	GO:0003735//structural constituent of ribosome	GO:0006412//translation	K02920//large subunit ribosomal protein L36e	Protein=GWHPABLD004277//1	Protein=GWHPABLD004277//1
BGI_novel_G000307	2706	2.04161190877104e-05	71.7747181284719	21.7453356795443	4.38336545310692e-07	Up	2.63189919986406e-08	NA	NA	NA	NA	NA
GWHGABLD001127	762	179.096407063522	559.881147730166	1.64438420752876	0.00494368551492979	Up	0.000882725262065377	GWHGABLD001127//Protein=GWHPABLD001127	NA	NA	NA	NA	NA	Protein=GWHPABLD001127
GWHGABLD001812	1580	655.459284075358	238.862348967929	-1.45632670089985	1.09669374801119e-06	Down	7.13360479406849e-08	GWHGABLD001812//Protein=GWHPABLD001812	NA	NA	NA	NA	NA	Protein=GWHPABLD001812
GWHGABLD004220	1914	396.624504401013	1115.92682932987	1.49239671504888	1.1788087383352e-05	Up	9.79110617545032e-07	GWHGABLD004220//Protein=GWHPABLD004220	GO:0005730//nucleolus	GO:0004521//endoribonuclease activity;GO:0046872//metal ion binding	GO:0000469//cleavage involved in rRNA processing;GO:0042274//ribosomal small subunit biogenesis	K11883//RNA-binding protein NOB1	Protein=GWHPABLD004220//1	Protein=GWHPABLD004220//1
GWHGABLD000504	3324	347.97252023506	1074.29364603887	1.62634310712584	6.39197311702617e-06	Up	4.96188906725548e-07	GWHGABLD000504//Protein=GWHPABLD000504	GO:0005576//extracellular region	GO:0004553//hydrolase activity, hydrolyzing O-glycosyl compounds;GO:0030246//carbohydrate binding	GO:0005975//carbohydrate metabolic process	K01210//glucan 1,3-beta-glucosidase [EC:3.2.1.58]	Protein=GWHPABLD000504//1	Protein=GWHPABLD000504//1
GWHGABLD003794	2550	27651.0988681761	6691.26952199954	-2.04698495323548	4.61347499269681e-06	Down	3.42200167425127e-07	GWHGABLD003794//Protein=GWHPABLD003794	GO:1990904//ribonucleoprotein complex	NA	GO:0042254//ribosome biogenesis	K19219//peptidyl-lysine (3S)-dioxygenase / protease [EC:1.14.11.63 3.4.-.-]	Protein=GWHPABLD003794//1	Protein=GWHPABLD003794//1
GWHGABLD005586	2378	110.637893108513	31.5421825468502	-1.81049119312084	0.000930495586227051	Down	0.000126371809423259	GWHGABLD005586//Protein=GWHPABLD005586	NA	NA	NA	K22614//NLR family CARD domain-containing protein 3;K14319//Ran GTPase-activating protein 1	Protein=GWHPABLD005586//1	Protein=GWHPABLD005586//1
GWHGABLD001390	2055	399.672563606551	164.428755354387	-1.28135591915213	0.00214959254178056	Down	0.000329430050720338	GWHGABLD001390//Protein=GWHPABLD001390	NA	NA	NA	K10352//myosin heavy chain;K20478//golgin subfamily B member 1	Protein=GWHPABLD001390//1	Protein=GWHPABLD001390//1
GWHGABLD000954	1497	3224.24103183963	47.7922291671258	-6.07603972739309	5.46467392910533e-44	Down	1.87494173407474e-46	GWHGABLD000954//Protein=GWHPABLD000954	NA	GO:0046872//metal ion binding;GO:0020037//heme binding;GO:0004096//catalase activity	GO:0006979//response to oxidative stress;GO:0042744//hydrogen peroxide catabolic process	K03781//catalase [EC:1.11.1.6]	Protein=GWHPABLD000954//1	Protein=GWHPABLD000954//1
GWHGABLD004273	1074	179.303121790057	640.750761170595	1.83736268061364	4.40895123168006e-11	Up	1.43708489038321e-12	GWHGABLD004273//Protein=GWHPABLD004273	GO:0016021//integral component of membrane	GO:0008939//nicotinate-nucleotide-dimethylbenzimidazole phosphoribosyltransferase activity	GO:0009163//nucleoside biosynthetic process	NA	Protein=GWHPABLD004273//1	Protein=GWHPABLD004273//1
BGI_novel_G000250	1851	16.522411376879	3.0187998651266	-2.45237723745791	0.0246021175446487	Down	0.00601072464386055	NA	NA	NA	NA	NA
GWHGABLD000811	2931	4812.26393339092	1389.54271733768	-1.79210558415791	1.37741116387339e-11	Down	4.23973448649273e-13	GWHGABLD000811//Protein=GWHPABLD000811	GO:0016021//integral component of membrane	GO:0005524//ATP binding;GO:0004396//hexokinase activity;GO:0005536//glucose binding	GO:0001678//cellular glucose homeostasis;GO:0006096//glycolytic process	K00844//hexokinase [EC:2.7.1.1]	Protein=GWHPABLD000811//1	Protein=GWHPABLD000811//1
GWHGABLD004055	906	1066.53283696269	13788.1592541903	3.69242957722784	1.86027002308136e-29	Up	1.19674268818672e-31	GWHGABLD004055//Protein=GWHPABLD004055	NA	GO:0008236//serine-type peptidase activity	NA	K01115//phospholipase D1/2 [EC:3.1.4.4]	Protein=GWHPABLD004055//1	Protein=GWHPABLD004055//1
BGI_novel_G000108	5172	324.540792451598	117.607525746812	-1.46441944435872	4.58590364001211e-05	Down	4.37939046680212e-06	NA	NA	NA	NA	NA
GWHGABLD005303	4114	831.168290763081	1943.30614425482	1.22530067659038	4.42061100393063e-06	Up	3.2546314038946e-07	GWHGABLD005303//Protein=GWHPABLD005303	GO:0005730//nucleolus	GO:0005524//ATP binding;GO:0008080//N-acetyltransferase activity	GO:0000154//rRNA modification;GO:0051391//tRNA acetylation;GO:0042274//ribosomal small subunit biogenesis	K14521//N-acetyltransferase 10 [EC:2.3.1.-]	Protein=GWHPABLD005303//1	Protein=GWHPABLD005303//1
GWHGABLD002656	1038	1717.45941083684	586.678116707377	-1.54963491874919	3.15260616154882e-08	Down	1.53686733536547e-09	GWHGABLD002656//Protein=GWHPABLD002656	NA	NA	NA	NA	Protein=GWHPABLD002656//1	Protein=GWHPABLD002656//1
GWHGABLD005919	11157	806.408676837987	333.808878466459	-1.27248883487988	0.00406553771985608	Down	0.000689310612687536	GWHGABLD005919//Protein=GWHPABLD005919	NA	NA	NA	K19525//vacuolar protein sorting-associated protein 13A/C	Protein=GWHPABLD005919//1	Protein=GWHPABLD005919//1
GWHGABLD002157	1766	665.359619119502	313.971976978514	-1.08349851163866	0.000121893984096621	Down	1.26337581801358e-05	GWHGABLD002157//Protein=GWHPABLD002157	NA	NA	NA	NA	NA	Protein=GWHPABLD002157
GWHGABLD003044	837	1582.5450062629	647.709916228438	-1.28882679272755	0.00103922363106537	Down	0.000143218238791568	GWHGABLD003044//Protein=GWHPABLD003044	NA	GO:0004385//guanylate kinase activity	GO:0046711//GDP biosynthetic process	K00942//guanylate kinase [EC:2.7.4.8]	Protein=GWHPABLD003044//1	Protein=GWHPABLD003044//1
GWHGABLD004671	807	6274.7517829043	1262.76816075124	-2.31296859963117	5.61437931915249e-05	Down	5.44181440798483e-06	GWHGABLD004671//Protein=GWHPABLD004671	NA	NA	NA	NA	NA	Protein=GWHPABLD004671
GWHGABLD001634	2729	49.1511992651539	13.9084057140023	-1.82126956123792	0.0238104602331214	Down	0.00578326975497832	GWHGABLD001634//Protein=GWHPABLD001634	NA	NA	NA	NA	NA	Protein=GWHPABLD001634
GWHGABLD005201	6471	118.349818161829	6.60154613976589	-4.16410972339972	1.3366670500052e-08	Down	6.07662790424093e-10	GWHGABLD005201//Protein=GWHPABLD005201	NA	NA	NA	NA	Protein=GWHPABLD005201//1	Protein=GWHPABLD005201//1
GWHGABLD005335	771	1285.94027871446	459.897722350257	-1.48343868509314	0.00258715926209168	Down	0.000407012808116169	GWHGABLD005335//Protein=GWHPABLD005335	NA	NA	NA	NA	NA	Protein=GWHPABLD005335
GWHGABLD002442	792	835.465845848163	225.054061016437	-1.89230925373544	8.63835763473301e-05	Down	8.69392962809441e-06	GWHGABLD002442//Protein=GWHPABLD002442	NA	NA	NA	NA	NA	Protein=GWHPABLD002442
GWHGABLD003398	2067	1775.56956474067	419.711084391434	-2.08081341476926	6.14158576866912e-11	Down	2.02817199794506e-12	GWHGABLD003398//Protein=GWHPABLD003398	GO:0016021//integral component of membrane	NA	NA	K01183//chitinase [EC:3.2.1.14]	Protein=GWHPABLD003398//1	Protein=GWHPABLD003398//1
GWHGABLD003740	1878	115.969369994989	33.8576079027968	-1.77619185576939	0.0147840265431797	Down	0.00318929178751368	GWHGABLD003740//Protein=GWHPABLD003740	NA	GO:0016614//oxidoreductase activity, acting on CH-OH group of donors;GO:0050660//flavin adenine dinucleotide binding	NA	K00108//choline dehydrogenase [EC:1.1.99.1]	Protein=GWHPABLD003740//1	Protein=GWHPABLD003740//1
GWHGABLD002355	1065	1065.65703586327	190.372210398086	-2.48484840361812	1.91727728379644e-15	Down	3.89211399998705e-17	GWHGABLD002355//Protein=GWHPABLD002355	NA	GO:0008168//methyltransferase activity;GO:0003854//3-beta-hydroxy-delta5-steroid dehydrogenase activity;GO:0003824//catalytic activity;GO:0003676//nucleic acid binding	GO:0006694//steroid biosynthetic process;GO:0032259//methylation	K17741//NADPH-dependent methylglyoxal reductase [EC:1.1.1.283]	Protein=GWHPABLD002355//1	Protein=GWHPABLD002355//1
GWHGABLD002113	3257	81.3835731769456	19.47972565751	-2.06276426449595	0.00705822818921165	Down	0.00133294059155805	GWHGABLD002113//Protein=GWHPABLD002113	NA	GO:0016620//oxidoreductase activity, acting on the aldehyde or oxo group of donors, NAD or NADP as acceptor	NA	K00129//aldehyde dehydrogenase (NAD(P)+) [EC:1.2.1.5]	KAF3941906.1//Omega-crystallin [Dactylella cylindrospora]	Protein=GWHPABLD002113
GWHGABLD002009	1473	6872.80228630224	3031.14200098088	-1.18103701700595	0.00835115817715812	Down	0.0016129256179186	GWHGABLD002009//Protein=GWHPABLD002009	GO:0005759//mitochondrial matrix;GO:0045254//pyruvate dehydrogenase complex	GO:0004742//dihydrolipoyllysine-residue acetyltransferase activity	GO:0006090//pyruvate metabolic process	K00627//pyruvate dehydrogenase E2 component (dihydrolipoamide acetyltransferase) [EC:2.3.1.12]	Protein=GWHPABLD002009//1	Protein=GWHPABLD002009//1
GWHGABLD002042	1734	458.186785267309	14.4230283856994	-4.98948982752918	1.51267991395632e-08	Down	6.9200510717087e-10	GWHGABLD002042//Protein=GWHPABLD002042	GO:0016021//integral component of membrane	NA	NA	K01183//chitinase [EC:3.2.1.14]	Protein=GWHPABLD002042//1	Protein=GWHPABLD002042//1
GWHGABLD002380	538	1623.48086503048	6360.12721748463	1.96996524252212	0.000336027080421631	Up	3.93837859609007e-05	GWHGABLD002380//Protein=GWHPABLD002380	GO:0005840//ribosome	GO:0003723//RNA binding;GO:0003735//structural constituent of ribosome	GO:0006412//translation	K02875//large subunit ribosomal protein L14e	Protein=GWHPABLD002380//1;XP_031025026.1//uncharacterized protein SmJEL517_g03087 [Synchytrium microbalum]	Protein=GWHPABLD002380//1
GWHGABLD005787	978	60.4805160423146	639.737253643947	3.40293714343795	3.77931131878051e-13	Up	9.67114690581432e-15	GWHGABLD005787//Protein=GWHPABLD005787	NA	GO:0016491//oxidoreductase activity	NA	K00344//NADPH:quinone reductase [EC:1.6.5.5];K01113//alkaline phosphatase D [EC:3.1.3.1];K23164//reticulon-4-interacting protein 1, mitochondrial	Protein=GWHPABLD005787//1	Protein=GWHPABLD005787//1
GWHGABLD006317	1782	592.224609314939	3668.74750821296	2.63107127169849	1.15464158172648e-20	Up	1.46909364937322e-22	GWHGABLD006317//Protein=GWHPABLD006317	GO:0016021//integral component of membrane	GO:0016787//hydrolase activity	NA	K07019//uncharacterized protein	Protein=GWHPABLD006317//1	Protein=GWHPABLD006317//1
GWHGABLD003642	1872	620.47591520121	4451.03747721723	2.84269453220438	3.15674378535773e-19	Up	4.46772887420179e-21	GWHGABLD003642//Protein=GWHPABLD003642	GO:0016021//integral component of membrane	GO:0016301//kinase activity	NA	K08869//aarF domain-containing kinase;K06653//CDK inhibitor PHO81	Protein=GWHPABLD003642//1	Protein=GWHPABLD003642//1
GWHGABLD006805	2976	51.2140704759873	11.1288234022377	-2.20223915709698	0.00348746745321513	Down	0.000577060176414827	GWHGABLD006805//Protein=GWHPABLD006805	GO:0005634//nucleus	GO:0046982//protein heterodimerization activity;GO:0005085//guanyl-nucleotide exchange factor activity;GO:0035091//phosphatidylinositol binding	GO:0035556//intracellular signal transduction	K20047//actin cytoskeleton-regulatory complex protein PAN1;K05724//FYVE, RhoGEF and PH domain containing 5/6;K11236//cell division control protein 24	Protein=GWHPABLD006805//1	Protein=GWHPABLD006805//1
GWHGABLD000655	2524	2837.27818573778	792.327567689258	-1.84033870469145	1.58924058050393e-08	Down	7.31573219331329e-10	GWHGABLD000655//Protein=GWHPABLD000655	NA	NA	NA	NA	NA	Protein=GWHPABLD000655
GWHGABLD004824	2596	5193.41743088472	1961.33564871612	-1.40484774047331	1.69788386926968e-06	Down	1.15781358919462e-07	GWHGABLD004824//Protein=GWHPABLD004824	NA	GO:0005524//ATP binding;GO:0016874//ligase activity	GO:0018095//protein polyglutamylation;GO:0006464//cellular protein modification process	K06047//tubulin---tyrosine ligase [EC:6.3.2.25]	OMJ12407.1//putative tubulin-tyrosine ligase [Smittium culicis]	Protein=GWHPABLD004824
GWHGABLD001310	3978	308.004088210534	139.3903521547	-1.14381879115289	0.00557729732851592	Down	0.00101579368070469	GWHGABLD001310//Protein=GWHPABLD001310	GO:0005730//nucleolus	GO:0004252//serine-type endopeptidase activity	NA	NA	Protein=GWHPABLD001310//1	Protein=GWHPABLD001310//1
GWHGABLD005758	29577	10.0581823303914	40.0982508047152	1.99516969243253	0.018315883197029	Up	0.00413396272177269	GWHGABLD005758//Protein=GWHPABLD005758	NA	NA	NA	NA	Protein=GWHPABLD005758//1	Protein=GWHPABLD005758//1
GWHGABLD005385	2487	148.193465749425	1133.41070851089	2.93511699643262	2.27891313365303e-08	Up	1.07185478337648e-09	GWHGABLD005385//Protein=GWHPABLD005385	GO:0016021//integral component of membrane;GO:0005789//endoplasmic reticulum membrane	GO:0005509//calcium ion binding	GO:0055085//transmembrane transport	K22048//mechanosensitive ion channel protein 4/5/6/7/8/9/10	Protein=GWHPABLD005385//1	Protein=GWHPABLD005385//1
GWHGABLD003549	1824	263.915140556219	702.521811035099	1.41246889799738	0.000430498614385669	Up	5.21275663166063e-05	GWHGABLD003549//Protein=GWHPABLD003549	GO:0016021//integral component of membrane	GO:0004601//peroxidase activity;GO:0008195//phosphatidate phosphatase activity	GO:0006644//phospholipid metabolic process	K18693//diacylglycerol diphosphate phosphatase / phosphatidate phosphatase [EC:3.1.3.81 3.1.3.4]	Protein=GWHPABLD003549//1	Protein=GWHPABLD003549//1
GWHGABLD003824	1365	68.5460577262413	0.65861078968554	-6.70150373770901	2.02650562225416e-07	Down	1.15593387173611e-08	GWHGABLD003824//Protein=GWHPABLD003824	GO:0016021//integral component of membrane	GO:0008519//ammonium transmembrane transporter activity	NA	K03320//ammonium transporter, Amt family	Protein=GWHPABLD003824//1	Protein=GWHPABLD003824//1
BGI_novel_G000024	5713	1253.07688896625	355.990913330702	-1.81556261935897	2.90260307208533e-10	Down	1.0830298810783e-11	NA	NA	NA	NA	NA
GWHGABLD001610	4584	140865.414993817	42147.9591107038	-1.74078276764269	1.16024127669342e-05	Down	9.60371264053592e-07	GWHGABLD001610//Protein=GWHPABLD001610	NA	NA	NA	NA	TID14927.1//hypothetical protein CANINC_004598 [[Candida] inconspicua];Protein=GWHPABLD001610//1;PLW54216.1//hypothetical protein PCANC_04517, partial [Puccinia coronata var. avenae f. sp. avenae]	Protein=GWHPABLD001610//1
GWHGABLD003203	910	93.21950393485	22.4846976526128	-2.05168835113764	5.26012963918078e-05	Down	5.07589350457044e-06	GWHGABLD003203//Protein=GWHPABLD003203	NA	GO:0008061//chitin binding	NA	K19613//leucine-rich repeat protein SHOC2;K01768//adenylate cyclase [EC:4.6.1.1]	ORX43900.1//L domain-like protein [Piromyces finnis];Protein=GWHPABLD003203//1	Protein=GWHPABLD003203//1
GWHGABLD005964	5632	1407.0594248492	3005.90145432046	1.09511445289417	0.000227162881512084	Up	2.51032033465105e-05	GWHGABLD005964//Protein=GWHPABLD005964	GO:0016021//integral component of membrane	GO:0051213//dioxygenase activity;GO:0018580//nitronate monooxygenase activity	NA	K02365//separase [EC:3.4.22.49]	Protein=GWHPABLD005964//1	Protein=GWHPABLD005964//1
GWHGABLD006408	2010	184.672881818359	758.583390383695	2.03833575318515	4.54105284265764e-13	Up	1.17502582490498e-14	GWHGABLD006408//Protein=GWHPABLD006408	NA	GO:0005525//GTP binding;GO:0003924//GTPase activity	NA	K03018//DNA-directed RNA polymerase III subunit RPC1 [EC:2.7.7.6];K21594//translation factor GUF1, mitochondrial [EC:3.6.5.-]	Protein=GWHPABLD006408//1	Protein=GWHPABLD006408//1
GWHGABLD002112	1443	67.298160277221	6.50026449668786	-3.37199673865628	0.00201016394737083	Down	0.000305475950829905	GWHGABLD002112//Protein=GWHPABLD002112	NA	GO:0016620//oxidoreductase activity, acting on the aldehyde or oxo group of donors, NAD or NADP as acceptor	NA	K00129//aldehyde dehydrogenase (NAD(P)+) [EC:1.2.1.5]	Protein=GWHPABLD002112//1	Protein=GWHPABLD002112//1
GWHGABLD005967	3036	36.4806521819392	11.8743384442618	-1.61928438275123	0.0128417327779851	Down	0.00270787074303474	GWHGABLD005967//Protein=GWHPABLD005967	NA	NA	NA	K22614//NLR family CARD domain-containing protein 3;K14319//Ran GTPase-activating protein 1;K17576//protein phosphatase 1 regulatory subunit 37	Protein=GWHPABLD005967//1	Protein=GWHPABLD005967//1
GWHGABLD001977	1551	191.667998700484	392.01832574746	1.03231161616892	0.00471017432963673	Up	0.000828909878453584	GWHGABLD001977//Protein=GWHPABLD001977	GO:0033553//rDNA heterochromatin;GO:0005730//nucleolus;GO:0032040//small-subunit processome;GO:0034455//t-UTP complex	GO:0034511//U3 snoRNA binding	GO:0000462//maturation of SSU-rRNA from tricistronic rRNA transcript (SSU-rRNA, 5.8S rRNA, LSU-rRNA);GO:0045943//positive regulation of transcription by RNA polymerase I;GO:0006364//rRNA processing	K14549//U3 small nucleolar RNA-associated protein 15	Protein=GWHPABLD001977//1	Protein=GWHPABLD001977//1
GWHGABLD003189	1263	64.1238235401814	202.436264113723	1.65853539790374	0.000118432730448696	Up	1.22580838949044e-05	GWHGABLD003189//Protein=GWHPABLD003189	GO:0005759//mitochondrial matrix	GO:0005524//ATP binding;GO:0004672//protein kinase activity;GO:0004386//helicase activity;GO:0003676//nucleic acid binding	NA	K00898//pyruvate dehydrogenase kinase 2/3/4 [EC:2.7.11.2]	Protein=GWHPABLD003189//1	Protein=GWHPABLD003189//1
BGI_novel_G000118	1694	497.955074296436	143.390057499046	-1.79607059494776	0.000485892529117355	Down	6.0085352063833e-05	NA	GO:0016021//integral component of membrane	GO:0022857//transmembrane transporter activity	NA	K08176//MFS transporter, PHS family, inorganic phosphate transporter	XP_025375618.1//MFS general substrate transporter [Acaromyces ingoldii]	NA
GWHGABLD001011	3866	1186.56019247522	2443.20406242728	1.0419890778722	0.00280238214557837	Up	0.000448701644467159	GWHGABLD001011//Protein=GWHPABLD001011	NA	GO:0005525//GTP binding;GO:0003924//GTPase activity	NA	K17065//dynamin 1-like protein [EC:3.6.5.5]	Protein=GWHPABLD001011//1;RIB01085.1//dynamin-related protein [Gigaspora rosea]	Protein=GWHPABLD001011//1
BGI_novel_G000386	3482	56.54747661205	19.3302184035612	-1.54860470847489	0.0223957669473178	Down	0.00535641431063084	NA	NA	NA	NA	NA
GWHGABLD004341	1350	20.467756938712	108.537318133686	2.40676625524516	0.00450613127871011	Up	0.000784627290560244	GWHGABLD004341//Protein=GWHPABLD004341	NA	NA	NA	K13886//coronin-1B/1C/6	Protein=GWHPABLD004341//1	Protein=GWHPABLD004341//1
GWHGABLD003159	2037	68.0043640804964	25.432552391232	-1.4189510751265	0.0138795989886272	Down	0.00295648355869256	GWHGABLD003159//Protein=GWHPABLD003159	NA	GO:0005524//ATP binding;GO:0004672//protein kinase activity	NA	NA	RGB22187.1//kinase-like domain-containing protein [Rhizophagus diaphanus] [Rhizophagus sp. MUCL 43196];Protein=GWHPABLD003159//1	Protein=GWHPABLD003159//1
GWHGABLD004920	3567	108.517096353658	30.1184361994637	-1.84920358045264	0.000199165240334845	Down	2.17245287170103e-05	GWHGABLD004920//Protein=GWHPABLD004920	GO:0016021//integral component of membrane	NA	GO:0009190//cyclic nucleotide biosynthetic process;GO:0035556//intracellular signal transduction	NA	Protein=GWHPABLD004920//1	Protein=GWHPABLD004920//1
GWHGABLD001948	2411	1229.93299522468	3235.906443128	1.39559017502279	0.000716125083708392	Up	9.35518026555877e-05	GWHGABLD001948//Protein=GWHPABLD001948	NA	GO:0046872//metal ion binding;GO:0016756//glutathione gamma-glutamylcysteinyltransferase activity	GO:0010038//response to metal ion;GO:0046938//phytochelatin biosynthetic process	K05941//glutathione gamma-glutamylcysteinyltransferase [EC:2.3.2.15]	Protein=GWHPABLD001948//1	Protein=GWHPABLD001948//1
BGI_novel_G000054	2705	1524.7507143853	590.08882511764	-1.36956934935639	0.00175926252041815	Down	0.000262317485174572	NA	NA	NA	NA	NA
GWHGABLD003575	675	186.799826781674	76.7386653123123	-1.28346753924442	0.000125760228367267	Down	1.30704340275916e-05	GWHGABLD003575//Protein=GWHPABLD003575	NA	NA	NA	NA	NA	Protein=GWHPABLD003575
BGI_novel_G000227	2970	218.980596152874	628.114548879198	1.52022464811594	0.0198315428498722	Up	0.0045985364549668	NA	NA	NA	NA	NA
GWHGABLD001079	1805	136.977533095114	437.345729059128	1.67483492179559	1.80889705521967e-08	Up	8.40445379480189e-10	GWHGABLD001079//Protein=GWHPABLD001079	GO:0005737//cytoplasm	GO:0031683//G-protein beta/gamma-subunit complex binding;GO:0003779//actin binding	GO:0006457//protein folding;GO:1903645//negative regulation of chaperone-mediated protein folding;GO:0030036//actin cytoskeleton organization;GO:0007329//positive regulation of transcription from RNA polymerase II promoter by pheromones;GO:0051726//regulation of cell cycle	NA	Protein=GWHPABLD001079//1	Protein=GWHPABLD001079//1
GWHGABLD003537	1599	0.183005942137874	54.4903593122695	8.21796670086196	2.02490541850114e-06	Up	1.40397302069057e-07	GWHGABLD003537//Protein=GWHPABLD003537	NA	GO:0046872//metal ion binding;GO:0004451//isocitrate lyase activity	GO:0019752//carboxylic acid metabolic process	K01637//isocitrate lyase [EC:4.1.3.1]	Protein=GWHPABLD003537//1	Protein=GWHPABLD003537//1
GWHGABLD006608	1326	11645.8974917462	1530.44887225399	-2.92779507057656	1.33426186057841e-15	Down	2.6132076468798e-17	GWHGABLD006608//Protein=GWHPABLD006608	GO:0005737//cytoplasm	GO:0004674//protein serine/threonine kinase activity;GO:0005524//ATP binding;GO:0004711//ribosomal protein S6 kinase activity	GO:0018105//peptidyl-serine phosphorylation;GO:0038202//TORC1 signaling;GO:0046777//protein autophosphorylation	K08286//protein-serine/threonine kinase [EC:2.7.11.-]	Protein=GWHPABLD006608//1	Protein=GWHPABLD006608//1
GWHGABLD005523	2067	1287.07677892075	132.315980283598	-3.28203890146045	4.83081679856585e-06	Down	3.6257023863432e-07	GWHGABLD005523//Protein=GWHPABLD005523	NA	GO:0005524//ATP binding	GO:0006464//cellular protein modification process;GO:0018095//protein polyglutamylation	NA	Protein=GWHPABLD005523//1	Protein=GWHPABLD005523//1
GWHGABLD005421	1155	22.439735021347	5.95801992941285	-1.91315078556109	0.0292772705902122	Down	0.00733292038228045	GWHGABLD005421//Protein=GWHPABLD005421	NA	NA	NA	K23573//dentin sialophosphoprotein	Protein=GWHPABLD005421//1	Protein=GWHPABLD005421//1
BGI_novel_G000355	3086	6820.10981597335	20769.6282169626	1.60660851718648	4.92303905298312e-07	Up	3.03335215416115e-08	NA	NA	GO:0003723//RNA binding	NA	K14651//transcription initiation factor TFIID subunit 15	TBU43390.1//hypothetical protein BD309DRAFT_960751 [Dichomitus squalens]	NA
GWHGABLD000758	1059	31.5926580822386	96.6393130688986	1.61302087485242	0.000333968395087532	Up	3.89311038319538e-05	GWHGABLD000758//Protein=GWHPABLD000758	NA	GO:0004488//methylenetetrahydrofolate dehydrogenase (NADP+) activity;GO:0005524//ATP binding;GO:0004329//formate-tetrahydrofolate ligase activity	NA	K00288//methylenetetrahydrofolate dehydrogenase (NADP+) / methenyltetrahydrofolate cyclohydrolase / formyltetrahydrofolate synthetase [EC:1.5.1.5 3.5.4.9 6.3.4.3]	Protein=GWHPABLD000758//1	Protein=GWHPABLD000758//1
GWHGABLD006291	951	180.775958439018	365.64170488208	1.01622780757608	0.00793252909168465	Up	0.00152186619600297	GWHGABLD006291//Protein=GWHPABLD006291	GO:0005730//nucleolus	GO:0008097//5S rRNA binding;GO:0008312//7S RNA binding;GO:0019843//rRNA binding	GO:0000470//maturation of LSU-rRNA;GO:1902626//assembly of large subunit precursor of preribosome;GO:0000466//maturation of 5.8S rRNA from tricistronic rRNA transcript (SSU-rRNA, 5.8S rRNA, LSU-rRNA);GO:0000027//ribosomal large subunit assembly;GO:0000463//maturation of LSU-rRNA from tricistronic rRNA transcript (SSU-rRNA, 5.8S rRNA, LSU-rRNA)	K14847//ribosome production factor 2	Protein=GWHPABLD006291//1	Protein=GWHPABLD006291//1
GWHGABLD002117	1317	316.844116459252	153.203314309738	-1.04832571808211	0.033743709758658	Down	0.00872082337994399	GWHGABLD002117//Protein=GWHPABLD002117	GO:0016021//integral component of membrane;GO:0000139//Golgi membrane	GO:0015165//pyrimidine nucleotide-sugar transmembrane transporter activity	GO:0008643//carbohydrate transport	K15272//solute carrier family 35 (UDP-sugar transporter), member A1/2/3	Protein=GWHPABLD002117//1	Protein=GWHPABLD002117//1
GWHGABLD003447	1014	46.9716751025013	0.984834002953674	-5.57576665962268	1.67376760933371e-06	Down	1.13897552829571e-07	GWHGABLD003447//Protein=GWHPABLD003447	NA	GO:0004674//protein serine/threonine kinase activity;GO:0005524//ATP binding	NA	K13303//serum/glucocorticoid-regulated kinase 2 [EC:2.7.11.1];K04345//protein kinase A [EC:2.7.11.11]	Protein=GWHPABLD003447//1	Protein=GWHPABLD003447//1
GWHGABLD006333	1341	1232.75846011041	4005.94485226681	1.70025240673922	0.00258975637317661	Up	0.000408695217814548	GWHGABLD006333//Protein=GWHPABLD006333	GO:0005840//ribosome	GO:0003735//structural constituent of ribosome	GO:0006412//translation	K02891//large subunit ribosomal protein L22e	Protein=GWHPABLD006333//1	Protein=GWHPABLD006333//1
GWHGABLD005668	2091	1378.86519980687	465.028305688012	-1.56809098440091	3.86844917929733e-05	Down	3.62788086007012e-06	GWHGABLD005668//Protein=GWHPABLD005668	NA	GO:0005524//ATP binding	GO:0006464//cellular protein modification process	NA	Protein=GWHPABLD005668//1	Protein=GWHPABLD005668//1
GWHGABLD001446	789	97.8836799003153	6.90748701160415	-3.82483549061535	1.34882886574206e-07	Down	7.40457876261546e-09	GWHGABLD001446//Protein=GWHPABLD001446	NA	NA	NA	K06123//1-acylglycerone phosphate reductase [EC:1.1.1.101];K00059//3-oxoacyl-[acyl-carrier protein] reductase [EC:1.1.1.100];K14729//multifunctional beta-oxidation protein [EC:4.2.1.- 1.1.1.-]	Protein=GWHPABLD001446//1	Protein=GWHPABLD001446//1
GWHGABLD000942	1536	1107.23927316591	7104.55920238537	2.68177812060611	2.86002582680385e-12	Up	8.21823003842135e-14	GWHGABLD000942//Protein=GWHPABLD000942	NA	GO:0016627//oxidoreductase activity, acting on the CH-CH group of donors;GO:0046872//metal ion binding;GO:0020037//heme binding;GO:0050660//flavin adenine dinucleotide binding	NA	K15389//acyl-CoA dehydrogenase	Protein=GWHPABLD000942//1	Protein=GWHPABLD000942//1
GWHGABLD002083	3000	47.8518775861213	4.90126688062733	-3.28734892281023	6.41824678943769e-06	Down	4.99145997634611e-07	GWHGABLD002083//Protein=GWHPABLD002083	NA	NA	NA	K14319//Ran GTPase-activating protein 1	Protein=GWHPABLD002083//1	Protein=GWHPABLD002083//1
GWHGABLD006129	765	41.2500688701315	13.6702344149103	-1.59335854579857	0.00917731044954248	Down	0.00181971831215374	GWHGABLD006129//Protein=GWHPABLD006129	NA	NA	NA	NA	NA	Protein=GWHPABLD006129
GWHGABLD003423	495	318.744047154965	821.272649156702	1.36546285426682	0.000362602927352955	Up	4.28177295201631e-05	GWHGABLD003423//Protein=GWHPABLD003423	NA	NA	NA	NA	NA	Protein=GWHPABLD003423
GWHGABLD000019	537	267.40478421967	536.35812488121	1.0041713286716	0.0297117108963893	Up	0.00747996038435189	GWHGABLD000019//Protein=GWHPABLD000019	NA	NA	NA	NA	NA	Protein=GWHPABLD000019
GWHGABLD000532	1506	3081.69518618428	7440.31497234754	1.27163952614781	0.00132748462705167	Up	0.000190725096524222	GWHGABLD000532//Protein=GWHPABLD000532	GO:0005759//mitochondrial matrix	GO:0003677//DNA binding;GO:0005524//ATP binding;GO:0008494//translation activator activity;GO:0003678//DNA helicase activity	GO:0070131//positive regulation of mitochondrial translation;GO:0006367//transcription initiation from RNA polymerase II promoter;GO:0009060//aerobic respiration;GO:0006289//nucleotide-excision repair	K15414//complement component 1 Q subcomponent-binding protein, mitochondrial	Protein=GWHPABLD000532//1	Protein=GWHPABLD000532//1
GWHGABLD003550	1233	17.1509615658114	43.1140349443832	1.32986812425609	0.0293158580126095	Up	0.00736354003261685	GWHGABLD003550//Protein=GWHPABLD003550	NA	GO:0003723//RNA binding;GO:0004523//RNA-DNA hybrid ribonuclease activity	NA	K10743//ribonuclease H2 subunit A [EC:3.1.26.4]	Protein=GWHPABLD003550//1	Protein=GWHPABLD003550//1
GWHGABLD002790	1276	653.835590959744	247.676091269202	-1.4004733023612	2.64757890068622e-05	Down	2.36938440576064e-06	GWHGABLD002790//Protein=GWHPABLD002790	NA	NA	NA	NA	Protein=GWHPABLD002790//1	Protein=GWHPABLD002790//1
GWHGABLD006555	1722	293.611581214579	77.9454151188774	-1.91337280619398	0.000743075421664179	Down	9.78379124608302e-05	GWHGABLD006555//Protein=GWHPABLD006555	GO:0016021//integral component of membrane	NA	GO:0055085//transmembrane transport	K13754//solute carrier family 24 (sodium/potassium/calcium exchanger), member 6	Protein=GWHPABLD006555//1	Protein=GWHPABLD006555//1
GWHGABLD005828	5418	2253.27554017325	5280.73426887287	1.22871480228778	0.00354373211694909	Up	0.000587666798521936	GWHGABLD005828//Protein=GWHPABLD005828	GO:0016021//integral component of membrane	NA	NA	K00574//cyclopropane-fatty-acyl-phospholipid synthase [EC:2.1.1.79]	Protein=GWHPABLD005828//1	Protein=GWHPABLD005828//1
BGI_novel_G000288	6796	655.934501598017	263.636749243079	-1.31500027494398	0.00407543972519804	Down	0.000692154738175163	NA	NA	NA	NA	NA
GWHGABLD000956	1485	17.3844367636111	0.645008586826267	-4.75233414900919	0.00844801126062646	Down	0.00163767023150958	GWHGABLD000956//Protein=GWHPABLD000956	NA	GO:0046872//metal ion binding;GO:0020037//heme binding;GO:0004096//catalase activity	GO:0006979//response to oxidative stress;GO:0042744//hydrogen peroxide catabolic process	K03781//catalase [EC:1.11.1.6]	Protein=GWHPABLD000956//1	Protein=GWHPABLD000956//1
GWHGABLD003410	2562	15446.2329726037	1247.74311362288	-3.62986218990652	2.98599379754626e-37	Down	1.40868899669802e-39	GWHGABLD003410//Protein=GWHPABLD003410	GO:0016021//integral component of membrane	NA	NA	NA	Protein=GWHPABLD003410//1	Protein=GWHPABLD003410//1
GWHGABLD001625	555	495.462154409322	1132.01281646809	1.19204352491982	0.00374165603844047	Up	0.000628670823668553	GWHGABLD001625//Protein=GWHPABLD001625	GO:0005759//mitochondrial matrix	NA	GO:0006099//tricarboxylic acid cycle;GO:0017013//protein flavinylation;GO:0006121//mitochondrial electron transport, succinate to ubiquinone;GO:0034553//mitochondrial respiratory chain complex II assembly;GO:0018293//protein-FAD linkage	K18168//succinate dehydrogenase assembly factor 2	Protein=GWHPABLD001625//1	Protein=GWHPABLD001625//1
GWHGABLD002539	1146	7676.9050861985	29633.4292462603	1.94862887134607	0.000436371737557738	Up	5.29011055681146e-05	GWHGABLD002539//Protein=GWHPABLD002539	NA	NA	NA	NA	NA	Protein=GWHPABLD002539
GWHGABLD000622	5250	0.354373392065087	11.3510892330312	5.00141664874568	0.0331644157215607	Up	0.00852934723132062	GWHGABLD000622//Protein=GWHPABLD000622	GO:0016459//myosin complex	GO:0051015//actin filament binding;GO:0003779//actin binding;GO:0005524//ATP binding;GO:0003774//motor activity	GO:0007165//signal transduction	K10352//myosin heavy chain	Protein=GWHPABLD000622//1	Protein=GWHPABLD000622//1
GWHGABLD000641	2130	232.312379907811	489.981767526715	1.07666202950644	0.0466434370382428	Up	0.0129696989390641	GWHGABLD000641//Protein=GWHPABLD000641	NA	GO:0004674//protein serine/threonine kinase activity;GO:0005524//ATP binding	NA	K06660//cell cycle serine/threonine-protein kinase CDC5/MSD2 [EC:2.7.11.21]	Protein=GWHPABLD000641//1	Protein=GWHPABLD000641//1
GWHGABLD001710	987	79.3835981952211	327.837957586101	2.04607004005886	1.37741116387339e-11	Up	4.23885788367699e-13	GWHGABLD001710//Protein=GWHPABLD001710	NA	NA	NA	NA	NA	Protein=GWHPABLD001710
GWHGABLD005531	4107	155.086998162326	4.5606019393572	-5.08770967807974	9.50867423248982e-15	Down	2.06621655945454e-16	GWHGABLD005531//Protein=GWHPABLD005531	NA	NA	NA	K22614//NLR family CARD domain-containing protein 3	Protein=GWHPABLD005531//1	Protein=GWHPABLD005531//1
GWHGABLD003926	437	29203.701729002	10362.2150428528	-1.49481882150995	0.0203579989174326	Down	0.00474971468666905	GWHGABLD003926//Protein=GWHPABLD003926	NA	NA	NA	NA	NA	Protein=GWHPABLD003926
GWHGABLD002591	1799	5006.03957749139	13991.10408092	1.48276821242718	0.00139137287582385	Up	0.000201893276477656	GWHGABLD002591//Protein=GWHPABLD002591	NA	GO:0004160//dihydroxy-acid dehydratase activity	GO:0009082//branched-chain amino acid biosynthetic process	K01687//dihydroxy-acid dehydratase [EC:4.2.1.9]	KFH72312.1//dihydroxy-acid dehydratase [Mortierella verticillata NRRL 6337];Protein=GWHPABLD002591//1	Protein=GWHPABLD002591//1
GWHGABLD005808	918	72.4632080840141	34.9596292317561	-1.05155879380129	0.0498744657564622	Down	0.014017612534268	GWHGABLD005808//Protein=GWHPABLD005808	NA	NA	NA	K21440//ankyrin repeat domain-containing protein 50	Protein=GWHPABLD005808//1	Protein=GWHPABLD005808//1
GWHGABLD004085	4556	5502.08816193751	50.5764159121904	-6.76537064211368	5.39358999020974e-41	Down	2.23608448486179e-43	GWHGABLD004085//Protein=GWHPABLD004085	NA	NA	NA	NA	NA	Protein=GWHPABLD004085
GWHGABLD005533	6147	7.35862199865897	30.4163439041252	2.04733921654603	0.00884568470713153	Up	0.00172993519361772	GWHGABLD005533//Protein=GWHPABLD005533	NA	GO:0005524//ATP binding;GO:0004672//protein kinase activity	NA	K06683//cell division control protein CDC15 [EC:2.7.11.1];K08838//serine/threonine-protein kinase 24/25/MST4 [EC:2.7.11.1]	Protein=GWHPABLD005533//1	Protein=GWHPABLD005533//1
GWHGABLD002162	3855	1851.55008373289	862.765686879468	-1.10169286917876	0.0296909075849068	Down	0.00746623394451052	GWHGABLD002162//Protein=GWHPABLD002162	GO:0016021//integral component of membrane	GO:0005524//ATP binding;GO:0005388//calcium transmembrane transporter activity, phosphorylative mechanism	NA	K01537//P-type Ca2+ transporter type 2C [EC:7.2.2.10]	Protein=GWHPABLD002162//1	Protein=GWHPABLD002162//1
GWHGABLD006321	787	524.952615989033	1169.86165461942	1.15607881861206	0.000580411684333816	Up	7.34945046523165e-05	GWHGABLD006321//Protein=GWHPABLD006321	GO:0016021//integral component of membrane	NA	GO:0003333//amino acid transmembrane transport	K23166//optic atrophy 3 protein	Protein=GWHPABLD006321//1;RCH94880.1//hypothetical protein CU097_011894 [Rhizopus azygosporus]	Protein=GWHPABLD006321//1
GWHGABLD001937	2082	200.981352816656	592.229865225661	1.55909559179432	1.00902371457571e-06	Up	6.5489173183327e-08	GWHGABLD001937//Protein=GWHPABLD001937	GO:0005634//nucleus	NA	NA	K14788//ribosome biogenesis protein ENP2	Protein=GWHPABLD001937//1	Protein=GWHPABLD001937//1
GWHGABLD003500	1530	1266.91434893541	5488.14765250191	2.11500030326247	1.93273544205208e-20	Up	2.48672179820853e-22	GWHGABLD003500//Protein=GWHPABLD003500	NA	GO:0016491//oxidoreductase activity	NA	K00474//trimethyllysine dioxygenase [EC:1.14.11.8]	Protein=GWHPABLD003500//1	Protein=GWHPABLD003500//1
GWHGABLD006153	780	347.743312624043	154.584978045349	-1.16962264018414	0.00182578716644249	Down	0.000273541808496316	GWHGABLD006153//Protein=GWHPABLD006153	GO:0016021//integral component of membrane	NA	NA	K17278//membrane-associated progesterone receptor component;K00287//dihydrofolate reductase [EC:1.5.1.3]	Protein=GWHPABLD006153//1	Protein=GWHPABLD006153//1
GWHGABLD004129	606	18.4655855950459	0.358022390886643	-5.68864538778445	0.00115493590824417	Down	0.000161971712078274	GWHGABLD004129//Protein=GWHPABLD004129	NA	NA	NA	NA	NA	Protein=GWHPABLD004129
GWHGABLD001082	1793	1795.50159136386	735.492550674096	-1.28760429712587	1.57969373534252e-05	Down	1.34595777879077e-06	GWHGABLD001082//Protein=GWHPABLD001082	NA	GO:0019901//protein kinase binding	GO:0000079//regulation of cyclin-dependent protein serine/threonine kinase activity	K22020//mucin-19	Protein=GWHPABLD001082//1	Protein=GWHPABLD001082//1
GWHGABLD003106	1041	10.2963296821934	54.9671003942398	2.41643822319978	0.000169629311863843	Up	1.81633101624043e-05	GWHGABLD003106//Protein=GWHPABLD003106	GO:0016021//integral component of membrane	GO:0005347//ATP transmembrane transporter activity	NA	K15114//mitochondrial ornithine carrier protein	Protein=GWHPABLD003106//1	Protein=GWHPABLD003106//1
GWHGABLD004974	2061	776.383553231067	333.256727334465	-1.22013555780672	4.38951929418605e-06	Down	3.22546521402663e-07	GWHGABLD004974//Protein=GWHPABLD004974	GO:0017119//Golgi transport complex;GO:0000139//Golgi membrane	NA	GO:0015031//protein transport;GO:0006891//intra-Golgi vesicle-mediated transport	K20293//conserved oligomeric Golgi complex subunit 6	Protein=GWHPABLD004974//1	Protein=GWHPABLD004974//1
GWHGABLD006523	4179	1874.91588695799	12.7471556885252	-7.20050669413754	1.01094587235441e-49	Down	2.89048140773242e-52	GWHGABLD006523//Protein=GWHPABLD006523	GO:0016021//integral component of membrane	GO:0005524//ATP binding;GO:0042626//ATPase-coupled transmembrane transporter activity;GO:0016887//ATPase activity	NA	K05665//ATP-binding cassette, subfamily C (CFTR/MRP), member 1 [EC:7.6.2.3]	Protein=GWHPABLD006523//1	Protein=GWHPABLD006523//1
GWHGABLD001958	7652	188483.712859414	6653.66202724642	-4.82414746697413	5.07000004178134e-16	Down	9.63988571203599e-18	GWHGABLD001958//Protein=GWHPABLD001958	NA	GO:0003989//acetyl-CoA carboxylase activity;GO:0046872//metal ion binding;GO:0005524//ATP binding	GO:0006633//fatty acid biosynthetic process	K11262//acetyl-CoA carboxylase / biotin carboxylase 1 [EC:6.4.1.2 6.3.4.14 2.1.3.15]	Protein=GWHPABLD001958//1;XP_033570326.1//uncharacterized protein BDZ99DRAFT_576252 [Mytilinidion resinicola]	Protein=GWHPABLD001958//1
GWHGABLD004666	4683	447.856284104053	160.711583454113	-1.4785619330261	0.0222215077010834	Down	0.00530202950008695	GWHGABLD004666//Protein=GWHPABLD004666	GO:0034993//meiotic nuclear membrane microtubule tethering complex;GO:0000329//fungal-type vacuole membrane;GO:0043332//mating projection tip;GO:0005934//cellular bud tip;GO:0071563//Myo2p-Vac17p-Vac8p transport complex;GO:0005935//cellular bud neck;GO:0030133//transport vesicle;GO:0016459//myosin complex;GO:0000131//incipient cellular bud site;GO:0032432//actin filament bundle;GO:0031941//filame…	GO:0003779//actin binding;GO:0051015//actin filament binding;GO:0005524//ATP binding;GO:0003774//motor activity;GO:0000146//microfilament motor activity;GO:0005516//calmodulin binding	GO:0000132//establishment of mitotic spindle orientation;GO:0009826//unidimensional cell growth;GO:0045033//peroxisome inheritance;GO:0006904//vesicle docking involved in exocytosis;GO:0048313//Golgi inheritance;GO:0007118//budding cell apical bud growth;GO:0000001//mitochondrion inheritance;GO:0000011//vacuole inheritance;GO:0007107//membrane addition at site of cytokinesis;GO:0030050//vesicle t…	K10357//myosin V	Protein=GWHPABLD004666//1	Protein=GWHPABLD004666//1
GWHGABLD004438	864	150.245698624766	69.48517395518	-1.11254660061264	0.0200452526842675	Down	0.00465382278187998	GWHGABLD004438//Protein=GWHPABLD004438	NA	NA	NA	NA	NA	Protein=GWHPABLD004438
GWHGABLD004205	2460	715.327993995845	1444.05801936276	1.01345190111375	0.00525937640859553	Up	0.000945860689351419	GWHGABLD004205//Protein=GWHPABLD004205	GO:0070545//PeBoW complex;GO:0005654//nucleoplasm;GO:0005730//nucleolus;GO:0030687//preribosome, large subunit precursor	GO:0070180//large ribosomal subunit rRNA binding;GO:0043021//ribonucleoprotein complex binding	GO:0000466//maturation of 5.8S rRNA from tricistronic rRNA transcript (SSU-rRNA, 5.8S rRNA, LSU-rRNA);GO:0000463//maturation of LSU-rRNA from tricistronic rRNA transcript (SSU-rRNA, 5.8S rRNA, LSU-rRNA)	K14824//ribosome biogenesis protein ERB1	Protein=GWHPABLD004205//1	Protein=GWHPABLD004205//1
GWHGABLD000152	2679	270.162064715087	663.782525637549	1.29688554003932	0.0201307835346108	Up	0.00468496757049224	GWHGABLD000152//Protein=GWHPABLD000152	GO:0005874//microtubule	GO:0005524//ATP binding;GO:0003777//microtubule motor activity;GO:0008017//microtubule binding	GO:0007018//microtubule-based movement	K10405//kinesin family member C1	Protein=GWHPABLD000152//1	Protein=GWHPABLD000152//1
GWHGABLD004884	1557	367.93719143896	73.4228265070384	-2.3251589536216	2.18347128422732e-12	Down	6.21173388936722e-14	GWHGABLD004884//Protein=GWHPABLD004884	GO:0005783//endoplasmic reticulum;GO:0016021//integral component of membrane	NA	NA	K14997//solute carrier family 38 (sodium-coupled neutral amino acid transporter), member 11	Protein=GWHPABLD004884//1	Protein=GWHPABLD004884//1
GWHGABLD001581	4440	1097.93051291042	493.33774686509	-1.15413916836119	0.018795330387031	Down	0.00428571150354746	GWHGABLD001581//Protein=GWHPABLD001581	GO:0016021//integral component of membrane	GO:0005524//ATP binding;GO:0042626//ATPase-coupled transmembrane transporter activity;GO:0016887//ATPase activity	NA	K05665//ATP-binding cassette, subfamily C (CFTR/MRP), member 1 [EC:7.6.2.3]	Protein=GWHPABLD001581//1	Protein=GWHPABLD001581//1
GWHGABLD001594	4755	7381.31312382517	1078.07331496071	-2.77542219957726	9.79338332177172e-11	Down	3.34613097055531e-12	GWHGABLD001594//Protein=GWHPABLD001594	NA	GO:0004037//allantoicase activity	GO:0000256//allantoin catabolic process	K01477//allantoicase [EC:3.5.3.4]	Protein=GWHPABLD001594//1	Protein=GWHPABLD001594//1
GWHGABLD006511	1162	2967.84539027555	1023.21857657149	-1.53630157505388	3.77796298704232e-05	Down	3.53221986208103e-06	GWHGABLD006511//Protein=GWHPABLD006511	GO:0005737//cytoplasm	GO:0004615//phosphomannomutase activity	GO:0009298//GDP-mannose biosynthetic process	K17497//phosphomannomutase [EC:5.4.2.8]	Protein=GWHPABLD006511//1	Protein=GWHPABLD006511//1
GWHGABLD001066	1503	113.708853150462	637.131006757196	2.48624546562862	4.71649334753618e-05	Up	4.5175847646165e-06	GWHGABLD001066//Protein=GWHPABLD001066	GO:0016021//integral component of membrane;GO:0005789//endoplasmic reticulum membrane	GO:0019706//protein-cysteine S-palmitoyltransferase activity	GO:0018345//protein palmitoylation	K20031//palmitoyltransferase ZDHHC6 [EC:2.3.1.225]	Protein=GWHPABLD001066//1	Protein=GWHPABLD001066//1
GWHGABLD002944	1617	154.632743794776	430.21121932098	1.47619930357684	5.70516371681934e-06	Up	4.36349190635932e-07	GWHGABLD002944//Protein=GWHPABLD002944	GO:0005730//nucleolus	NA	NA	K14855//ribosome assembly protein 4	Protein=GWHPABLD002944//1	Protein=GWHPABLD002944//1
BGI_novel_G000112	2364	56.1780947303029	204.638789012231	1.86500003027248	0.00850911575430438	Up	0.00165316487635449	NA	NA	GO:0004674//protein serine/threonine kinase activity;GO:0005524//ATP binding	NA	K21157//SNF1-activating kinase 1 [EC:2.7.11.1]	XP_023464658.1//kinase-like protein [Rhizopus microsporus ATCC 52813]	NA
GWHGABLD004183	3720	509.620397287364	238.797490951878	-1.09363534358907	0.014321425652681	Down	0.00307000236244242	GWHGABLD004183//Protein=GWHPABLD004183	NA	NA	NA	K16196//eukaryotic translation initiation factor 2-alpha kinase 4 [EC:2.7.11.1];K19833//serine/threonine-protein kinase CLA4 [EC:2.7.11.1]	XP_031025075.1//uncharacterized protein SmJEL517_g03010 [Synchytrium microbalum];Protein=GWHPABLD004183//1	Protein=GWHPABLD004183//1
GWHGABLD001884	3936	309.30181906763	694.532672575624	1.16702724559253	0.00813324335558603	Up	0.00156734982749535	GWHGABLD001884//Protein=GWHPABLD001884	GO:0016021//integral component of membrane	GO:0016787//hydrolase activity	GO:0006751//glutathione catabolic process;GO:0045454//cell redox homeostasis	K14262//di- and tripeptidase [EC:3.4.-.-]	Protein=GWHPABLD001884//1	Protein=GWHPABLD001884//1
GWHGABLD004999	2832	203.237634467045	67.3847535273834	-1.59267346816321	0.0210172294494293	Down	0.00493056090443368	GWHGABLD004999//Protein=GWHPABLD004999	NA	GO:0009374//biotin binding	NA	NA	Protein=GWHPABLD004999//1	Protein=GWHPABLD004999//1
GWHGABLD004760	1569	945.286557463616	42.8181268457341	-4.46445815025739	8.68988752959774e-24	Down	8.19917908439529e-26	GWHGABLD004760//Protein=GWHPABLD004760	GO:0016021//integral component of membrane	GO:0016705//oxidoreductase activity, acting on paired donors, with incorporation or reduction of molecular oxygen;GO:0020037//heme binding;GO:0005506//iron ion binding;GO:0004497//monooxygenase activity;GO:0071949//FAD binding	NA	K14338//cytochrome P450 / NADPH-cytochrome P450 reductase [EC:1.14.14.1 1.6.2.4];K07824//benzoate 4-monooxygenase [EC:1.14.14.92]	Protein=GWHPABLD004760//1	Protein=GWHPABLD004760//1
GWHGABLD003122	3508	205.117409908982	1087.18954486762	2.40608163250691	5.93038361289739e-05	Up	5.78201804717087e-06	GWHGABLD003122//Protein=GWHPABLD003122	NA	GO:0005525//GTP binding;GO:0003924//GTPase activity	NA	K07910//Ras-related protein Rab-18;K07827//GTPase KRas;K07901//Ras-related protein Rab-8A	Protein=GWHPABLD003122//1	Protein=GWHPABLD003122//1
GWHGABLD000222	945	10.8320020676405	359.619137353497	5.05309797227526	1.70121712132103e-15	Up	3.42918676349199e-17	GWHGABLD000222//Protein=GWHPABLD000222	GO:0016021//integral component of membrane	NA	NA	K02365//separase [EC:3.4.22.49];K15105//solute carrier family 25 (mitochondrial aspartate/glutamate transporter), member 12/13;K15100//solute carrier family 25 (mitochondrial citrate transporter), member 1	Protein=GWHPABLD000222//1	Protein=GWHPABLD000222//1
GWHGABLD001215	1923	908.605660398139	421.068543704583	-1.10959919133882	0.0164627260671008	Down	0.00364321657639344	GWHGABLD001215//Protein=GWHPABLD001215	NA	GO:0003824//catalytic activity;GO:0016874//ligase activity	NA	K19951//TBC1 domain family member 8/9	Protein=GWHPABLD001215//1	Protein=GWHPABLD001215//1
GWHGABLD005103	2094	379.25226877252	1156.43143121596	1.60845001003768	9.86909579716029e-07	Up	6.39128005162775e-08	GWHGABLD005103//Protein=GWHPABLD005103	NA	NA	NA	K19898//alpha-agglutinin	Protein=GWHPABLD005103//1	Protein=GWHPABLD005103//1
GWHGABLD000930	858	841.635542764924	380.790071498552	-1.14419976864344	0.00104270715194844	Down	0.000143858170603036	GWHGABLD000930//Protein=GWHPABLD000930	GO:0016020//membrane;GO:1990819//actin fusion focus;GO:0000935//division septum;GO:0005886//plasma membrane;GO:0090726//cortical dynamic polarity patch;GO:0051285//cell cortex of cell tip	GO:0002134//UTP binding;GO:0019003//GDP binding;GO:0002135//CTP binding;GO:0005525//GTP binding;GO:0003924//GTPase activity	GO:0071963//establishment or maintenance of cell polarity regulating cell shape;GO:0072659//protein localization to plasma membrane;GO:0000753//cell morphogenesis involved in conjugation with cellular fusion;GO:0007165//signal transduction;GO:0034307//regulation of ascospore formation;GO:0000750//pheromone-dependent signal transduction involved in conjugation with cellular fusion;GO:0042307//posi…	K04353//Ras-related protein Rap-1A;K07827//GTPase KRas	Protein=GWHPABLD000930//1	Protein=GWHPABLD000930//1
GWHGABLD002482	5314	1717.06002342396	417.408113094	-2.04040992533064	5.69302234441874e-14	Down	1.32660849483953e-15	GWHGABLD002482//Protein=GWHPABLD002482	GO:0005634//nucleus	GO:0008061//chitin binding;GO:0003676//nucleic acid binding	GO:0006397//mRNA processing	K15198//transcription factor TFIIIB component B'';K08493//vesicle transport through interaction with t-SNAREs 1;K19851//flocculation protein FLO11;K14792//rRNA biogenesis protein RRP5	Protein=GWHPABLD002482//1;ORX90106.1//nucleic acid-binding protein [Basidiobolus meristosporus CBS 931.73]	Protein=GWHPABLD002482//1
GWHGABLD005482	1887	902.050759807183	3945.86615715484	2.12906149743339	1.07040808207091e-07	Up	5.70782293942031e-09	GWHGABLD005482//Protein=GWHPABLD005482	GO:0005744//TIM23 mitochondrial import inner membrane translocase complex;GO:0001405//PAM complex, Tim23 associated import motor	GO:0019904//protein domain specific binding	GO:0030150//protein import into mitochondrial matrix	K17805//mitochondrial import inner membrane translocase subunit TIM16	RPA77639.1//protein transporter [Ascobolus immersus RN42];Protein=GWHPABLD005482//1	Protein=GWHPABLD005482//1
GWHGABLD002035	1458	1618.84703775754	3276.53575853556	1.01720460253827	0.000679913695462826	Up	8.75193595855049e-05	GWHGABLD002035//Protein=GWHPABLD002035	NA	GO:0005524//ATP binding;GO:0003873//6-phosphofructo-2-kinase activity	GO:0006003//fructose 2,6-bisphosphate metabolic process;GO:0006000//fructose metabolic process	K19029//6-phosphofructo-2-kinase / fructose-2,6-biphosphatase 2 [EC:2.7.1.105 3.1.3.46]	Protein=GWHPABLD002035//1	Protein=GWHPABLD002035//1
GWHGABLD006529	1236	21.245513041014	68.5103769614432	1.6891643406434	0.00112266414573507	Up	0.000156161860443205	GWHGABLD006529//Protein=GWHPABLD006529	GO:0036064//ciliary basal body;GO:0005929//cilium;GO:0005868//cytoplasmic dynein complex;GO:0005930//axoneme	GO:0045504//dynein heavy chain binding	GO:0035735//intraciliary transport involved in cilium assembly;GO:0035721//intraciliary retrograde transport	NA	Protein=GWHPABLD006529//1	Protein=GWHPABLD006529//1
GWHGABLD004914	2620	425.637337791327	12498.9104098667	4.87603381088252	3.40748527395931e-16	Up	6.23528398951811e-18	GWHGABLD004914//Protein=GWHPABLD004914	GO:0005576//extracellular region;GO:0005739//mitochondrion	GO:0004553//hydrolase activity, hydrolyzing O-glycosyl compounds;GO:0030246//carbohydrate binding;GO:0008260//3-oxoacid CoA-transferase activity	GO:0005975//carbohydrate metabolic process;GO:0046952//ketone body catabolic process	K19849//signaling mucin MSB2;K19851//flocculation protein FLO11;K01027//3-oxoacid CoA-transferase [EC:2.8.3.5]	Protein=GWHPABLD004914//1;OQD97328.1//hypothetical protein PENSOL_c012G05268 [Penicillium solitum]	Protein=GWHPABLD004914//1
GWHGABLD005620	1350	363.735718035573	136.644521993375	-1.41246297804323	7.90737032149643e-05	Down	7.91302248041101e-06	GWHGABLD005620//Protein=GWHPABLD005620	GO:0005737//cytoplasm	GO:0016462//pyrophosphatase activity	NA	NA	Protein=GWHPABLD005620//1	Protein=GWHPABLD005620//1
GWHGABLD004455	2106	4924.14382867374	14749.3754285536	1.58270905691062	0.000274806258916235	Up	3.11538761001536e-05	GWHGABLD004455//Protein=GWHPABLD004455	NA	GO:0004124//cysteine synthase activity	GO:0006535//cysteine biosynthetic process from serine	K01738//cysteine synthase [EC:2.5.1.47]	Protein=GWHPABLD004455//1;ORY28396.1//cysteine synthase A [Rhizoclosmatium globosum]	Protein=GWHPABLD004455//1
GWHGABLD001130	1107	435.96077397596	932.509733539905	1.09692045144748	0.00034381341096811	Up	4.03532252187017e-05	GWHGABLD001130//Protein=GWHPABLD001130	NA	NA	NA	NA	Protein=GWHPABLD001130//1	Protein=GWHPABLD001130//1
GWHGABLD000629	1911	2595.71203423691	1268.75344770983	-1.03271859835094	0.00251697975370432	Down	0.000394728633282865	GWHGABLD000629//Protein=GWHPABLD000629	NA	NA	NA	NA	Protein=GWHPABLD000629//1	Protein=GWHPABLD000629//1
GWHGABLD005313	600	2434.59884189252	5729.93257741884	1.23483408973276	0.0133394235684065	Up	0.00282616522206983	GWHGABLD005313//Protein=GWHPABLD005313	GO:0015934//large ribosomal subunit	GO:0003735//structural constituent of ribosome	GO:0006412//translation	K02872//large subunit ribosomal protein L13Ae	Protein=GWHPABLD005313//1	Protein=GWHPABLD005313//1
GWHGABLD004546	618	1975.84060951267	5767.66920880205	1.5455218547193	0.00112918492149758	Up	0.000157312113326779	GWHGABLD004546//Protein=GWHPABLD004546	GO:0005840//ribosome	GO:0003735//structural constituent of ribosome	GO:0006412//translation	K02877//large subunit ribosomal protein L15e	Protein=GWHPABLD004546//1	Protein=GWHPABLD004546//1
BGI_novel_G000251	1851	16.522411376879	3.0187998651266	-2.45237723745791	0.0246021175446487	Down	0.00601072464386055	NA	NA	NA	NA	NA
GWHGABLD003341	1871	189.700171858874	3078.42704497019	4.02040048794329	1.75062366111957e-21	Up	1.95686803270843e-23	GWHGABLD003341//Protein=GWHPABLD003341	NA	GO:0019901//protein kinase binding	GO:0000079//regulation of cyclin-dependent protein serine/threonine kinase activity	K06654//phosphate system cyclin PHO80;K14213//Xaa-Pro dipeptidase [EC:3.4.13.9]	Protein=GWHPABLD003341//1;ORY82476.1//cyclin PHO80-like protein, partial [Protomyces lactucaedebilis]	Protein=GWHPABLD003341//1
GWHGABLD004698	1065	27.9409198701822	9.909012907776	-1.49556626313892	0.038097316655602	Down	0.0101356835305326	GWHGABLD004698//Protein=GWHPABLD004698	NA	NA	NA	K14640//solute carrier family 20 (sodium-dependent phosphate transporter);K01183//chitinase [EC:3.2.1.14]	Protein=GWHPABLD004698//1	Protein=GWHPABLD004698//1
GWHGABLD006651	978	439.733627622999	102.294962172755	-2.10389476665387	3.5960077309167e-11	Down	1.15668583196034e-12	GWHGABLD006651//Protein=GWHPABLD006651	NA	GO:0008270//zinc ion binding;GO:0016491//oxidoreductase activity	NA	K00344//NADPH:quinone reductase [EC:1.6.5.5];K01113//alkaline phosphatase D [EC:3.1.3.1]	Protein=GWHPABLD006651//1	Protein=GWHPABLD006651//1
BGI_novel_G000137	7904	56.1044549572868	0.18273996041057	-8.26217937409468	1.80264764564168e-07	Down	1.01535835937501e-08	NA	NA	GO:0031177//phosphopantetheine binding;GO:0016740//transferase activity	NA	K01043//reducing polyketide synthase SwnK [EC:2.3.1.-]	EMR62731.1//putative polyketide synthase protein [Eutypa lata UCREL1]	NA
BGI_novel_G000030	6468	271.732005775795	3.99828212943907	-6.08666041615042	1.38940419266599e-25	Down	1.07259222879147e-27	NA	NA	NA	NA	NA
GWHGABLD004843	1839	274.258681515191	102.632029685485	-1.41805624766527	0.00318024198614712	Down	0.000519659269501952	GWHGABLD004843//Protein=GWHPABLD004843	NA	NA	NA	NA	NA	Protein=GWHPABLD004843
GWHGABLD002098	1986	26933.4822902429	57904.9619460519	1.10428620861856	0.0348371501150195	Up	0.00909031045895779	GWHGABLD002098//Protein=GWHPABLD002098	GO:0045261//proton-transporting ATP synthase complex, catalytic core F(1);GO:0005886//plasma membrane	GO:0043531//ADP binding;GO:0016787//hydrolase activity;GO:0005524//ATP binding;GO:0046933//proton-transporting ATP synthase activity, rotational mechanism	GO:0015986//ATP synthesis coupled proton transport	K02132//F-type H+-transporting ATPase subunit alpha	KNE65455.1//ATP synthase subunit alpha, mitochondrial [Allomyces macrogynus ATCC 38327];Protein=GWHPABLD002098//1	Protein=GWHPABLD002098//1
GWHGABLD000970	1977	18.8054359117085	3.31980285252348	-2.50198027421162	0.00751234358332422	Down	0.00143266137814932	GWHGABLD000970//Protein=GWHPABLD000970	GO:0000500//RNA polymerase I upstream activating factor complex	GO:0003677//DNA binding	GO:0042790//nucleolar large rRNA transcription by RNA polymerase I	K14823//rRNA-processing protein EBP2;K03564//peroxiredoxin Q/BCP [EC:1.11.1.15];K11294//nucleolin	Protein=GWHPABLD000970//1	Protein=GWHPABLD000970//1
GWHGABLD005635	1164	1324.12271967825	3271.92414502305	1.30510246450304	0.00051537918498214	Up	6.43947687883332e-05	GWHGABLD005635//Protein=GWHPABLD005635	NA	GO:0050661//NADP binding;GO:0051287//NAD binding;GO:0046983//protein dimerization activity;GO:0004073//aspartate-semialdehyde dehydrogenase activity	GO:0008652//cellular amino acid biosynthetic process;GO:0009089//lysine biosynthetic process via diaminopimelate;GO:0009090//homoserine biosynthetic process;GO:0009088//threonine biosynthetic process;GO:0009097//isoleucine biosynthetic process;GO:0009086//methionine biosynthetic process	K00133//aspartate-semialdehyde dehydrogenase [EC:1.2.1.11]	Protein=GWHPABLD005635//1	Protein=GWHPABLD005635//1
GWHGABLD001480	570	4480.9938226532	13642.1257605139	1.60617782457005	0.00748599176191755	Up	0.00142335511699076	GWHGABLD001480//Protein=GWHPABLD001480	GO:0005840//ribosome;GO:0022625//cytosolic large ribosomal subunit	GO:0030295//protein kinase activator activity;GO:0003735//structural constituent of ribosome;GO:0043021//ribonucleoprotein complex binding	GO:0002181//cytoplasmic translation;GO:0006414//translational elongation	K02942//large subunit ribosomal protein LP1	Protein=GWHPABLD001480//1;OAJ41725.1//60S acidic ribosomal protein P1 [Batrachochytrium dendrobatidis JEL423]	Protein=GWHPABLD001480//1
BGI_novel_G000393	2968	230.638212458423	95.265106339671	-1.27561177419565	0.0325258220306817	Down	0.00833256227004741	NA	GO:0043190//ATP-binding cassette (ABC) transporter complex	GO:0004965//G protein-coupled GABA receptor activity;GO:0004930//G protein-coupled receptor activity;GO:0022857//transmembrane transporter activity	NA	NA	ORZ33105.1//7 transmembrane sweet-taste receptor of 3 GCPR-domain-containing protein [Catenaria anguillulae PL171]	NA
GWHGABLD001741	819	13057.5460969311	4601.64844317216	-1.50466112301107	0.000290644338706929	Down	3.32402388799918e-05	GWHGABLD001741//Protein=GWHPABLD001741	GO:0005576//extracellular region	GO:0004553//hydrolase activity, hydrolyzing O-glycosyl compounds;GO:0030246//carbohydrate binding	GO:0005975//carbohydrate metabolic process	K01183//chitinase [EC:3.2.1.14]	Protein=GWHPABLD001741//1	Protein=GWHPABLD001741//1
GWHGABLD004619	4536	129.254022734011	4.61917743090005	-4.80642940781825	5.18640193280281e-13	Down	1.37537126964001e-14	GWHGABLD004619//Protein=GWHPABLD004619	GO:0016021//integral component of membrane;GO:0005886//plasma membrane	GO:0005342//organic acid transmembrane transporter activity;GO:0005524//ATP binding;GO:0042626//ATPase-coupled transmembrane transporter activity;GO:0016887//ATPase activity	NA	K08711//ATP-binding cassette, subfamily G (WHITE), member 2, PDR;K08712//ATP-binding cassette, subfamily G (WHITE), member 2, SNQ2	Protein=GWHPABLD004619//1	Protein=GWHPABLD004619//1
GWHGABLD002265	789	538.943733340777	4396.98963436474	3.02830956539757	2.93963178021234e-19	Up	4.11842622531537e-21	GWHGABLD002265//Protein=GWHPABLD002265	NA	GO:0001671//ATPase activator activity;GO:0051087//chaperone binding	GO:0097428//protein maturation by iron-sulfur cluster transfer;GO:0051259//protein complex oligomerization	K04082//molecular chaperone HscB	Protein=GWHPABLD002265//1	Protein=GWHPABLD002265//1
GWHGABLD005670	1278	116.174424567738	304.97569107369	1.39240175433655	7.58182806083894e-06	Up	6.00476446848431e-07	GWHGABLD005670//Protein=GWHPABLD005670	NA	NA	NA	K19898//alpha-agglutinin	Protein=GWHPABLD005670//1	Protein=GWHPABLD005670//1
GWHGABLD004984	1089	4630.11624600815	891.094535779347	-2.37739801517782	2.73830078135756e-14	Down	6.22430056091282e-16	GWHGABLD004984//Protein=GWHPABLD004984	NA	NA	NA	K01183//chitinase [EC:3.2.1.14];K19898//alpha-agglutinin	Protein=GWHPABLD004984//1	Protein=GWHPABLD004984//1
GWHGABLD005044	456	2403.82122339833	6262.42637921861	1.38139213399697	0.00265604558645358	Up	0.000420404716282776	GWHGABLD005044//Protein=GWHPABLD005044	GO:0005840//ribosome	GO:0003735//structural constituent of ribosome	GO:0006412//translation	K02955//small subunit ribosomal protein S14e	Protein=GWHPABLD005044//1	Protein=GWHPABLD005044//1
GWHGABLD003852	6856	258.191064211047	103.631813293819	-1.31697211586584	0.0234913966625985	Down	0.00567218998758096	GWHGABLD003852//Protein=GWHPABLD003852	GO:0005815//microtubule organizing center;GO:0005730//nucleolus	NA	GO:0034453//microtubule anchoring	K11294//nucleolin	Protein=GWHPABLD003852//1;TPX71440.1//hypothetical protein SpCBS45565_g00997 [Spizellomyces sp. 'palustris']	Protein=GWHPABLD003852//1
GWHGABLD001101	1578	1424.00606278204	47929.5340955024	5.07288772236211	3.84010236985055e-49	Up	1.20775199623606e-51	GWHGABLD001101//Protein=GWHPABLD001101	NA	GO:0016627//oxidoreductase activity, acting on the CH-CH group of donors;GO:0046872//metal ion binding;GO:0020037//heme binding;GO:0050660//flavin adenine dinucleotide binding;GO:0003995//acyl-CoA dehydrogenase activity	NA	K15389//acyl-CoA dehydrogenase	Protein=GWHPABLD001101//1	Protein=GWHPABLD001101//1
GWHGABLD003401	960	704.706598845866	1761.95277018285	1.32208062419608	0.00228223885836444	Up	0.00035400886212562	GWHGABLD003401//Protein=GWHPABLD003401	NA	NA	NA	NA	Protein=GWHPABLD003401//1	Protein=GWHPABLD003401//1
GWHGABLD003654	1058	8316.74494262095	27508.3045559161	1.72577633013845	0.000743075421664179	Up	9.77754501143752e-05	GWHGABLD003654//Protein=GWHPABLD003654	GO:0005840//ribosome;GO:0022627//cytosolic small ribosomal subunit	GO:0003735//structural constituent of ribosome	GO:0000462//maturation of SSU-rRNA from tricistronic rRNA transcript (SSU-rRNA, 5.8S rRNA, LSU-rRNA);GO:0006412//translation	K02995//small subunit ribosomal protein S8e	Protein=GWHPABLD003654//1	Protein=GWHPABLD003654//1
GWHGABLD000374	2202	3379.65101122346	1281.97646505074	-1.3985045022163	0.00292400234111904	Down	0.000472772930351056	GWHGABLD000374//Protein=GWHPABLD000374	GO:0005737//cytoplasm	GO:0005506//iron ion binding;GO:0050113//inositol oxygenase activity	GO:0019310//inositol catabolic process	K00469//inositol oxygenase [EC:1.13.99.1]	Protein=GWHPABLD000374//1	Protein=GWHPABLD000374//1
GWHGABLD000453	1062	238.051117119451	109.551280071137	-1.11966505729828	0.000485133538650112	Down	5.97834324969831e-05	GWHGABLD000453//Protein=GWHPABLD000453	NA	GO:0004674//protein serine/threonine kinase activity;GO:0005524//ATP binding;GO:0004672//protein kinase activity	NA	K08794//calcium/calmodulin-dependent protein kinase I [EC:2.7.11.17]	Protein=GWHPABLD000453//1	Protein=GWHPABLD000453//1
GWHGABLD002722	1974	463.65022358461	229.557098729436	-1.01418380457483	0.000466838388637692	Down	5.73286884688746e-05	GWHGABLD002722//Protein=GWHPABLD002722	GO:0016021//integral component of membrane	GO:0004190//aspartic-type endopeptidase activity	NA	K09595//minor histocompatibility antigen H13 [EC:3.4.23.-]	Protein=GWHPABLD002722//1	Protein=GWHPABLD002722//1
GWHGABLD006635	2361	876.96350613256	2435.11843343328	1.47340322747377	1.58796574875442e-06	Up	1.07377812603408e-07	GWHGABLD006635//Protein=GWHPABLD006635	NA	GO:0004640//phosphoribosylanthranilate isomerase activity;GO:0004425//indole-3-glycerol-phosphate synthase activity;GO:0004049//anthranilate synthase activity	GO:0006541//glutamine metabolic process;GO:0009058//biosynthetic process;GO:0006568//tryptophan metabolic process;GO:0000162//tryptophan biosynthetic process	K01657//anthranilate synthase component I [EC:4.1.3.27]	Protein=GWHPABLD006635//1	Protein=GWHPABLD006635//1
GWHGABLD003619	2025	292.819250924446	1505.76255641717	2.36241197998711	4.0906715876313e-06	Up	2.97662878928425e-07	GWHGABLD003619//Protein=GWHPABLD003619	GO:0016021//integral component of membrane	GO:0005347//ATP transmembrane transporter activity;GO:0005509//calcium ion binding	NA	K14684//solute carrier family 25 (mitochondrial phosphate transporter), member 23/24/25/41	Protein=GWHPABLD003619//1	Protein=GWHPABLD003619//1
GWHGABLD004585	1818	919.786624563738	2644.37689058894	1.52355668856238	0.00297495413476403	Up	0.000482712357820898	GWHGABLD004585//Protein=GWHPABLD004585	GO:0016021//integral component of membrane	GO:0050661//NADP binding;GO:0004499//N,N-dimethylaniline monooxygenase activity;GO:0050660//flavin adenine dinucleotide binding	NA	K14556//U3 small nucleolar RNA-associated protein 12;K03379//cyclohexanone monooxygenase [EC:1.14.13.22];K00135//succinate-semialdehyde dehydrogenase / glutarate-semialdehyde dehydrogenase [EC:1.2.1.16 1.2.1.79 1.2.1.20]	Protein=GWHPABLD004585//1	Protein=GWHPABLD004585//1
GWHGABLD004649	954	1016.84167788497	5282.71263000309	2.37718386277476	1.31341648357274e-09	Up	5.15511027870233e-11	GWHGABLD004649//Protein=GWHPABLD004649	GO:0016021//integral component of membrane	GO:0005347//ATP transmembrane transporter activity;GO:0005371//tricarboxylate secondary active transmembrane transporter activity	GO:0006843//mitochondrial citrate transmembrane transport	K15100//solute carrier family 25 (mitochondrial citrate transporter), member 1	Protein=GWHPABLD004649//1	Protein=GWHPABLD004649//1
GWHGABLD000765	909	48.5099642079886	105.882244175632	1.12610765802646	0.00498797443829799	Up	0.00089348562847568	GWHGABLD000765//Protein=GWHPABLD000765	NA	GO:0003723//RNA binding	NA	K11294//nucleolin	Protein=GWHPABLD000765//1	Protein=GWHPABLD000765//1
GWHGABLD003302	1674	386.947916485314	189.324012460936	-1.03128198803118	0.000387113877682077	Down	4.61917276150833e-05	GWHGABLD003302//Protein=GWHPABLD003302	NA	GO:0003824//catalytic activity	NA	NA	Protein=GWHPABLD003302//1	Protein=GWHPABLD003302//1
GWHGABLD003935	1242	339.77613139124	1671.36318802076	2.29836885109961	7.53826886715519e-09	Up	3.26532589956829e-10	GWHGABLD003935//Protein=GWHPABLD003935	NA	GO:0003824//catalytic activity	GO:0009058//biosynthetic process	K19952//guanine nucleotide exchange factor	Protein=GWHPABLD003935//1	Protein=GWHPABLD003935//1
GWHGABLD004668	1827	1759.17816000497	4748.39561245505	1.4325385395632	1.40197228269005e-05	Up	1.1771441643553e-06	GWHGABLD004668//Protein=GWHPABLD004668	NA	GO:0005199//structural constituent of cell wall	GO:0031505//fungal-type cell wall organization	K15562//serine/threonine-protein kinase BUR1 [EC:2.7.11.22 2.7.11.23];K23612//neural Wiskott-Aldrich syndrome protein	Protein=GWHPABLD004668//1	Protein=GWHPABLD004668//1
GWHGABLD003400	1140	503.026776984276	199.951526293347	-1.33098490548568	0.00215015299459509	Down	0.000329823325689855	GWHGABLD003400//Protein=GWHPABLD003400	NA	GO:0008108//UDP-glucose:hexose-1-phosphate uridylyltransferase activity;GO:0005524//ATP binding;GO:0016853//isomerase activity;GO:0005534//galactose binding;GO:0030246//carbohydrate binding;GO:0004034//aldose 1-epimerase activity;GO:0008270//zinc ion binding;GO:0004335//galactokinase activity	GO:0033499//galactose catabolic process via UDP-galactose;GO:0005975//carbohydrate metabolic process;GO:0019318//hexose metabolic process	K01784//UDP-glucose 4-epimerase [EC:5.1.3.2];K01785//aldose 1-epimerase [EC:5.1.3.3]	Protein=GWHPABLD003400//1	Protein=GWHPABLD003400//1
GWHGABLD005597	759	224.171090888071	26.1767342315534	-3.09824321489042	3.55592920851762e-09	Down	1.45897309913446e-10	GWHGABLD005597//Protein=GWHPABLD005597	NA	NA	NA	NA	NA	Protein=GWHPABLD005597
GWHGABLD004414	690	1845.91344313787	617.415973743754	-1.58002019119541	1.35367008553396e-06	Down	9.03736854816814e-08	GWHGABLD004414//Protein=GWHPABLD004414	GO:0016021//integral component of membrane	GO:0003899//DNA-directed 5'-3' RNA polymerase activity;GO:0003677//DNA binding	GO:0006351//transcription, DNA-templated	K20359//PRA1 family protein 1	Protein=GWHPABLD004414//1	Protein=GWHPABLD004414//1
GWHGABLD005470	1059	451.483296566841	923.635415351465	1.03265087844479	0.00879118141413614	Up	0.00171636743850469	GWHGABLD005470//Protein=GWHPABLD005470	GO:0016021//integral component of membrane;GO:0031966//mitochondrial membrane;GO:0031305//integral component of mitochondrial inner membrane	GO:0022889//serine transmembrane transporter activity;GO:0015075//ion transmembrane transporter activity;GO:0022857//transmembrane transporter activity	GO:0006730//one-carbon metabolic process;GO:1990542//mitochondrial transmembrane transport;GO:0140300//serine import into mitochondrion	K23503//sideroflexin-5	Protein=GWHPABLD005470//1	Protein=GWHPABLD005470//1
GWHGABLD003220	1056	532.854333539209	2261.11660624353	2.08522229182759	9.33953659684212e-17	Up	1.65561477913999e-18	GWHGABLD003220//Protein=GWHPABLD003220	GO:0005739//mitochondrion	GO:0003746//translation elongation factor activity	NA	K02357//elongation factor Ts	Protein=GWHPABLD003220//1	Protein=GWHPABLD003220//1
GWHGABLD006025	2542	3729.44763242306	8229.46263659118	1.14183626023727	0.00048957322974093	Up	6.06804846583826e-05	GWHGABLD006025//Protein=GWHPABLD006025	GO:0016021//integral component of membrane	GO:0016787//hydrolase activity;GO:0008146//sulfotransferase activity	NA	NA	Protein=GWHPABLD006025//1	Protein=GWHPABLD006025//1
GWHGABLD006600	1278	186.084777511289	457.855778212949	1.29893318778705	0.00641900209522845	Up	0.00119478780957647	GWHGABLD006600//Protein=GWHPABLD006600	NA	NA	NA	NA	NA	Protein=GWHPABLD006600
GWHGABLD004992	1569	4486.37581411348	1433.58088494362	-1.64592717091255	5.18640193280281e-13	Down	1.37908614653513e-14	GWHGABLD004992//Protein=GWHPABLD004992	NA	NA	NA	NA	NA	Protein=GWHPABLD004992
GWHGABLD005803	2304	941.103350360448	4322.84612278973	2.19955641151278	1.31341648357274e-09	Up	5.16353871311654e-11	GWHGABLD005803//Protein=GWHPABLD005803	GO:0005634//nucleus	GO:0003723//RNA binding;GO:0005524//ATP binding;GO:0004386//helicase activity	NA	K11594//ATP-dependent RNA helicase DDX3X [EC:3.6.4.13];K14811//ATP-dependent RNA helicase DBP3 [EC:3.6.4.13]	Protein=GWHPABLD005803//1	Protein=GWHPABLD005803//1
GWHGABLD002336	2222	22533.3078997225	65077.5748996079	1.53010137292335	8.45428737636059e-05	Up	8.49658902870836e-06	GWHGABLD002336//Protein=GWHPABLD002336	GO:0042645//mitochondrial nucleoid;GO:0005758//mitochondrial intermembrane space;GO:0071014//post-mRNA release spliceosomal complex;GO:0031966//mitochondrial membrane	GO:0003688//DNA replication origin binding;GO:0003697//single-stranded DNA binding;GO:0005524//ATP binding;GO:0051082//unfolded protein binding;GO:0051087//chaperone binding;GO:0016887//ATPase activity	GO:0051131//chaperone-mediated protein complex assembly;GO:0006458//'de novo' protein folding;GO:0051604//protein maturation;GO:0050821//protein stabilization;GO:0045041//protein import into mitochondrial intermembrane space;GO:0042026//protein refolding	K04077//chaperonin GroEL	Protein=GWHPABLD002336//1;XP_031022144.1//uncharacterized protein SmJEL517_g05959 [Synchytrium microbalum]	Protein=GWHPABLD002336//1
GWHGABLD000256	1410	234.26930003014	506.342531489646	1.11194576436966	0.000141926110558875	Up	1.49504310801198e-05	GWHGABLD000256//Protein=GWHPABLD000256	NA	NA	NA	NA	Protein=GWHPABLD000256//1	Protein=GWHPABLD000256//1
GWHGABLD000864	1374	1621.48246491201	577.349138578195	-1.48979749779787	0.00840505619732434	Down	0.0016269401131061	GWHGABLD000864//Protein=GWHPABLD000864	NA	GO:0043546//molybdopterin cofactor binding;GO:0020037//heme binding;GO:0030151//molybdenum ion binding;GO:0016491//oxidoreductase activity	NA	K00326//cytochrome-b5 reductase [EC:1.6.2.2]	ORY05600.1//molybdopterin binding oxidoreductase [Basidiobolus meristosporus CBS 931.73];Protein=GWHPABLD000864//1	Protein=GWHPABLD000864//1
GWHGABLD001732	1782	1548.76029336574	21670.5156139903	3.80654770443096	1.65452014010829e-17	Up	2.72008314671126e-19	GWHGABLD001732//Protein=GWHPABLD001732	NA	NA	NA	K14729//multifunctional beta-oxidation protein [EC:4.2.1.- 1.1.1.-]	Protein=GWHPABLD001732//1	Protein=GWHPABLD001732//1
GWHGABLD000148	2514	3555.13502511108	12736.1184668682	1.84094940050052	0.00039160649846431	Up	4.68706368927926e-05	GWHGABLD000148//Protein=GWHPABLD000148	GO:0005840//ribosome	GO:0003735//structural constituent of ribosome	GO:0006412//translation	K12274//translocation protein SEC72;K09553//stress-induced-phosphoprotein 1;K02962//small subunit ribosomal protein S17e	Protein=GWHPABLD000148//1;RIA85139.1//ribosomal S17-domain-containing protein [Glomus cerebriforme]	Protein=GWHPABLD000148//1
GWHGABLD003891	1554	3466.03563995769	15470.5318245302	2.15816439822821	1.19042074023652e-07	Up	6.44988506861532e-09	GWHGABLD003891//Protein=GWHPABLD003891	NA	GO:0003824//catalytic activity	GO:0042823//pyridoxal phosphate biosynthetic process;GO:0006535//cysteine biosynthetic process from serine	K06215//pyridoxal 5'-phosphate synthase pdxS subunit [EC:4.3.3.6]	CDH56625.1//vitamin b6 biosynthesis protein [Lichtheimia corymbifera JMRC:FSU:9682];Protein=GWHPABLD003891//1	Protein=GWHPABLD003891//1
GWHGABLD004504	577	20668.5688178826	66382.0621047774	1.6833549525542	0.00115222316462631	Up	0.000161261826757563	GWHGABLD004504//Protein=GWHPABLD004504	GO:0070469//respirasome;GO:0005739//mitochondrion	GO:0009055//electron transfer activity;GO:0046872//metal ion binding;GO:0020037//heme binding	NA	K08738//cytochrome c	Protein=GWHPABLD004504//1;CDH52261.1//cytochrome c [Lichtheimia corymbifera JMRC:FSU:9682]	Protein=GWHPABLD004504//1
GWHGABLD000899	399	1127.10450375636	5970.76176965584	2.40529372042885	1.31341648357274e-09	Up	5.13660197432119e-11	GWHGABLD000899//Protein=GWHPABLD000899	NA	NA	NA	K22066//BolA-like protein 1	Protein=GWHPABLD000899//1	Protein=GWHPABLD000899//1
GWHGABLD000609	1010	4399.59381964844	10314.0237558354	1.22916503137503	0.0148876441231955	Up	0.00322441470287938	GWHGABLD000609//Protein=GWHPABLD000609	GO:0005840//ribosome	GO:0046872//metal ion binding;GO:0003735//structural constituent of ribosome	GO:0006412//translation	K02978//small subunit ribosomal protein S27e	Protein=GWHPABLD000609//1	Protein=GWHPABLD000609//1
GWHGABLD004612	4316	77.6010162826006	194.041039549883	1.32221436216988	0.011260066867689	Up	0.00231962206666759	GWHGABLD004612//Protein=GWHPABLD004612	NA	NA	NA	NA	KAF0551485.1//protein kinase domain-containing protein [Gigaspora margarita];Protein=GWHPABLD004612//1	Protein=GWHPABLD004612//1
GWHGABLD000540	1662	399.431910740686	1321.10574861918	1.72572445264799	1.05933023654873e-13	Up	2.54420986047444e-15	GWHGABLD000540//Protein=GWHPABLD000540	NA	NA	NA	NA	NA	Protein=GWHPABLD000540
GWHGABLD005779	1470	119.179715306586	301.693950768398	1.33994706316222	0.000130327744148042	Up	1.36196684735123e-05	GWHGABLD005779//Protein=GWHPABLD005779	NA	NA	NA	K14829//pre-rRNA-processing protein IPI3	Protein=GWHPABLD005779//1	Protein=GWHPABLD005779//1
GWHGABLD003830	2718	5073.88681658336	13155.7465733859	1.37452987948849	4.26031544236407e-08	Up	2.11949931943202e-09	GWHGABLD003830//Protein=GWHPABLD003830	GO:0016020//membrane;GO:0016021//integral component of membrane;GO:0005743//mitochondrial inner membrane;GO:0005739//mitochondrion;GO:0005745//m-AAA complex	GO:0004222//metalloendopeptidase activity;GO:0005524//ATP binding;GO:0008270//zinc ion binding;GO:0016887//ATPase activity	GO:0008053//mitochondrial fusion;GO:0042407//cristae formation;GO:0065003//protein-containing complex assembly;GO:0034982//mitochondrial protein processing;GO:0006465//signal peptide processing	K08956//AFG3 family protein [EC:3.4.24.-]	Protein=GWHPABLD003830//1	Protein=GWHPABLD003830//1
GWHGABLD000712	1938	1353.02134958065	3508.72667125125	1.37476296255607	1.47451874088136e-05	Up	1.25002089112602e-06	GWHGABLD000712//Protein=GWHPABLD000712	GO:0009331//glycerol-3-phosphate dehydrogenase complex;GO:0016021//integral component of membrane	GO:0005509//calcium ion binding;GO:0052591//sn-glycerol-3-phosphate:ubiquinone-8 oxidoreductase activity	GO:0006072//glycerol-3-phosphate metabolic process	K00111//glycerol-3-phosphate dehydrogenase [EC:1.1.5.3]	Protein=GWHPABLD000712//1	Protein=GWHPABLD000712//1
GWHGABLD004428	2016	2590.32675304481	1114.29044631159	-1.21700876750045	0.000103844194238085	Down	1.06145245003904e-05	GWHGABLD004428//Protein=GWHPABLD004428	NA	GO:0005524//ATP binding	GO:0018095//protein polyglutamylation;GO:0006464//cellular protein modification process	K06047//tubulin---tyrosine ligase [EC:6.3.2.25];K19898//alpha-agglutinin	Protein=GWHPABLD004428//1	Protein=GWHPABLD004428//1
GWHGABLD004609	1929	129.616680623252	2.02629611548909	-5.99926256346945	2.07096044403773e-14	Down	4.64818855916975e-16	GWHGABLD004609//Protein=GWHPABLD004609	NA	GO:0003824//catalytic activity;GO:0016874//ligase activity	NA	K22133//oxalate---CoA ligase [EC:6.2.1.8]	Protein=GWHPABLD004609//1	Protein=GWHPABLD004609//1
GWHGABLD005349	1296	924.473052948609	429.685842890753	-1.10534902318737	0.00290924992926921	Down	0.000469971754120687	GWHGABLD005349//Protein=GWHPABLD005349	GO:0005737//cytoplasm	GO:0008108//UDP-glucose:hexose-1-phosphate uridylyltransferase activity;GO:0005524//ATP binding;GO:0004034//aldose 1-epimerase activity;GO:0008270//zinc ion binding;GO:0005534//galactose binding;GO:0004335//galactokinase activity	GO:0033499//galactose catabolic process via UDP-galactose;GO:0006012//galactose metabolic process	K00849//galactokinase [EC:2.7.1.6]	Protein=GWHPABLD005349//1	Protein=GWHPABLD005349//1
GWHGABLD000651	1467	1529.47525608657	3567.49388496013	1.22187418967479	0.000447765907846661	Up	5.46154243411999e-05	GWHGABLD000651//Protein=GWHPABLD000651	NA	GO:0003723//RNA binding;GO:0009982//pseudouridine synthase activity	GO:0006396//RNA processing;GO:0001522//pseudouridine synthesis	K11131//H/ACA ribonucleoprotein complex subunit 4 [EC:5.4.99.-]	Protein=GWHPABLD000651//1	Protein=GWHPABLD000651//1
GWHGABLD005419	2817	1523.10971269101	578.20636389755	-1.39736347311519	0.00324458348135482	Down	0.000531564355916029	GWHGABLD005419//Protein=GWHPABLD005419	NA	NA	NA	NA	NA	Protein=GWHPABLD005419
GWHGABLD005494	1809	1113.85336609189	457.015918260473	-1.28524299911694	6.77859892481584e-07	Down	4.30264177643779e-08	GWHGABLD005494//Protein=GWHPABLD005494	GO:0016021//integral component of membrane	GO:0022857//transmembrane transporter activity	NA	K16261//yeast amino acid transporter;K03293//amino acid transporter, AAT family	Protein=GWHPABLD005494//1	Protein=GWHPABLD005494//1
GWHGABLD006613	1938	29.4125258430334	119.647285484222	2.02428507771415	0.0018600361654578	Up	0.00028000258502174	GWHGABLD006613//Protein=GWHPABLD006613	NA	NA	NA	K13341//peroxin-7;K10415//dynein intermediate chain, cytosolic	Protein=GWHPABLD006613//1	Protein=GWHPABLD006613//1
GWHGABLD003855	1857	170.361821128623	386.521237962051	1.18194563010879	0.0297645761478554	Up	0.00752305512929356	GWHGABLD003855//Protein=GWHPABLD003855	NA	GO:0008270//zinc ion binding	NA	NA	Protein=GWHPABLD003855//1	Protein=GWHPABLD003855//1
GWHGABLD003795	4327	8531.75770196697	1092.5339207114	-2.96516492153338	8.02776724498514e-09	Down	3.51178953104425e-10	GWHGABLD003795//Protein=GWHPABLD003795	GO:1990904//ribonucleoprotein complex;GO:0005730//nucleolus	GO:0003723//RNA binding	GO:0042254//ribosome biogenesis	K19219//peptidyl-lysine (3S)-dioxygenase / protease [EC:1.14.11.63 3.4.-.-]	Protein=GWHPABLD003795//1	Protein=GWHPABLD003795//1
GWHGABLD001689	1248	950.717976901635	2383.70351539999	1.32611545942614	3.37647654644286e-05	Up	3.10375185041138e-06	GWHGABLD001689//Protein=GWHPABLD001689	NA	GO:0000287//magnesium ion binding;GO:0004749//ribose phosphate diphosphokinase activity;GO:0016301//kinase activity	GO:0009116//nucleoside metabolic process;GO:0009165//nucleotide biosynthetic process;GO:0009156//ribonucleoside monophosphate biosynthetic process	K00948//ribose-phosphate pyrophosphokinase [EC:2.7.6.1]	Protein=GWHPABLD001689//1	Protein=GWHPABLD001689//1
GWHGABLD003969	1905	168.413115236301	476.848157754373	1.50152545031675	0.000716125083708392	Up	9.35723125817684e-05	GWHGABLD003969//Protein=GWHPABLD003969	NA	GO:0030515//snoRNA binding	GO:0000462//maturation of SSU-rRNA from tricistronic rRNA transcript (SSU-rRNA, 5.8S rRNA, LSU-rRNA)	K14557//U3 small nucleolar RNA-associated protein 6	Protein=GWHPABLD003969//1	Protein=GWHPABLD003969//1
GWHGABLD004056	955	85.2062270184508	9.24755015658298	-3.2038157436241	4.50479464192876e-05	Down	4.28905394070701e-06	GWHGABLD004056//Protein=GWHPABLD004056	NA	NA	NA	K21440//ankyrin repeat domain-containing protein 50	RKK10852.1//Serine/threonine-protein phosphatase 6 regulatory ankyrin repeat subunit B [Fusarium oxysporum f. sp. cepae];Protein=GWHPABLD004056//1	Protein=GWHPABLD004056//1
GWHGABLD001947	1243	4673.91098867059	1927.54481435725	-1.27786585687877	0.000145380130553092	Down	1.54213090593845e-05	GWHGABLD001947//Protein=GWHPABLD001947	NA	NA	NA	NA	Protein=GWHPABLD001947//1	Protein=GWHPABLD001947//1
GWHGABLD002943	3456	2192.87308665855	5942.65275209074	1.43828476428006	1.46731405933576e-06	Up	9.8799845882365e-08	GWHGABLD002943//Protein=GWHPABLD002943	GO:0005737//cytoplasm	GO:0004832//valine-tRNA ligase activity;GO:0005524//ATP binding;GO:0002161//aminoacyl-tRNA editing activity	GO:0006438//valyl-tRNA aminoacylation	K01873//valyl-tRNA synthetase [EC:6.1.1.9]	Protein=GWHPABLD002943//1	Protein=GWHPABLD002943//1
GWHGABLD004083	792	1233.73072498827	306.590510845703	-2.00864259457128	0.0211720307537768	Down	0.0049759569062486	GWHGABLD004083//Protein=GWHPABLD004083	NA	NA	NA	K11294//nucleolin	Protein=GWHPABLD004083//1	Protein=GWHPABLD004083//1
GWHGABLD005181	951	409.865409358505	1999.73777159471	2.2865886859904	2.28185342415851e-17	Up	3.8166812098148e-19	GWHGABLD005181//Protein=GWHPABLD005181	GO:0005743//mitochondrial inner membrane;GO:0016021//integral component of membrane	GO:0005347//ATP transmembrane transporter activity	NA	K13704//abhydrolase domain-containing protein 12 [EC:3.1.1.23];K13354//solute carrier family 25 (peroxisomal adenine nucleotide transporter), member 17	Protein=GWHPABLD005181//1	Protein=GWHPABLD005181//1
GWHGABLD002220	2171	1624.48930411687	382.038168579053	-2.08819755776696	1.40960010883854e-13	Down	3.42576152255256e-15	GWHGABLD002220//Protein=GWHPABLD002220	NA	GO:0001735//prenylcysteine oxidase activity;GO:0016829//lyase activity	GO:0030328//prenylcysteine catabolic process	K05906//prenylcysteine oxidase / farnesylcysteine lyase [EC:1.8.3.5 1.8.3.6]	KFH63643.1//hypothetical protein MVEG_10337 [Mortierella verticillata NRRL 6337];Protein=GWHPABLD002220//1	Protein=GWHPABLD002220//1
GWHGABLD003770	903	1056.54401922106	377.70940219861	-1.48400427423125	0.000332522147835386	Down	3.86869507331749e-05	GWHGABLD003770//Protein=GWHPABLD003770	NA	GO:0030246//carbohydrate binding;GO:0016787//hydrolase activity;GO:0047938//glucose-6-phosphate 1-epimerase activity;GO:0016853//isomerase activity	GO:0005975//carbohydrate metabolic process	K01792//glucose-6-phosphate 1-epimerase [EC:5.1.3.15]	Protein=GWHPABLD003770//1	Protein=GWHPABLD003770//1
GWHGABLD002766	996	10232.439361043	34199.177651513	1.74081151751063	0.000951843961708789	Up	0.000129543309727915	GWHGABLD002766//Protein=GWHPABLD002766	GO:0005759//mitochondrial matrix	GO:0009055//electron transfer activity;GO:0050660//flavin adenine dinucleotide binding	NA	K03522//electron transfer flavoprotein alpha subunit	Protein=GWHPABLD002766//1	Protein=GWHPABLD002766//1
BGI_novel_G000047	7402	411.306342860016	54.5134999263937	-2.91552786655064	1.07738298773325e-07	Down	5.76285705280867e-09	NA	NA	NA	NA	NA
GWHGABLD006034	774	4163.09850298106	8439.42212397332	1.0194865216055	0.0153114319349433	Up	0.00333509195897693	GWHGABLD006034//Protein=GWHPABLD006034	GO:0005840//ribosome;GO:1990904//ribonucleoprotein complex	NA	GO:0042254//ribosome biogenesis	K02936//large subunit ribosomal protein L7Ae	Protein=GWHPABLD006034//1	Protein=GWHPABLD006034//1
GWHGABLD006567	4630	296.833393142509	60.4070324313593	-2.29686498200895	6.2470539358338e-11	Down	2.07193211309999e-12	GWHGABLD006567//Protein=GWHPABLD006567	GO:0016021//integral component of membrane	GO:0016746//transferase activity, transferring acyl groups	NA	K13507//glycerol-3-phosphate O-acyltransferase / dihydroxyacetone phosphate acyltransferase [EC:2.3.1.15 2.3.1.42]	OAQ27299.1//hypothetical protein K457DRAFT_114306 [Mortierella elongata AG-77]	Protein=GWHPABLD006567
GWHGABLD006122	1209	1504.41221482456	3284.5982892441	1.12651701254614	0.0104488621043987	Up	0.00212562269829298	GWHGABLD006122//Protein=GWHPABLD006122	NA	NA	GO:0015031//protein transport	K19476//vacuolar protein sorting-associated protein IST1	Protein=GWHPABLD006122//1	Protein=GWHPABLD006122//1
GWHGABLD001104	753	1255.6716173544	138.830468076469	-3.17706309544928	5.71328962350435e-21	Down	7.02420168150642e-23	GWHGABLD001104//Protein=GWHPABLD001104	GO:0016021//integral component of membrane	NA	NA	NA	Protein=GWHPABLD001104//1	Protein=GWHPABLD001104//1
GWHGABLD004008	1782	523.620021576297	195.000717555561	-1.4250408296868	2.41192162018802e-05	Down	2.15159269620775e-06	GWHGABLD004008//Protein=GWHPABLD004008	NA	GO:0008410//CoA-transferase activity	NA	K01796//alpha-methylacyl-CoA racemase [EC:5.1.99.4]	Protein=GWHPABLD004008//1;XP_031027233.1//uncharacterized protein SmJEL517_g00895 [Synchytrium microbalum]	Protein=GWHPABLD004008//1
GWHGABLD006539	3237	683.353612003078	2035.66362339794	1.57479496572724	8.57389762747346e-06	Up	6.91304969534672e-07	GWHGABLD006539//Protein=GWHPABLD006539	GO:0005758//mitochondrial intermembrane space	GO:0046872//metal ion binding;GO:0004222//metalloendopeptidase activity;GO:0008233//peptidase activity;GO:0003824//catalytic activity	GO:0051603//proteolysis involved in cellular protein catabolic process;GO:0006508//proteolysis	K06972//presequence protease [EC:3.4.24.-]	Protein=GWHPABLD006539//1	Protein=GWHPABLD006539//1
GWHGABLD001691	1353	486.615148056019	1671.80555232714	1.78055392096927	6.30523925560803e-07	Up	3.97514011683079e-08	GWHGABLD001691//Protein=GWHPABLD001691	GO:0016021//integral component of membrane	GO:0005347//ATP transmembrane transporter activity	NA	K15110//solute carrier family 25 (mitochondrial 2-oxodicarboxylate transporter), member 21	Protein=GWHPABLD001691//1;XP_019023559.1//mitochondrial carrier [Saitoella complicata NRRL Y-17804]	Protein=GWHPABLD001691//1
GWHGABLD002038	1650	1.6553197116805	86.7850876990451	5.71226537136112	2.09507419190109e-10	Up	7.57760930022838e-12	GWHGABLD002038//Protein=GWHPABLD002038	GO:0016021//integral component of membrane;GO:0005739//mitochondrion	GO:0016787//hydrolase activity;GO:0005524//ATP binding	GO:0034551//mitochondrial respiratory chain complex III assembly	K08900//mitochondrial chaperone BCS1	Protein=GWHPABLD002038//1	Protein=GWHPABLD002038//1
GWHGABLD006102	2322	41.4382455475654	3.275908567255	-3.66099592600862	3.90411312575276e-06	Down	2.82971458864424e-07	GWHGABLD006102//Protein=GWHPABLD006102	NA	NA	NA	NA	NA	Protein=GWHPABLD006102
GWHGABLD001612	3540	171.310880369552	0.665428512815839	-8.00811738275334	1.97566431523397e-11	Down	6.18542508986761e-13	GWHGABLD001612//Protein=GWHPABLD001612	NA	NA	NA	NA	NA	Protein=GWHPABLD001612
GWHGABLD001676	2268	991.803013154536	247.00122223432	-2.00553542764365	3.65186770399632e-05	Down	3.39800130267887e-06	GWHGABLD001676//Protein=GWHPABLD001676	NA	GO:0003824//catalytic activity	NA	NA	Protein=GWHPABLD001676//1	Protein=GWHPABLD001676//1
GWHGABLD001670	1119	1363.86064541849	491.92874166129	-1.47117498806496	0.000679913695462826	Down	8.74454620923742e-05	GWHGABLD001670//Protein=GWHPABLD001670	NA	GO:0016491//oxidoreductase activity	NA	K00065//2-dehydro-3-deoxy-D-gluconate 5-dehydrogenase [EC:1.1.1.127]	Protein=GWHPABLD001670//1	Protein=GWHPABLD001670//1
GWHGABLD006316	1092	6534.91456336525	2389.01224274905	-1.45175412747569	0.00537772052707497	Down	0.000972525584953516	GWHGABLD006316//Protein=GWHPABLD006316	GO:0005737//cytoplasm	GO:0005249//voltage-gated potassium channel activity	NA	K15303//aflatoxin B1 aldehyde reductase;K17647//versiconal hemiacetal acetate reductase [EC:1.1.1.353]	Protein=GWHPABLD006316//1	Protein=GWHPABLD006316//1
GWHGABLD000023	1389	5651.5526590769	11695.5146876064	1.04923617139898	0.0300662449899238	Up	0.00760789901817942	GWHGABLD000023//Protein=GWHPABLD000023	GO:0005737//cytoplasm	GO:0005524//ATP binding;GO:0004055//argininosuccinate synthase activity	GO:0000053//argininosuccinate metabolic process;GO:0006526//arginine biosynthetic process;GO:0000050//urea cycle	K01940//argininosuccinate synthase [EC:6.3.4.5]	Protein=GWHPABLD000023//1	Protein=GWHPABLD000023//1
GWHGABLD004164	1014	593.31082035667	1366.8083152249	1.20395093086405	0.00177256205230579	Up	0.000264557336240586	GWHGABLD004164//Protein=GWHPABLD004164	GO:0045252//oxoglutarate dehydrogenase complex	GO:0004149//dihydrolipoyllysine-residue succinyltransferase activity	GO:0006099//tricarboxylic acid cycle	K00658//2-oxoglutarate dehydrogenase E2 component (dihydrolipoamide succinyltransferase) [EC:2.3.1.61]	Protein=GWHPABLD004164//1	Protein=GWHPABLD004164//1
GWHGABLD000578	3576	296.785379388455	66.2846321000215	-2.1626736923144	0.00011283407026135	Down	1.16302165344436e-05	GWHGABLD000578//Protein=GWHPABLD000578	GO:0016021//integral component of membrane	GO:0005524//ATP binding;GO:0016887//ATPase activity	NA	K08712//ATP-binding cassette, subfamily G (WHITE), member 2, SNQ2	Protein=GWHPABLD000578//1	Protein=GWHPABLD000578//1
GWHGABLD002642	1668	2473.19413836216	635.782484649662	-1.95977031450504	2.31621001436794e-07	Down	1.33111712048021e-08	GWHGABLD002642//Protein=GWHPABLD002642	GO:0016021//integral component of membrane	GO:0046872//metal ion binding;GO:0022857//transmembrane transporter activity	GO:0006886//intracellular protein transport;GO:0016192//vesicle-mediated transport	K07192//flotillin	Protein=GWHPABLD002642//1	Protein=GWHPABLD002642//1
GWHGABLD003007	1914	16667.9377518418	4214.31815351416	-1.98370447982905	0.00137607493485212	Down	0.000198886598875695	GWHGABLD003007//Protein=GWHPABLD003007	GO:0016021//integral component of membrane	GO:0046872//metal ion binding;GO:0008237//metallopeptidase activity;GO:0004181//metallocarboxypeptidase activity	NA	K01293//Gly-Xaa carboxypeptidase [EC:3.4.17.4]	Protein=GWHPABLD003007//1	Protein=GWHPABLD003007//1
GWHGABLD001159	3576	52.1768560987868	127.293677124599	1.28667883738819	0.00225404809008892	Up	0.000348338239511955	GWHGABLD001159//Protein=GWHPABLD001159	NA	GO:0005524//ATP binding;GO:0004672//protein kinase activity	NA	K22614//NLR family CARD domain-containing protein 3;K14319//Ran GTPase-activating protein 1;K17576//protein phosphatase 1 regulatory subunit 37	Protein=GWHPABLD001159//1;OAQ23608.1//RNI-like protein [Mortierella elongata AG-77];RUP50392.1//hypothetical protein BC936DRAFT_139384 [Jimgerdemannia flammicorona]	Protein=GWHPABLD001159//1
GWHGABLD001836	2256	195.066798355498	431.390754010535	1.14502701286222	0.000192225117031262	Up	2.09029589446109e-05	GWHGABLD001836//Protein=GWHPABLD001836	NA	GO:0008408//3'-5' exonuclease activity;GO:0004527//exonuclease activity;GO:0003676//nucleic acid binding	GO:0006364//rRNA processing	K14570//RNA exonuclease 1 [EC:3.1.-.-]	Protein=GWHPABLD001836//1	Protein=GWHPABLD001836//1
GWHGABLD000457	858	1101.69345892608	2923.8082865501	1.40812586063327	0.000751908784974101	Up	9.92154122274619e-05	GWHGABLD000457//Protein=GWHPABLD000457	GO:0016021//integral component of membrane	GO:0005506//iron ion binding;GO:0016491//oxidoreductase activity	GO:0008610//lipid biosynthetic process	K00227//Delta7-sterol 5-desaturase [EC:1.14.19.20]	Protein=GWHPABLD000457//1	Protein=GWHPABLD000457//1
GWHGABLD005489	1671	28.7358086868499	0.358106231162485	-6.32631821779997	3.65186770399632e-05	Down	3.39866458227534e-06	GWHGABLD005489//Protein=GWHPABLD005489	GO:0031520//plasma membrane of cell tip;GO:0016021//integral component of membrane;GO:0032153//cell division site	GO:0042937//tripeptide transmembrane transporter activity;GO:0022857//transmembrane transporter activity;GO:0071916//dipeptide transmembrane transporter activity	GO:0006857//oligopeptide transport	K03305//proton-dependent oligopeptide transporter, POT family	Protein=GWHPABLD005489//1	Protein=GWHPABLD005489//1
GWHGABLD001116	1951	220.559519095589	566.247685544701	1.36026522152894	0.000372702367001048	Up	4.40635964989088e-05	GWHGABLD001116//Protein=GWHPABLD001116	GO:0016021//integral component of membrane	GO:0005347//ATP transmembrane transporter activity;GO:0005509//calcium ion binding	NA	K14684//solute carrier family 25 (mitochondrial phosphate transporter), member 23/24/25/41	Protein=GWHPABLD001116//1	Protein=GWHPABLD001116//1
GWHGABLD002316	1617	20735.4904733814	63037.5481973018	1.6041092503561	3.82802770904778e-05	Up	3.58450057101687e-06	GWHGABLD002316//Protein=GWHPABLD002316	NA	GO:0004108//citrate (Si)-synthase activity	GO:0006099//tricarboxylic acid cycle;GO:0006101//citrate metabolic process	K01647//citrate synthase [EC:2.3.3.1]	CEP16081.1//hypothetical protein [Parasitella parasitica];Protein=GWHPABLD002316//1	Protein=GWHPABLD002316//1
GWHGABLD006592	1926	328.226726530995	2044.53558037802	2.63900854669344	2.19092813998482e-13	Up	5.41859282655288e-15	GWHGABLD006592//Protein=GWHPABLD006592	NA	GO:0004488//methylenetetrahydrofolate dehydrogenase (NADP+) activity;GO:0005524//ATP binding;GO:0004329//formate-tetrahydrofolate ligase activity	NA	K00288//methylenetetrahydrofolate dehydrogenase (NADP+) / methenyltetrahydrofolate cyclohydrolase / formyltetrahydrofolate synthetase [EC:1.5.1.5 3.5.4.9 6.3.4.3]	Protein=GWHPABLD006592//1	Protein=GWHPABLD006592//1
BGI_novel_G000309	2495	50.848928516933	162.658897264595	1.67756045918206	0.00276996662089942	Up	0.000442719468501151	NA	NA	NA	NA	NA
GWHGABLD005078	1778	18899.8278018054	9172.99149356139	-1.04290888297614	0.0138795989886272	Down	0.00295107262256252	GWHGABLD005078//Protein=GWHPABLD005078	NA	GO:0050661//NADP binding;GO:0004616//phosphogluconate dehydrogenase (decarboxylating) activity	GO:0006098//pentose-phosphate shunt;GO:0019521//D-gluconate metabolic process	K00033//6-phosphogluconate dehydrogenase [EC:1.1.1.44 1.1.1.343]	RKP14556.1//6-phosphogluconate dehydrogenase [Piptocephalis cylindrospora];Protein=GWHPABLD005078//1	Protein=GWHPABLD005078//1
GWHGABLD001661	5638	4354.40474158985	11222.8936399671	1.36589728201452	0.0102902840640101	Up	0.0020845364572841	GWHGABLD001661//Protein=GWHPABLD001661	NA	GO:0016620//oxidoreductase activity, acting on the aldehyde or oxo group of donors, NAD or NADP as acceptor	NA	K00128//aldehyde dehydrogenase (NAD+) [EC:1.2.1.3]	Protein=GWHPABLD001661//1	Protein=GWHPABLD001661//1
GWHGABLD005850	1770	3552.96631416263	1691.68055942381	-1.07056684086199	0.00223989523205908	Down	0.000345510644087455	GWHGABLD005850//Protein=GWHPABLD005850	NA	NA	NA	NA	NA	Protein=GWHPABLD005850
GWHGABLD003269	1617	4156.11291520673	1476.07959842357	-1.49346432894523	1.17061900477319e-07	Down	6.32586109798808e-09	GWHGABLD003269//Protein=GWHPABLD003269	NA	NA	NA	NA	NA	Protein=GWHPABLD003269
GWHGABLD001881	1359	390.097706459829	810.820204230681	1.0555465224992	0.0162137461823458	Up	0.00358348128633405	GWHGABLD001881//Protein=GWHPABLD001881	NA	NA	NA	K14797//essential nuclear protein 1	Protein=GWHPABLD001881//1	Protein=GWHPABLD001881//1
GWHGABLD003701	1965	62.6399685261718	152.958297144456	1.28798297442103	0.0407628793410102	Up	0.0109961039649507	GWHGABLD003701//Protein=GWHPABLD003701	NA	GO:0005524//ATP binding;GO:0004386//helicase activity;GO:0003676//nucleic acid binding	NA	K14779//ATP-dependent RNA helicase DDX52/ROK1 [EC:3.6.4.13]	Protein=GWHPABLD003701//1	Protein=GWHPABLD003701//1
GWHGABLD006020	1563	2988.38008637603	1150.33931715625	-1.37730417576629	1.16036302405236e-06	Down	7.59751629758369e-08	GWHGABLD006020//Protein=GWHPABLD006020	NA	GO:0016620//oxidoreductase activity, acting on the aldehyde or oxo group of donors, NAD or NADP as acceptor	NA	K14085//aldehyde dehydrogenase family 7 member A1 [EC:1.2.1.31 1.2.1.8 1.2.1.3]	Protein=GWHPABLD006020//1	Protein=GWHPABLD006020//1
GWHGABLD005862	1181	10.2711901169251	42.9871154922063	2.06530095071302	0.0104097266906004	Up	0.00211468500748295	GWHGABLD005862//Protein=GWHPABLD005862	NA	GO:0008253//5'-nucleotidase activity;GO:0008138//protein tyrosine/serine/threonine phosphatase activity;GO:0004725//protein tyrosine phosphatase activity	GO:0009264//deoxyribonucleotide catabolic process	NA	Protein=GWHPABLD005862//1	Protein=GWHPABLD005862//1
GWHGABLD005530	3576	221.985603311497	2410.10779715872	3.44055965552387	2.8591815190622e-26	Up	2.12548161531429e-28	GWHGABLD005530//Protein=GWHPABLD005530	NA	GO:0004736//pyruvate carboxylase activity;GO:0046872//metal ion binding;GO:0005524//ATP binding;GO:0009374//biotin binding	GO:0006090//pyruvate metabolic process;GO:0006094//gluconeogenesis	K01958//pyruvate carboxylase [EC:6.4.1.1]	Protein=GWHPABLD005530//1	Protein=GWHPABLD005530//1
GWHGABLD003675	1967	26.3866020271618	153.442658094415	2.53982213496175	2.462739271867e-10	Up	9.0130272136948e-12	GWHGABLD003675//Protein=GWHPABLD003675	NA	NA	NA	K22614//NLR family CARD domain-containing protein 3;K14319//Ran GTPase-activating protein 1	Protein=GWHPABLD003675//1;RUP50392.1//hypothetical protein BC936DRAFT_139384 [Jimgerdemannia flammicorona]	Protein=GWHPABLD003675//1
GWHGABLD002673	930	375.258322384165	77.1745305686069	-2.28168736046297	1.62234178117406e-14	Down	3.5948960126087e-16	GWHGABLD002673//Protein=GWHPABLD002673	NA	NA	NA	NA	NA	Protein=GWHPABLD002673
GWHGABLD004335	393	280.467870977649	109.264216790359	-1.36001450566098	0.000401288985408072	Down	4.81317310589525e-05	GWHGABLD004335//Protein=GWHPABLD004335	GO:0030173//integral component of Golgi membrane	NA	GO:0015031//protein transport	K08504//blocked early in transport 1	Protein=GWHPABLD004335//1	Protein=GWHPABLD004335//1
GWHGABLD003332	1244	315.400416627942	131.140034477354	-1.26607638659043	0.00129667625883768	Down	0.00018537187402969	GWHGABLD003332//Protein=GWHPABLD003332	GO:0044732//mitotic spindle pole body;GO:0031097//medial cortex;GO:0034973//Sid2-Mob1 complex	GO:0016301//kinase activity;GO:0030295//protein kinase activator activity	GO:1903473//positive regulation of mitotic actomyosin contractile ring contraction;GO:0034613//cellular protein localization;GO:0031031//positive regulation of septation initiation signaling	K06685//MOB kinase activator 1	TPX60233.1//hypothetical protein PhCBS80983_g01948 [Powellomyces hirtus];Protein=GWHPABLD003332//1	Protein=GWHPABLD003332//1
GWHGABLD003337	717	296.133164338008	49.9366139603304	-2.56807616362797	1.20129169743244e-13	Down	2.90233447985822e-15	GWHGABLD003337//Protein=GWHPABLD003337	GO:0005737//cytoplasm	GO:0008113//peptide-methionine (S)-S-oxide reductase activity	GO:0034599//cellular response to oxidative stress	K07304//peptide-methionine (S)-S-oxide reductase [EC:1.8.4.11]	Protein=GWHPABLD003337//1	Protein=GWHPABLD003337//1
GWHGABLD001197	557	4727.69065629516	13476.4145722433	1.51122917074169	0.00249989897836134	Up	0.000391692534708225	GWHGABLD001197//Protein=GWHPABLD001197	GO:0005777//peroxisome	GO:0031386//protein tag;GO:0008270//zinc ion binding	GO:0051321//meiotic cell cycle;GO:0016567//protein ubiquitination	K08770//ubiquitin C	Protein=GWHPABLD001197//1;KAE8171082.1//ubiquitin-related domain-containing protein [Yarrowia lipolytica]	Protein=GWHPABLD001197//1
GWHGABLD004588	4761	3022.35450280558	6291.40146457929	1.05770853650826	0.00752288795430083	Up	0.00143574773681081	GWHGABLD004588//Protein=GWHPABLD004588	GO:0016021//integral component of membrane	NA	NA	K13354//solute carrier family 25 (peroxisomal adenine nucleotide transporter), member 17	Protein=GWHPABLD004588//1	Protein=GWHPABLD004588//1
BGI_novel_G000067	1210	36955.0122404625	114485.031312689	1.63131702444252	0.00113356292766344	Up	0.00015832608725192	NA	NA	NA	NA	NA
GWHGABLD004782	1086	28.7475849588912	8.74593022848159	-1.71675701818431	0.0245224983115417	Down	0.00596577487164952	GWHGABLD004782//Protein=GWHPABLD004782	NA	GO:0008270//zinc ion binding;GO:0016491//oxidoreductase activity	NA	K00002//alcohol dehydrogenase (NADP+) [EC:1.1.1.2]	Protein=GWHPABLD004782//1	Protein=GWHPABLD004782//1
GWHGABLD000348	906	769.310044782313	315.877945761773	-1.28419793227416	0.00279064592075009	Down	0.000446423557586756	GWHGABLD000348//Protein=GWHPABLD000348	NA	NA	NA	NA	NA	Protein=GWHPABLD000348
GWHGABLD004321	831	119.425533159723	55.8253198230006	-1.09711980117016	0.00875275623125884	Down	0.00170675618290737	GWHGABLD004321//Protein=GWHPABLD004321	NA	NA	NA	NA	Protein=GWHPABLD004321//1	Protein=GWHPABLD004321//1
GWHGABLD002802	2532	447.627085139017	194.882377937199	-1.19969369183259	0.0103990210886696	Down	0.0021110235805448	GWHGABLD002802//Protein=GWHPABLD002802	NA	GO:0004674//protein serine/threonine kinase activity;GO:0005524//ATP binding;GO:0004672//protein kinase activity	NA	K20872//NIMA (never in mitosis gene a)-related kinase 2 [EC:2.7.11.1]	Protein=GWHPABLD002802//1	Protein=GWHPABLD002802//1
GWHGABLD002560	1020	1658.13842065484	3952.86175417534	1.25333305239507	0.0158133672829929	Up	0.00347238486728766	GWHGABLD002560//Protein=GWHPABLD002560	GO:0005743//mitochondrial inner membrane;GO:0016021//integral component of membrane	GO:0005347//ATP transmembrane transporter activity	NA	K15110//solute carrier family 25 (mitochondrial 2-oxodicarboxylate transporter), member 21	Protein=GWHPABLD002560//1	Protein=GWHPABLD002560//1
BGI_novel_G000230	2221	0.181498967423775	19.9736729067206	6.78199449986253	0.000373611893112383	Up	4.4224538598578e-05	NA	NA	NA	NA	NA	XP_035371922.1//Dynamin family protein [Lasiodiplodia theobromae]	NA
BGI_novel_G000330	5100	29861.7867801626	14360.6094978116	-1.05618350991231	0.0311942603583829	Down	0.0079423842313481	NA	NA	NA	NA	NA
GWHGABLD003132	1128	225.414104140421	486.718296462811	1.11050922104807	0.0327568784577818	Up	0.00840112079389	GWHGABLD003132//Protein=GWHPABLD003132	NA	NA	NA	NA	Protein=GWHPABLD003132//1	Protein=GWHPABLD003132//1
GWHGABLD001878	750	1099.87921467305	341.597426043288	-1.68697609082999	0.000225443507137134	Down	2.48809703373649e-05	GWHGABLD001878//Protein=GWHPABLD001878	GO:0016021//integral component of membrane	NA	NA	NA	Protein=GWHPABLD001878//1	Protein=GWHPABLD001878//1
GWHGABLD002590	1782	2.6893269711871	265.524328357429	6.62545507186635	2.22217491129372e-10	Up	8.10085207119225e-12	GWHGABLD002590//Protein=GWHPABLD002590	NA	GO:0004160//dihydroxy-acid dehydratase activity	GO:0009082//branched-chain amino acid biosynthetic process	K01687//dihydroxy-acid dehydratase [EC:4.2.1.9]	Protein=GWHPABLD002590//1	Protein=GWHPABLD002590//1
GWHGABLD004406	1206	487.903636168936	1207.63998713775	1.30752229268972	1.21343789806273e-05	Up	1.01481225213252e-06	GWHGABLD004406//Protein=GWHPABLD004406	NA	GO:0003824//catalytic activity;GO:0030170//pyridoxal phosphate binding	GO:0019346//transsulfuration	K01758//cystathionine gamma-lyase [EC:4.4.1.1]	Protein=GWHPABLD004406//1	Protein=GWHPABLD004406//1
GWHGABLD000151	1137	1.69612699685452	15.5280714287156	3.19456255924573	0.0183752350097995	Up	0.00416102534031772	GWHGABLD000151//Protein=GWHPABLD000151	GO:0016021//integral component of membrane	GO:0016491//oxidoreductase activity	NA	K22745//apoptosis-inducing factor 2	Protein=GWHPABLD000151//1	Protein=GWHPABLD000151//1
GWHGABLD005192	2441	3322.77909422222	6658.14459752919	1.00272981976206	0.0020008368375125	Up	0.000303486473852861	GWHGABLD005192//Protein=GWHPABLD005192	GO:0043614//multi-eIF complex;GO:0071541//eukaryotic translation initiation factor 3 complex, eIF3m;GO:0010494//cytoplasmic stress granule;GO:0016282//eukaryotic 43S preinitiation complex;GO:0071540//eukaryotic translation initiation factor 3 complex, eIF3e;GO:0033290//eukaryotic 48S preinitiation complex;GO:0005852//eukaryotic translation initiation factor 3 complex	GO:0003743//translation initiation factor activity;GO:0042802//identical protein binding;GO:0031369//translation initiation factor binding	GO:0001732//formation of cytoplasmic translation initiation complex	K03253//translation initiation factor 3 subunit B	Protein=GWHPABLD005192//1	Protein=GWHPABLD005192//1
GWHGABLD000635	2664	20647.8703309831	4835.86027873414	-2.09414851953528	1.61725059995094e-05	Down	1.38026963283876e-06	GWHGABLD000635//Protein=GWHPABLD000635	NA	NA	NA	NA	NA	Protein=GWHPABLD000635
GWHGABLD006769	2229	7.93192504745883	0.648959875265195	-3.61146985964787	0.0449263560263243	Down	0.0123700016735812	GWHGABLD006769//Protein=GWHPABLD006769	GO:0016021//integral component of membrane	NA	NA	NA	Protein=GWHPABLD006769//1	Protein=GWHPABLD006769//1
GWHGABLD004137	1485	268.830667181318	129.916550425672	-1.04911249330302	0.011005910722277	Down	0.00225544533875946	GWHGABLD004137//Protein=GWHPABLD004137	GO:0016021//integral component of membrane	GO:0004143//diacylglycerol kinase activity;GO:0003951//NAD+ kinase activity;GO:0005524//ATP binding	GO:0007205//protein kinase C-activating G protein-coupled receptor signaling pathway;GO:0035556//intracellular signal transduction	NA	Protein=GWHPABLD004137//1	Protein=GWHPABLD004137//1
GWHGABLD005476	3218	217.760337574539	99.9796972694068	-1.12303414466392	0.00150383002406238	Down	0.000219716123601394	GWHGABLD005476//Protein=GWHPABLD005476	GO:0000214//tRNA-intron endonuclease complex	GO:0016829//lyase activity;GO:0000213//tRNA-intron endonuclease activity;GO:0003676//nucleic acid binding	GO:0006388//tRNA splicing, via endonucleolytic cleavage and ligation;GO:0000379//tRNA-type intron splice site recognition and cleavage	K15323//tRNA-splicing endonuclease subunit Sen34 [EC:4.6.1.16]	Protein=GWHPABLD005476//1	Protein=GWHPABLD005476//1
GWHGABLD001031	2586	2524.05904290111	5709.14479060201	1.1775289929323	0.0410839591976565	Up	0.0111287878548235	GWHGABLD001031//Protein=GWHPABLD001031	GO:0005840//ribosome;GO:0005737//cytoplasm	GO:0003735//structural constituent of ribosome	GO:0006412//translation;GO:0042274//ribosomal small subunit biogenesis;GO:0006364//rRNA processing	K02971//small subunit ribosomal protein S21e	Protein=GWHPABLD001031//1	Protein=GWHPABLD001031//1
GWHGABLD006721	1143	3406.12917675467	9480.11587922418	1.47677154389687	0.0022963506487105	Up	0.000356845340264233	GWHGABLD006721//Protein=GWHPABLD006721	GO:0005840//ribosome	GO:0003735//structural constituent of ribosome	GO:0006412//translation	K02930//large subunit ribosomal protein L4e	Protein=GWHPABLD006721//1	Protein=GWHPABLD006721//1
GWHGABLD005069	4020	255.096765862915	26.6322233499329	-3.25979982860317	1.4798808255527e-07	Down	8.22978757884202e-09	GWHGABLD005069//Protein=GWHPABLD005069	GO:0016021//integral component of membrane	GO:0005524//ATP binding;GO:0042626//ATPase-coupled transmembrane transporter activity;GO:0016887//ATPase activity	NA	K05665//ATP-binding cassette, subfamily C (CFTR/MRP), member 1 [EC:7.6.2.3]	Protein=GWHPABLD005069//1	Protein=GWHPABLD005069//1
BGI_novel_G000160	2652	63.8743230766478	223.639260504454	1.80786547766838	0.0290126590322165	Up	0.00725420166509603	NA	NA	NA	NA	NA
BGI_novel_G000347	1231	240.281508460834	959.896171548176	1.99815273715042	1.97771877556352e-06	Up	1.36842871675875e-07	NA	GO:0005730//nucleolus	NA	NA	NA	SHO76977.1//Similar to S.cerevisiae protein SRP40 (Nucleolar serine-rich protein) [Malassezia sympodialis ATCC 42132]	NA
GWHGABLD001010	1104	1407.95925110116	4053.53053493418	1.52557343045843	0.00441034874613594	Up	0.000764540220864306	GWHGABLD001010//Protein=GWHPABLD001010	NA	GO:0004084//branched-chain-amino-acid transaminase activity	GO:0009081//branched-chain amino acid metabolic process	K00826//branched-chain amino acid aminotransferase [EC:2.6.1.42]	Protein=GWHPABLD001010//1	Protein=GWHPABLD001010//1
GWHGABLD003699	1029	11.9919117465107	0.647590980157555	-4.21083496932771	0.0122281723155198	Down	0.00255401854938878	GWHGABLD003699//Protein=GWHPABLD003699	NA	GO:0051266//sirohydrochlorin ferrochelatase activity;GO:0008168//methyltransferase activity;GO:0004851//uroporphyrin-III C-methyltransferase activity;GO:0043115//precorrin-2 dehydrogenase activity;GO:0051287//NAD binding	GO:0019354//siroheme biosynthetic process;GO:0032259//methylation	K00589//uroporphyrin-III C-methyltransferase [EC:2.1.1.107]	Protein=GWHPABLD003699//1	Protein=GWHPABLD003699//1
GWHGABLD004829	1560	348.259413647518	865.309725638822	1.31305426769888	0.0215255331184091	Up	0.00509288882215398	GWHGABLD004829//Protein=GWHPABLD004829	NA	NA	NA	K00791//tRNA dimethylallyltransferase [EC:2.5.1.75]	Protein=GWHPABLD004829//1	Protein=GWHPABLD004829//1
GWHGABLD000309	3960	1440.83329404783	12496.6878358147	3.1165704398817	2.14872075826173e-35	Up	1.22871808907032e-37	GWHGABLD000309//Protein=GWHPABLD000309	GO:0016021//integral component of membrane;GO:0005777//peroxisome	GO:0005524//ATP binding;GO:0042626//ATPase-coupled transmembrane transporter activity;GO:0042803//protein homodimerization activity;GO:0016887//ATPase activity	GO:0015910//long-chain fatty acid import into peroxisome	K15628//ATP-binding cassette, subfamily D (ALD), peroxisomal long-chain fatty acid import protein	Protein=GWHPABLD000309//1	Protein=GWHPABLD000309//1
GWHGABLD000294	1713	201.643466361742	658.75535409591	1.7079361220449	4.67768017147933e-08	Up	2.3605734103391e-09	GWHGABLD000294//Protein=GWHPABLD000294	NA	NA	NA	K11434//type I protein arginine methyltransferase [EC:2.1.1.319]	Protein=GWHPABLD000294//1	Protein=GWHPABLD000294//1
GWHGABLD005705	663	1015.1941326627	319.895486231842	-1.66608309513777	1.00309104250406e-09	Down	3.88617115823588e-11	GWHGABLD005705//Protein=GWHPABLD005705	NA	GO:0003998//acylphosphatase activity	NA	NA	Protein=GWHPABLD005705//1	Protein=GWHPABLD005705//1
GWHGABLD003380	1467	20.9725600553472	466.463456454337	4.47518917970033	0.0058238275169024	Up	0.00106652223719113	GWHGABLD003380//Protein=GWHPABLD003380	NA	GO:0004252//serine-type endopeptidase activity	NA	K15198//transcription factor TFIIIB component B'';K14408//cleavage stimulation factor subunit 3	Protein=GWHPABLD003380//1	Protein=GWHPABLD003380//1
GWHGABLD005948	1002	46.9700936671458	17.8805289412103	-1.3933530556931	0.0159301772860935	Down	0.00350714410587335	GWHGABLD005948//Protein=GWHPABLD005948	GO:0005887//integral component of plasma membrane	GO:0030171//voltage-gated proton channel activity	NA	K22644//voltage-gated hydrogen channel 1	Protein=GWHPABLD005948//1	Protein=GWHPABLD005948//1
GWHGABLD004362	1653	332.005681887217	136.375871735719	-1.2836195133055	0.000111094941987911	Down	1.14350762303497e-05	GWHGABLD004362//Protein=GWHPABLD004362	NA	GO:0046872//metal ion binding;GO:0004722//protein serine/threonine phosphatase activity	NA	K19704//protein phosphatase PTC1 [EC:3.1.3.16]	Protein=GWHPABLD004362//1	Protein=GWHPABLD004362//1
BGI_novel_G000152	4604	678.071778209102	68.4354579061818	-3.30862208412558	1.68506383810544e-10	Down	5.95011819888553e-12	NA	NA	GO:0016491//oxidoreductase activity	NA	NA	RUS22356.1//hypothetical protein BC937DRAFT_89611, partial [Endogone sp. FLAS-F59071]	NA
GWHGABLD005849	1306	564.610027919276	1183.49905928326	1.06773190180233	0.00624834217924109	Up	0.00116212911725413	GWHGABLD005849//Protein=GWHPABLD005849	GO:0030686//90S preribosome;GO:0005730//nucleolus	GO:0004521//endoribonuclease activity;GO:0003824//catalytic activity;GO:0008047//enzyme activator activity	GO:0006396//RNA processing;GO:0042254//ribosome biogenesis;GO:0000472//endonucleolytic cleavage to generate mature 5'-end of SSU-rRNA from (SSU-rRNA, 5.8S rRNA, LSU-rRNA);GO:0000447//endonucleolytic cleavage in ITS1 to separate SSU-rRNA from 5.8S rRNA and LSU-rRNA from tricistronic rRNA transcript (SSU-rRNA, 5.8S rRNA, LSU-rRNA);GO:0000480//endonucleolytic cleavage in 5'-ETS of tricistronic rRNA …	K11108//RNA 3'-terminal phosphate cyclase-like protein	ORY69330.1//18S rRNA biogenesis protein [Neocallimastix californiae];Protein=GWHPABLD005849//1	Protein=GWHPABLD005849//1
BGI_novel_G000267	3197	2832.36108170008	334.458926572341	-3.08210424234556	1.4091100663769e-15	Down	2.77994552051482e-17	NA	GO:0005634//nucleus	GO:0000981//DNA-binding transcription factor activity, RNA polymerase II-specific;GO:0005524//ATP binding;GO:0004672//protein kinase activity;GO:0008270//zinc ion binding	NA	K06641//serine/threonine-protein kinase CHEK2 [EC:2.7.11.1];K02208//cyclin-dependent kinase 8/11 [EC:2.7.11.22 2.7.11.23];K08286//protein-serine/threonine kinase [EC:2.7.11.-];K08294//mitogen-activated protein kinase kinase [EC:2.7.12.2]	KLO16193.1//kinase-like protein [Schizopora paradoxa]	NA
GWHGABLD001808	1137	381.393110331721	116.525692197357	-1.71063069940906	0.00550652865174999	Down	0.00100054294730153	GWHGABLD001808//Protein=GWHPABLD001808	NA	GO:0016491//oxidoreductase activity	NA	K07512//mitochondrial enoyl-[acyl-carrier protein] reductase / trans-2-enoyl-CoA reductase [EC:1.3.1.- 1.3.1.38];K00344//NADPH:quinone reductase [EC:1.6.5.5]	Protein=GWHPABLD001808//1	Protein=GWHPABLD001808//1
GWHGABLD003137	2933	834.76886153907	1786.22149261819	1.09746229531376	5.89406945212013e-05	Up	5.72976015359784e-06	GWHGABLD003137//Protein=GWHPABLD003137	GO:0005576//extracellular region	GO:0004252//serine-type endopeptidase activity;GO:0030248//cellulose binding	GO:0005975//carbohydrate metabolic process	K22020//mucin-19	Protein=GWHPABLD003137//1	Protein=GWHPABLD003137//1
GWHGABLD001760	1839	455.002885463101	982.849560779125	1.11109491390936	0.0292975956882458	Up	0.00734740505092264	GWHGABLD001760//Protein=GWHPABLD001760	GO:0016021//integral component of membrane	GO:0016705//oxidoreductase activity, acting on paired donors, with incorporation or reduction of molecular oxygen;GO:0020037//heme binding;GO:0005506//iron ion binding;GO:0004497//monooxygenase activity	NA	K14338//cytochrome P450 / NADPH-cytochrome P450 reductase [EC:1.14.14.1 1.6.2.4];K07824//benzoate 4-monooxygenase [EC:1.14.14.92]	Protein=GWHPABLD001760//1	Protein=GWHPABLD001760//1
GWHGABLD000301	1065	192.393769844391	2876.79369266149	3.90232777570336	1.49638163050454e-24	Up	1.32631395412839e-26	GWHGABLD000301//Protein=GWHPABLD000301	NA	GO:0004252//serine-type endopeptidase activity;GO:0003677//DNA binding;GO:0016787//hydrolase activity;GO:0070008//serine-type exopeptidase activity	NA	K13535//cardiolipin-specific phospholipase [EC:3.1.1.-]	Protein=GWHPABLD000301//1	Protein=GWHPABLD000301//1
BGI_novel_G000367	2318	105.592158358581	13.2732639963827	-2.99190761000516	2.93341181366929e-08	Down	1.41743129809895e-09	NA	NA	NA	NA	NA
GWHGABLD003424	1059	125.985335991846	60.065234169793	-1.06865371765787	0.00615459257294824	Down	0.00114029334875496	GWHGABLD003424//Protein=GWHPABLD003424	GO:0016021//integral component of membrane	GO:0003951//NAD+ kinase activity	GO:0007034//vacuolar transport	K04718//sphingosine kinase [EC:2.7.1.91]	Protein=GWHPABLD003424//1	Protein=GWHPABLD003424//1
GWHGABLD004761	2639	1832.43256653091	744.436918668966	-1.29953859870869	0.00272476118863203	Down	0.000432767645542556	GWHGABLD004761//Protein=GWHPABLD004761	GO:0016021//integral component of membrane	GO:0016705//oxidoreductase activity, acting on paired donors, with incorporation or reduction of molecular oxygen;GO:0020037//heme binding;GO:0005506//iron ion binding;GO:0004497//monooxygenase activity	NA	K23321//aspirochlorine biosynthesis cytochrome P450 monooxygenase [EC:1.-.-.-];K07424//cytochrome P450 family 3 subfamily A [EC:1.14.14.1];K07824//benzoate 4-monooxygenase [EC:1.14.14.92];K14338//cytochrome P450 / NADPH-cytochrome P450 reductase [EC:1.14.14.1 1.6.2.4]	Protein=GWHPABLD004761//1;CRL24748.1//Cytochrome P450 [Penicillium camemberti];TFK34561.1//cytochrome P450 [Crucibulum laeve];KAF5351589.1//hypothetical protein D9758_007260 [Tetrapyrgos nigripes]	Protein=GWHPABLD004761//1
GWHGABLD004276	1683	19.9829566833293	2.63647227661148	-2.92208932895839	0.00436667440477779	Down	0.000752853371288351	GWHGABLD004276//Protein=GWHPABLD004276	NA	NA	NA	NA	NA	Protein=GWHPABLD004276
GWHGABLD003825	1047	1158.33871977992	231.95034502973	-2.32016928854298	5.5926634174766e-10	Down	2.14272165244279e-11	GWHGABLD003825//Protein=GWHPABLD003825	NA	NA	NA	NA	NA	Protein=GWHPABLD003825
GWHGABLD005331	1593	129.558394961865	277.403097094813	1.09838139438065	0.00163455863227298	Up	0.000241386571427875	GWHGABLD005331//Protein=GWHPABLD005331	NA	GO:0003951//NAD+ kinase activity	NA	K04718//sphingosine kinase [EC:2.7.1.91]	Protein=GWHPABLD005331//1	Protein=GWHPABLD005331//1
GWHGABLD001192	973	6554.73154949887	16592.4885616187	1.33992167880837	0.00601426556686317	Up	0.00110655608070806	GWHGABLD001192//Protein=GWHPABLD001192	GO:0005840//ribosome	GO:0003735//structural constituent of ribosome;GO:0019843//rRNA binding	GO:0006412//translation	K02940//large subunit ribosomal protein L9e	Protein=GWHPABLD001192//1	Protein=GWHPABLD001192//1
GWHGABLD002573	1635	213.281691409687	80.465850110941	-1.4063115915505	2.17830745067562e-05	Down	1.92450894141177e-06	GWHGABLD002573//Protein=GWHPABLD002573	NA	GO:0016301//kinase activity;GO:0004370//glycerol kinase activity;GO:0016773//phosphotransferase activity, alcohol group as acceptor	GO:0006072//glycerol-3-phosphate metabolic process;GO:0005975//carbohydrate metabolic process	K00864//glycerol kinase [EC:2.7.1.30]	Protein=GWHPABLD002573//1	Protein=GWHPABLD002573//1
GWHGABLD006773	3927	25.608483524939	3.21856347873637	-2.99213299433629	0.00364030886755344	Down	0.00060784571226625	GWHGABLD006773//Protein=GWHPABLD006773	NA	GO:0046872//metal ion binding	NA	K11493//regulator of chromosome condensation	Protein=GWHPABLD006773//1	Protein=GWHPABLD006773//1
GWHGABLD001378	1558	2725.54068730746	11232.4833785137	2.04306256465784	2.76974403513555e-08	Up	1.32646783669823e-09	GWHGABLD001378//Protein=GWHPABLD001378	NA	GO:0047536//2-aminoadipate transaminase activity;GO:0003824//catalytic activity;GO:0016740//transferase activity;GO:0030170//pyridoxal phosphate binding	GO:0009058//biosynthetic process	K14265//tryptophan aminotransferase [EC:2.6.1.27];K00838//aromatic amino acid aminotransferase I / 2-aminoadipate transaminase [EC:2.6.1.57 2.6.1.39 2.6.1.27 2.6.1.5]	Protein=GWHPABLD001378//1	Protein=GWHPABLD001378//1
GWHGABLD004904	825	74.4391717028877	4.49189988518433	-4.05066432374655	0.000117356462275517	Down	1.21131330611756e-05	GWHGABLD004904//Protein=GWHPABLD004904	NA	NA	NA	NA	Protein=GWHPABLD004904//1	Protein=GWHPABLD004904//1
GWHGABLD003490	537	8932.0605887021	131.139908157559	-6.08981434269208	1.64928207894036e-22	Down	1.67403899363496e-24	GWHGABLD003490//Protein=GWHPABLD003490	NA	NA	NA	NA	NA	Protein=GWHPABLD003490
GWHGABLD001953	1017	382.579457357921	1376.32987612394	1.84699497866273	5.51855525203588e-05	Up	5.3410463268453e-06	GWHGABLD001953//Protein=GWHPABLD001953	NA	NA	NA	NA	NA	Protein=GWHPABLD001953
GWHGABLD002700	3660	144522.349190525	2756.73234368881	-5.71218960047235	1.30148999536151e-21	Down	1.4326623251299e-23	GWHGABLD002700//Protein=GWHPABLD002700	NA	NA	NA	NA	NA	Protein=GWHPABLD002700
GWHGABLD005324	630	903.164188138294	356.164853385834	-1.34244312491008	0.00039160649846431	Down	4.69144025322504e-05	GWHGABLD005324//Protein=GWHPABLD005324	NA	NA	GO:0106035//protein maturation by [4Fe-4S] cluster transfer	NA	Protein=GWHPABLD005324//1	Protein=GWHPABLD005324//1
GWHGABLD000313	1366	11157.8572729389	24194.1512185079	1.11659832512806	0.018315883197029	Up	0.00413972999778453	GWHGABLD000313//Protein=GWHPABLD000313	GO:0045261//proton-transporting ATP synthase complex, catalytic core F(1)	GO:0016787//hydrolase activity;GO:0046933//proton-transporting ATP synthase activity, rotational mechanism	GO:0015986//ATP synthesis coupled proton transport	K02136//F-type H+-transporting ATPase subunit gamma	KZT64989.1//ATP synthase F1 gamma [Daedalea quercina L-15889];Protein=GWHPABLD000313//1	Protein=GWHPABLD000313//1
GWHGABLD005900	1161	236.438249476191	502.575087441819	1.08787571442956	0.00276227298718123	Up	0.000441094914464822	GWHGABLD005900//Protein=GWHPABLD005900	GO:0005739//mitochondrion	GO:0003860//3-hydroxyisobutyryl-CoA hydrolase activity	GO:0006574//valine catabolic process	K05605//3-hydroxyisobutyryl-CoA hydrolase [EC:3.1.2.4]	Protein=GWHPABLD005900//1	Protein=GWHPABLD005900//1
GWHGABLD004058	852	42.5496090155031	105.522055071144	1.31032678656883	0.00173312582627727	Up	0.000257677034929001	GWHGABLD004058//Protein=GWHPABLD004058	GO:0005789//endoplasmic reticulum membrane	GO:0098599//palmitoyl hydrolase activity;GO:0016787//hydrolase activity;GO:0016788//hydrolase activity, acting on ester bonds	GO:0015031//protein transport	K01046//triacylglycerol lipase [EC:3.1.1.3]	Protein=GWHPABLD004058//1	Protein=GWHPABLD004058//1
GWHGABLD002361	687	3835.26067628395	11580.2451488012	1.59426925112914	0.0040919447966217	Up	0.000695542868217755	GWHGABLD002361//Protein=GWHPABLD002361	GO:0005840//ribosome	GO:0003735//structural constituent of ribosome	GO:0006412//translation	K02976//small subunit ribosomal protein S26e	Protein=GWHPABLD002361//1	Protein=GWHPABLD002361//1
GWHGABLD000097	1617	527.164472960954	2372.95201576687	2.17035787600654	2.43516674514826e-07	Up	1.4107541349226e-08	GWHGABLD000097//Protein=GWHPABLD000097	NA	GO:0016787//hydrolase activity;GO:0005509//calcium ion binding;GO:0005525//GTP binding	GO:0030036//actin cytoskeleton organization;GO:0032456//endocytic recycling	NA	Protein=GWHPABLD000097//1	Protein=GWHPABLD000097//1
GWHGABLD003248	1524	229.456670163391	829.998723438415	1.85488737194365	1.0236729282707e-08	Up	4.53664914601741e-10	GWHGABLD003248//Protein=GWHPABLD003248	GO:0016021//integral component of membrane	NA	NA	K14347//solute carrier family 10 (sodium/bile acid cotransporter), member 7	Protein=GWHPABLD003248//1	Protein=GWHPABLD003248//1
BGI_novel_G000252	1851	16.522411376879	3.0187998651266	-2.45237723745791	0.0246021175446487	Down	0.00601072464386055	NA	NA	NA	NA	NA
BGI_novel_G000136	9211	79949.2567381371	6936.91170847933	-3.52671919400891	4.69405146511183e-07	Down	2.84001791974258e-08	NA	NA	GO:0031177//phosphopantetheine binding;GO:0016740//transferase activity	NA	K01043//reducing polyketide synthase SwnK [EC:2.3.1.-]	EMR62731.1//putative polyketide synthase protein [Eutypa lata UCREL1]	NA
GWHGABLD005279	807	55.0456879755168	4.03979495266037	-3.76827558089609	4.45770401533095e-07	Down	2.68290691987753e-08	GWHGABLD005279//Protein=GWHPABLD005279	NA	GO:0016787//hydrolase activity	NA	K01515//ADP-ribose pyrophosphatase [EC:3.6.1.13]	Protein=GWHPABLD005279//1	Protein=GWHPABLD005279//1
GWHGABLD002066	1833	131.326516166933	62.0763226994146	-1.08104323827164	0.0166701765509176	Down	0.00369627502937429	GWHGABLD002066//Protein=GWHPABLD002066	GO:0016021//integral component of membrane	GO:0004168//dolichol kinase activity	GO:0043048//dolichyl monophosphate biosynthetic process	K00902//dolichol kinase [EC:2.7.1.108]	Protein=GWHPABLD002066//1	Protein=GWHPABLD002066//1
GWHGABLD003704	1812	8.3680502592921	0.179748627124638	-5.5408388596992	0.00490774326445216	Down	0.000874202731595053	GWHGABLD003704//Protein=GWHPABLD003704	NA	GO:0016787//hydrolase activity	NA	K01426//amidase [EC:3.5.1.4]	Protein=GWHPABLD003704//1	Protein=GWHPABLD003704//1
GWHGABLD006210	1116	81.3697836998698	257.199731436454	1.66032407543791	0.00016664939302545	Up	1.77822500042549e-05	GWHGABLD006210//Protein=GWHPABLD006210	GO:0016021//integral component of membrane	GO:0015095//magnesium ion transmembrane transporter activity	NA	NA	Protein=GWHPABLD006210//1	Protein=GWHPABLD006210//1
GWHGABLD001064	768	1535.96239050353	13890.6286204276	3.17689709411653	2.49827633324638e-16	Up	4.50011176539019e-18	GWHGABLD001064//Protein=GWHPABLD001064	GO:0005887//integral component of plasma membrane;GO:0016021//integral component of membrane;GO:0005886//plasma membrane	GO:0004252//serine-type endopeptidase activity;GO:0008233//peptidase activity;GO:0004067//asparaginase activity;GO:0008236//serine-type peptidase activity	GO:0006520//cellular amino acid metabolic process;GO:0006465//signal peptide processing	NA	Protein=GWHPABLD001064//1	Protein=GWHPABLD001064//1
GWHGABLD001658	2173	473.098301961731	220.921914505581	-1.09860344780995	0.000333968395087532	Down	3.89590007707543e-05	GWHGABLD001658//Protein=GWHPABLD001658	NA	NA	NA	NA	Protein=GWHPABLD001658//1	Protein=GWHPABLD001658//1
GWHGABLD006427	3318	1816.14095595273	545.130747642748	-1.7362019770044	2.25839639765604e-05	Down	2.0017237548917e-06	GWHGABLD006427//Protein=GWHPABLD006427	GO:1990904//ribonucleoprotein complex;GO:0005730//nucleolus	GO:0003723//RNA binding	GO:0042254//ribosome biogenesis	K19219//peptidyl-lysine (3S)-dioxygenase / protease [EC:1.14.11.63 3.4.-.-]	Protein=GWHPABLD006427//1	Protein=GWHPABLD006427//1
GWHGABLD006104	1722	196.159478193458	56.3576651348439	-1.7993432984282	5.0217568482991e-06	Down	3.7761888523307e-07	GWHGABLD006104//Protein=GWHPABLD006104	NA	GO:0000155//phosphorelay sensor kinase activity	NA	K19692//osomolarity two-component system, sensor histidine kinase TcsA [EC:2.7.13.3]	Protein=GWHPABLD006104//1	Protein=GWHPABLD006104//1
GWHGABLD000365	757	19.8996420386171	1.34247086353053	-3.88977979735708	0.000985025708779528	Down	0.000134622527175587	GWHGABLD000365//Protein=GWHPABLD000365	NA	NA	NA	NA	NA	Protein=GWHPABLD000365
BGI_novel_G000319	3458	8.58848453145793	0.179700948641827	-5.57873365519461	0.00890091260792914	Down	0.00174328095394752	NA	NA	NA	NA	NA
GWHGABLD006426	2907	139.887569082809	29.7626323756973	-2.23269372776175	0.011005910722277	Down	0.00225625103298717	GWHGABLD006426//Protein=GWHPABLD006426	NA	GO:0005524//ATP binding;GO:0004672//protein kinase activity	NA	NA	Protein=GWHPABLD006426//1	Protein=GWHPABLD006426//1
GWHGABLD002359	708	2303.11995286707	814.460869838431	-1.49967226031439	0.000244350609813512	Down	2.72471015946446e-05	GWHGABLD002359//Protein=GWHPABLD002359	NA	NA	NA	NA	NA	Protein=GWHPABLD002359
GWHGABLD002233	2001	1857.55386656315	4228.56355892397	1.18676361614604	0.00457149513895823	Up	0.000798622882031016	GWHGABLD002233//Protein=GWHPABLD002233	GO:0005730//nucleolus	GO:0005525//GTP binding	NA	K14537//nuclear GTP-binding protein	Protein=GWHPABLD002233//1	Protein=GWHPABLD002233//1
GWHGABLD000759	1694	381.425659814382	1243.424529719	1.7048451380273	0.00126018955393886	Up	0.000179074827250211	GWHGABLD000759//Protein=GWHPABLD000759	NA	GO:0016853//isomerase activity	NA	K17361//acyl-coenzyme A thioesterase 9 [EC:3.1.2.-]	Protein=GWHPABLD000759//1;ODQ70175.1//hypothetical protein LIPSTDRAFT_176686 [Lipomyces starkeyi NRRL Y-11557]	Protein=GWHPABLD000759//1
GWHGABLD003720	1810	1300.46191773526	2603.18473855556	1.00125354566591	0.00454194830769292	Up	0.000791513221883869	GWHGABLD003720//Protein=GWHPABLD003720	NA	GO:0004106//chorismate mutase activity	GO:0046417//chorismate metabolic process;GO:0009073//aromatic amino acid family biosynthetic process	K01850//chorismate mutase [EC:5.4.99.5]	Protein=GWHPABLD003720//1	Protein=GWHPABLD003720//1
BGI_novel_G000394	928	9819.29353124798	1653.67092260334	-2.56994706121064	7.09366032238526e-07	Down	4.54318774042687e-08	NA	NA	NA	NA	NA
GWHGABLD001752	2404	145.044209202432	61.0752607855277	-1.24783267421778	0.00489930844540745	Down	0.000871999859118266	GWHGABLD001752//Protein=GWHPABLD001752	NA	NA	NA	K22614//NLR family CARD domain-containing protein 3;K14319//Ran GTPase-activating protein 1	KFH67315.1//hypothetical protein MVEG_06049 [Mortierella verticillata NRRL 6337];Protein=GWHPABLD001752//1	Protein=GWHPABLD001752//1
GWHGABLD001530	672	445.982654349334	151.763619549992	-1.55516160791369	5.09519058002184e-06	Down	3.84780822881692e-07	GWHGABLD001530//Protein=GWHPABLD001530	GO:0005840//ribosome	NA	NA	K02906//large subunit ribosomal protein L3	Protein=GWHPABLD001530//1	Protein=GWHPABLD001530//1
GWHGABLD003145	1368	2650.34170643661	9834.69022680187	1.8917012340072	6.99826687733783e-06	Up	5.49256399665256e-07	GWHGABLD003145//Protein=GWHPABLD003145	NA	GO:0004372//glycine hydroxymethyltransferase activity;GO:0008168//methyltransferase activity;GO:0030170//pyridoxal phosphate binding	GO:0035999//tetrahydrofolate interconversion;GO:0032259//methylation;GO:0019264//glycine biosynthetic process from serine	K00600//glycine hydroxymethyltransferase [EC:2.1.2.1]	Protein=GWHPABLD003145//1	Protein=GWHPABLD003145//1
BGI_novel_G000274	5409	653.584807651634	274.723692488506	-1.25039311347033	0.00333976002190625	Down	0.000547634702662827	NA	NA	NA	NA	K20361//intracellular protein transport protein USO1	OAJ36867.1//hypothetical protein BDEG_20979 [Batrachochytrium dendrobatidis JEL423]	NA
GWHGABLD000953	1986	50.3892371835946	7.57806690547039	-2.73321383393862	3.46865367313712e-05	Down	3.20831869409538e-06	GWHGABLD000953//Protein=GWHPABLD000953	GO:0016021//integral component of membrane	NA	GO:0055085//transmembrane transport	K13754//solute carrier family 24 (sodium/potassium/calcium exchanger), member 6	Protein=GWHPABLD000953//1	Protein=GWHPABLD000953//1
GWHGABLD004898	2892	28.4908603289843	5.65980792765153	-2.33167418747982	0.00275998329229452	Down	0.000440334718255995	GWHGABLD004898//Protein=GWHPABLD004898	GO:0016021//integral component of membrane	GO:0046983//protein dimerization activity	NA	K19327//anoctamin-10	Protein=GWHPABLD004898//1	Protein=GWHPABLD004898//1
GWHGABLD002867	1665	176.128558278134	67.7141077477857	-1.37910050783741	7.60453007564359e-05	Down	7.5990943858111e-06	GWHGABLD002867//Protein=GWHPABLD002867	NA	NA	NA	NA	NA	Protein=GWHPABLD002867
GWHGABLD006329	1944	2955.34181641563	915.808185723073	-1.69020763758201	8.42226521603851e-06	Down	6.77874955915609e-07	GWHGABLD006329//Protein=GWHPABLD006329	GO:0016021//integral component of membrane	GO:0005298//proline:sodium symporter activity;GO:0031402//sodium ion binding;GO:0022857//transmembrane transporter activity	GO:0006886//intracellular protein transport;GO:0015824//proline transport	K20989//urea-proton symporter	Protein=GWHPABLD006329//1	Protein=GWHPABLD006329//1
GWHGABLD000008	1362	135.448451079936	58.0415071252959	-1.22258700919421	0.00412431350966738	Down	0.000703111474676748	GWHGABLD000008//Protein=GWHPABLD000008	GO:0005576//extracellular region	GO:0052692//raffinose alpha-galactosidase activity	GO:0005975//carbohydrate metabolic process	K07407//alpha-galactosidase [EC:3.2.1.22]	Protein=GWHPABLD000008//1	Protein=GWHPABLD000008//1
GWHGABLD000931	3213	1873.95381351695	754.918752250008	-1.31169210741112	1.20641656675768e-05	Down	1.00721554679983e-06	GWHGABLD000931//Protein=GWHPABLD000931	NA	GO:0005524//ATP binding;GO:0004672//protein kinase activity	NA	K08876//SCY1-like protein 1	GBC52162.1//SCY1-like protein 1 [Rhizophagus irregularis DAOM 181602=DAOM 197198];Protein=GWHPABLD000931//1	Protein=GWHPABLD000931//1
GWHGABLD004993	2160	4176.02594789703	1569.04421203179	-1.41224467149294	0.000355016576545356	Down	4.18203944350784e-05	GWHGABLD004993//Protein=GWHPABLD004993	GO:0005777//peroxisome	GO:0003997//acyl-CoA oxidase activity;GO:0071949//FAD binding	GO:0006635//fatty acid beta-oxidation	K00232//acyl-CoA oxidase [EC:1.3.3.6]	Protein=GWHPABLD004993//1	Protein=GWHPABLD004993//1
GWHGABLD005142	1284	234.234505433784	471.355585535784	1.00886220699071	0.0140851832027369	Up	0.00300832933593839	GWHGABLD005142//Protein=GWHPABLD005142	GO:0005840//ribosome	GO:0051723//protein methylesterase activity	GO:0006482//protein demethylation	K13617//protein phosphatase methylesterase 1 [EC:3.1.1.89]	Protein=GWHPABLD005142//1	Protein=GWHPABLD005142//1
GWHGABLD002525	1158	987.480823611277	63.2770547619287	-3.9639983759526	7.5815876555798e-37	Down	3.79350347312785e-39	GWHGABLD002525//Protein=GWHPABLD002525	NA	NA	NA	NA	Protein=GWHPABLD002525//1	Protein=GWHPABLD002525//1
GWHGABLD003696	2652	416.736883389069	0.357983073692584	-10.1850297014099	3.5387122070098e-15	Down	7.3354291639231e-17	GWHGABLD003696//Protein=GWHPABLD003696	NA	GO:0050464//nitrate reductase (NADPH) activity;GO:0043546//molybdopterin cofactor binding;GO:0020037//heme binding;GO:0030151//molybdenum ion binding	GO:0042128//nitrate assimilation;GO:0006809//nitric oxide biosynthetic process	K10534//nitrate reductase (NAD(P)H) [EC:1.7.1.1 1.7.1.2 1.7.1.3]	Protein=GWHPABLD003696//1	Protein=GWHPABLD003696//1
GWHGABLD000201	529	4464.35703634934	10996.3765151788	1.3005038943544	0.0203019427605703	Up	0.00473083155106928	GWHGABLD000201//Protein=GWHPABLD000201	GO:0005840//ribosome	GO:0003735//structural constituent of ribosome	GO:0006412//translation	K02960//small subunit ribosomal protein S16e	PVU95405.1//hypothetical protein BB561_001836 [Smittium simulii];Protein=GWHPABLD000201//1	Protein=GWHPABLD000201//1
GWHGABLD005383	3066	260.194481342102	647.673192897306	1.31567566918156	0.00249106072379811	Up	0.000389595487038618	GWHGABLD005383//Protein=GWHPABLD005383	GO:0016021//integral component of membrane	GO:0005509//calcium ion binding	GO:0055085//transmembrane transport	K22048//mechanosensitive ion channel protein 4/5/6/7/8/9/10	Protein=GWHPABLD005383//1	Protein=GWHPABLD005383//1
GWHGABLD005059	2142	171.243601053988	345.836909137286	1.01404176837805	0.00282936517863189	Up	0.000454639951505681	GWHGABLD005059//Protein=GWHPABLD005059	GO:0016021//integral component of membrane	NA	NA	K08869//aarF domain-containing kinase	Protein=GWHPABLD005059//1	Protein=GWHPABLD005059//1
GWHGABLD000100	3522	55231.9696829511	187.855127983897	-8.19973926895269	8.6246113848177e-60	Down	1.23296803213977e-62	GWHGABLD000100//Protein=GWHPABLD000100	GO:0016021//integral component of membrane	GO:0022857//transmembrane transporter activity	GO:0008643//carbohydrate transport	K08139//MFS transporter, SP family, sugar:H+ symporter	Protein=GWHPABLD000100//1	Protein=GWHPABLD000100//1
GWHGABLD002477	2637	5474.12297205088	2037.18134246034	-1.42605343464882	0.00258975637317661	Down	0.000408315798373927	GWHGABLD002477//Protein=GWHPABLD002477	GO:0016021//integral component of membrane	GO:0004930//G protein-coupled receptor activity	NA	NA	Protein=GWHPABLD002477//1	Protein=GWHPABLD002477//1
GWHGABLD005997	984	238.199041178268	73.2573384583499	-1.70112241395767	0.00281420958051931	Down	0.000451802338659497	GWHGABLD005997//Protein=GWHPABLD005997	NA	GO:0016787//hydrolase activity	NA	K13355//nucleoside diphosphate-linked moiety X motif 19, mitochondrial [EC:3.6.1.-];K00088//IMP dehydrogenase [EC:1.1.1.205]	Protein=GWHPABLD005997//1	Protein=GWHPABLD005997//1
GWHGABLD001643	4643	427.379388643197	938.726130316833	1.13518698624075	0.018315883197029	Up	0.00413823562755834	GWHGABLD001643//Protein=GWHPABLD001643	NA	NA	NA	K14544//U3 small nucleolar RNA-associated protein 22	Protein=GWHPABLD001643//1	Protein=GWHPABLD001643//1
GWHGABLD001007	1275	3862.0624328295	1913.81500284886	-1.01292010682353	0.00807006288153931	Down	0.00155171330602865	GWHGABLD001007//Protein=GWHPABLD001007	NA	NA	NA	K01210//glucan 1,3-beta-glucosidase [EC:3.2.1.58]	Protein=GWHPABLD001007//1	Protein=GWHPABLD001007//1
GWHGABLD001389	2112	1125.92513980421	4219.97147969925	1.90612233953726	4.8324597253012e-13	Up	1.26424607538259e-14	GWHGABLD001389//Protein=GWHPABLD001389	NA	GO:0005524//ATP binding;GO:0051082//unfolded protein binding	GO:0006457//protein folding	K04079//molecular chaperone HtpG	Protein=GWHPABLD001389//1	Protein=GWHPABLD001389//1
GWHGABLD001447	1430	1392.28265724204	13892.7761363253	3.3188108780899	1.64869160446757e-12	Up	4.61963623267538e-14	GWHGABLD001447//Protein=GWHPABLD001447	NA	GO:0051213//dioxygenase activity;GO:0018580//nitronate monooxygenase activity	NA	K00459//nitronate monooxygenase [EC:1.13.12.16]	ORY45234.1//2-nitropropane dioxygenase [Rhizoclosmatium globosum];Protein=GWHPABLD001447//1	Protein=GWHPABLD001447//1
GWHGABLD003973	1396	5652.21166135653	13482.1272546998	1.25416075052317	0.00185123958718776	Up	0.000277619775119366	GWHGABLD003973//Protein=GWHPABLD003973	GO:0005758//mitochondrial intermembrane space	GO:0009055//electron transfer activity;GO:0046872//metal ion binding;GO:0051537//2 iron, 2 sulfur cluster binding;GO:0051539//4 iron, 4 sulfur cluster binding	GO:0016226//iron-sulfur cluster assembly	K22746//anamorsin	KZW04100.1//DUF689-domain-containing protein [Exidia glandulosa HHB12029];Protein=GWHPABLD003973//1	Protein=GWHPABLD003973//1
GWHGABLD006528	1683	2504.62086203535	6860.02948955301	1.45362254677611	1.22286388607625e-06	Up	8.04170675618403e-08	GWHGABLD006528//Protein=GWHPABLD006528	GO:0005759//mitochondrial matrix	GO:0003870//5-aminolevulinate synthase activity;GO:0030170//pyridoxal phosphate binding	GO:0006782//protoporphyrinogen IX biosynthetic process	K00643//5-aminolevulinate synthase [EC:2.3.1.37]	Protein=GWHPABLD006528//1	Protein=GWHPABLD006528//1
GWHGABLD002480	5886	648.492032017107	1752.29198314265	1.43408243680774	0.00113267460744359	Up	0.000158040088186553	GWHGABLD002480//Protein=GWHPABLD002480	GO:0005634//nucleus	GO:0003676//nucleic acid binding	GO:0006397//mRNA processing	K14792//rRNA biogenesis protein RRP5	Protein=GWHPABLD002480//1	Protein=GWHPABLD002480//1
GWHGABLD002854	2397	16.7795216888531	55.2400306811579	1.7190125294849	0.0436723816236372	Up	0.011956055869802	GWHGABLD002854//Protein=GWHPABLD002854	NA	GO:0061630//ubiquitin protein ligase activity;GO:0004674//protein serine/threonine kinase activity;GO:0005524//ATP binding;GO:0004842//ubiquitin-protein transferase activity	GO:0006511//ubiquitin-dependent protein catabolic process	K10592//E3 ubiquitin-protein ligase HUWE1 [EC:2.3.2.26]	Protein=GWHPABLD002854//1	Protein=GWHPABLD002854//1
GWHGABLD003080	2261	21.7384460195141	121.510094073105	2.48275544861258	4.06691367573234e-08	Up	2.01746825658202e-09	GWHGABLD003080//Protein=GWHPABLD003080	NA	NA	NA	K22614//NLR family CARD domain-containing protein 3;K14319//Ran GTPase-activating protein 1	Protein=GWHPABLD003080//1;KFH63702.1//hypothetical protein MVEG_10395 [Mortierella verticillata NRRL 6337]	Protein=GWHPABLD003080//1
GWHGABLD005018	1965	603.236782278841	12.569270475275	-5.58475157662687	1.84673895728059e-41	Down	7.12822756920314e-44	GWHGABLD005018//Protein=GWHPABLD005018	GO:0005634//nucleus	GO:0003677//DNA binding	NA	K09423//Myb-like DNA-binding protein BAS1;K09420//transcriptional activator Myb	Protein=GWHPABLD005018//1	Protein=GWHPABLD005018//1
GWHGABLD002701	3543	24.8547990069122	0.992432097394219	-4.64641223061922	0.000192225117031262	Down	2.09125538328507e-05	GWHGABLD002701//Protein=GWHPABLD002701	NA	NA	NA	NA	NA	Protein=GWHPABLD002701
GWHGABLD002168	3099	283.194942269571	671.735349922053	1.24609745262606	3.33157215744871e-05	Up	3.05294889624678e-06	GWHGABLD002168//Protein=GWHPABLD002168	NA	NA	NA	K14556//U3 small nucleolar RNA-associated protein 12	Protein=GWHPABLD002168//1	Protein=GWHPABLD002168//1
GWHGABLD002606	4857	13.1423718682138	1.98484979631479	-2.72712392886178	0.0374839642293883	Down	0.00990819869337226	GWHGABLD002606//Protein=GWHPABLD002606	GO:1990023//mitotic spindle midzone;GO:0000790//nuclear chromatin;GO:0005737//cytoplasm	GO:0005087//Ran guanyl-nucleotide exchange factor activity	GO:0046827//positive regulation of protein export from nucleus;GO:0006997//nucleus organization;GO:0006407//rRNA export from nucleus;GO:0000054//ribosomal subunit export from nucleus;GO:1901673//regulation of mitotic spindle assembly;GO:0031291//Ran protein signal transduction;GO:0016973//poly(A)+ mRNA export from nucleus;GO:0006606//protein import into nucleus;GO:0007096//regulation of exit from…	K11493//regulator of chromosome condensation	Protein=GWHPABLD002606//1	Protein=GWHPABLD002606//1
BGI_novel_G000265	3385	1468.54836632988	9997.65022008558	2.76719827216789	1.35570166714436e-12	Up	3.77929699918727e-14	NA	NA	NA	NA	NA
GWHGABLD002451	1449	361.593787290181	91.2987645281365	-1.98570264771982	6.838129831132e-06	Down	5.34732954628907e-07	GWHGABLD002451//Protein=GWHPABLD002451	NA	GO:0004411//homogentisate 1,2-dioxygenase activity	GO:0006570//tyrosine metabolic process;GO:0006559//L-phenylalanine catabolic process	K00451//homogentisate 1,2-dioxygenase [EC:1.13.11.5]	Protein=GWHPABLD002451//1	Protein=GWHPABLD002451//1
GWHGABLD004946	1284	126.220719848694	22.8706679284672	-2.46437835155925	2.40857309005918e-06	Down	1.69753614495951e-07	GWHGABLD004946//Protein=GWHPABLD004946	NA	NA	NA	NA	Protein=GWHPABLD004946//1	Protein=GWHPABLD004946//1
GWHGABLD005500	915	24024.7633279999	1200.0312682869	-4.32337831621121	2.41836627059577e-46	Down	7.95174041797036e-49	GWHGABLD005500//Protein=GWHPABLD005500	NA	GO:0016491//oxidoreductase activity	NA	K06912//alpha-ketoglutarate-dependent 2,4-dichlorophenoxyacetate dioxygenase [EC:1.14.11.-]	Protein=GWHPABLD005500//1	Protein=GWHPABLD005500//1
BGI_novel_G000317	4930	19650.6266312309	0.183765788927162	-16.7063475833672	2.13577427673825e-40	Down	9.15986108679734e-43	NA	NA	NA	NA	NA	EQK99338.1//hypothetical protein OCS_04951 [Ophiocordyceps sinensis CO18]	NA
GWHGABLD003026	1230	156.739318508738	440.012544167978	1.4891775242287	0.00016664939302545	Up	1.77965827862775e-05	GWHGABLD003026//Protein=GWHPABLD003026	GO:0005634//nucleus;GO:0005737//cytoplasm	NA	NA	NA	Protein=GWHPABLD003026//1	Protein=GWHPABLD003026//1
GWHGABLD004804	711	667.987514380622	1761.8426492233	1.39919204033916	0.000499278294626999	Up	6.20261383889724e-05	GWHGABLD004804//Protein=GWHPABLD004804	GO:0005743//mitochondrial inner membrane;GO:0016021//integral component of membrane	GO:0005507//copper ion binding	GO:0006878//cellular copper ion homeostasis;GO:0008535//respiratory chain complex IV assembly;GO:0006825//copper ion transport;GO:0045454//cell redox homeostasis	K07152//protein SCO1	Protein=GWHPABLD004804//1	Protein=GWHPABLD004804//1
GWHGABLD005480	672	38.2376700619374	10.1030939219552	-1.92019745368442	0.0116601799514357	Down	0.00241538252317804	GWHGABLD005480//Protein=GWHPABLD005480	NA	NA	GO:0006629//lipid metabolic process	K05757//actin related protein 2/3 complex, subunit 1A/1B;K21016//feruloyl esterase [EC:3.1.1.73]	Protein=GWHPABLD005480//1	Protein=GWHPABLD005480//1
GWHGABLD000170	1743	387.150375674676	1046.34452295631	1.43439200928451	1.45065960445548e-05	Up	1.22772049440692e-06	GWHGABLD000170//Protein=GWHPABLD000170	GO:0042765//GPI-anchor transamidase complex	GO:0005524//ATP binding;GO:0004386//helicase activity;GO:0003676//nucleic acid binding	GO:0016255//attachment of GPI anchor to protein	K14810//ATP-dependent RNA helicase DDX56/DBP9 [EC:3.6.4.13]	Protein=GWHPABLD000170//1	Protein=GWHPABLD000170//1
GWHGABLD002869	2002	169.028620819623	388.777620694055	1.20167762316644	5.90125337507786e-05	Up	5.74518019789567e-06	GWHGABLD002869//Protein=GWHPABLD002869	GO:0016021//integral component of membrane	GO:0005509//calcium ion binding	NA	K15117//solute carrier family 25, member 34/35	KFH67758.1//hypothetical protein MVEG_06490 [Mortierella verticillata NRRL 6337];Protein=GWHPABLD002869//1	Protein=GWHPABLD002869//1
BGI_novel_G000204	1281	393.410142841407	193.021451411419	-1.02727296333295	0.0297298392519618	Down	0.00750133824585951	NA	GO:0043231//intracellular membrane-bounded organelle;GO:0030122//AP-2 adaptor complex	GO:0035615//clathrin adaptor activity	GO:0006886//intracellular protein transport;GO:0072583//clathrin-dependent endocytosis;GO:0016192//vesicle-mediated transport	K11827//AP-2 complex subunit sigma-1	EJD51315.1//clathrin coat assembly protein ap17 [Auricularia subglabra TFB-10046 SS5]	NA
GWHGABLD003620	1368	620.48940571318	1480.98337631248	1.25507696382209	0.00129637346359853	Up	0.00018510263297757	GWHGABLD003620//Protein=GWHPABLD003620	GO:0005840//ribosome	NA	NA	K14775//ribosome biogenesis protein UTP30	Protein=GWHPABLD003620//1	Protein=GWHPABLD003620//1
GWHGABLD002128	669	497.194786090714	234.925715723374	-1.08160652340031	0.00117637915993348	Down	0.000165483501554617	GWHGABLD002128//Protein=GWHPABLD002128	GO:0016021//integral component of membrane;GO:0005801//cis-Golgi network;GO:0000139//Golgi membrane	NA	GO:0006888//endoplasmic reticulum to Golgi vesicle-mediated transport;GO:0015031//protein transport	K08495//golgi SNAP receptor complex member 1	Protein=GWHPABLD002128//1	Protein=GWHPABLD002128//1
GWHGABLD002536	1551	249.365783606161	13.383702864207	-4.2197142950381	1.13408258116151e-17	Down	1.81582915068034e-19	GWHGABLD002536//Protein=GWHPABLD002536	NA	GO:0005524//ATP binding;GO:0004672//protein kinase activity	NA	NA	Protein=GWHPABLD002536//1	Protein=GWHPABLD002536//1
GWHGABLD005400	631	4162.87642704203	13796.3649315858	1.72863555702715	0.00110088831379926	Up	0.000152660709704829	GWHGABLD005400//Protein=GWHPABLD005400	GO:0015934//large ribosomal subunit	GO:0003735//structural constituent of ribosome	GO:0006412//translation	K02880//large subunit ribosomal protein L17e	Protein=GWHPABLD005400//1;XP_016612748.1//ribosomal protein L22 [Spizellomyces punctatus DAOM BR117]	Protein=GWHPABLD005400//1
GWHGABLD000139	1590	369.704063365862	744.2829195875	1.00948022811442	0.0347227248938549	Up	0.00904925339263725	GWHGABLD000139//Protein=GWHPABLD000139	NA	GO:0004799//thymidylate synthase activity	GO:0006231//dTMP biosynthetic process	K00560//thymidylate synthase [EC:2.1.1.45]	Protein=GWHPABLD000139//1	Protein=GWHPABLD000139//1
GWHGABLD005455	1809	13169.1716276809	2831.81716338339	-2.21736457372671	1.29745125761626e-18	Down	1.92901973970108e-20	GWHGABLD005455//Protein=GWHPABLD005455	NA	GO:0004471//malate dehydrogenase (decarboxylating) (NAD+) activity;GO:0046872//metal ion binding;GO:0051287//NAD binding	NA	K00029//malate dehydrogenase (oxaloacetate-decarboxylating)(NADP+) [EC:1.1.1.40]	Protein=GWHPABLD005455//1	Protein=GWHPABLD005455//1
GWHGABLD000142	6303	4322.85325666935	1856.82861691881	-1.21914320104593	4.69621699477795e-06	Down	3.50453934420885e-07	GWHGABLD000142//Protein=GWHPABLD000142	GO:0005874//microtubule	GO:0005524//ATP binding;GO:0003777//microtubule motor activity;GO:0008017//microtubule binding	GO:0007018//microtubule-based movement	K10405//kinesin family member C1	Protein=GWHPABLD000142//1	Protein=GWHPABLD000142//1
GWHGABLD002032	745	4378.7474307519	13431.885941544	1.61707174299021	0.000931389620385577	Up	0.00012662638012676	GWHGABLD002032//Protein=GWHPABLD002032	GO:0005840//ribosome	GO:0003735//structural constituent of ribosome	GO:0006412//translation	K02893//large subunit ribosomal protein L23Ae	Protein=GWHPABLD002032//1	Protein=GWHPABLD002032//1
GWHGABLD005224	2964	2210.89803036127	1103.57798467205	-1.00244390592035	0.000109870130549687	Down	1.12670051266271e-05	GWHGABLD005224//Protein=GWHPABLD005224	GO:0016021//integral component of membrane	GO:0051119//sugar transmembrane transporter activity	GO:0008643//carbohydrate transport	NA	TPX39259.1//hypothetical protein SeLEV6574_g07350 [Synchytrium endobioticum]	Protein=GWHPABLD005224
GWHGABLD006827	1313	0.179829807288045	9.94338282309014	5.78903267589431	0.0346258685064336	Up	0.00899926074977788	GWHGABLD006827//Protein=GWHPABLD006827	NA	NA	NA	K22614//NLR family CARD domain-containing protein 3;K14319//Ran GTPase-activating protein 1	Protein=GWHPABLD006827//1;RUP50392.1//hypothetical protein BC936DRAFT_139384 [Jimgerdemannia flammicorona]	Protein=GWHPABLD006827//1
GWHGABLD005374	864	515.478777181908	2112.75865818091	2.03514304006046	8.11224864570641e-05	Up	8.14124167160243e-06	GWHGABLD005374//Protein=GWHPABLD005374	GO:0005758//mitochondrial intermembrane space;GO:0005743//mitochondrial inner membrane	GO:0046872//metal ion binding;GO:0004408//holocytochrome-c synthase activity	GO:0018063//cytochrome c-heme linkage	K01764//cytochrome c heme-lyase [EC:4.4.1.17]	Protein=GWHPABLD005374//1	Protein=GWHPABLD005374//1
GWHGABLD003744	1872	721.973765349653	50.5812336061827	-3.83527228640108	1.75062366111957e-21	Down	1.97711607188629e-23	GWHGABLD003744//Protein=GWHPABLD003744	NA	GO:0016614//oxidoreductase activity, acting on CH-OH group of donors;GO:0050660//flavin adenine dinucleotide binding	NA	K00108//choline dehydrogenase [EC:1.1.99.1]	Protein=GWHPABLD003744//1	Protein=GWHPABLD003744//1
GWHGABLD000841	3833	43.4123821567244	271.123150735054	2.64276981314225	0.000265735805803536	Up	2.99736312764817e-05	GWHGABLD000841//Protein=GWHPABLD000841	NA	GO:0046872//metal ion binding;GO:0004722//protein serine/threonine phosphatase activity	NA	K14803//protein phosphatase PTC2/3 [EC:3.1.3.16]	Protein=GWHPABLD000841//1;ORY15663.1//protein serine/threonine phosphatase 2C [Neocallimastix californiae]	Protein=GWHPABLD000841//1
GWHGABLD003163	1791	0.35687067467684	7.17976316731494	4.33046299586448	0.0335943537749631	Up	0.00865913078717062	GWHGABLD003163//Protein=GWHPABLD003163	GO:0005929//cilium	NA	GO:0003341//cilium movement;GO:0070286//axonemal dynein complex assembly	K10352//myosin heavy chain;K20361//intracellular protein transport protein USO1	Protein=GWHPABLD003163//1	Protein=GWHPABLD003163//1
GWHGABLD005988	1770	2845.8971789311	760.241139386724	-1.90435453698985	1.73971958129626e-09	Down	6.96385250554614e-11	GWHGABLD005988//Protein=GWHPABLD005988	NA	GO:0005524//ATP binding;GO:0004371//glycerone kinase activity	GO:0006071//glycerol metabolic process;GO:0019563//glycerol catabolic process	K00863//triose/dihydroxyacetone kinase / FAD-AMP lyase (cyclizing) [EC:2.7.1.28 2.7.1.29 4.6.1.15]	Protein=GWHPABLD005988//1	Protein=GWHPABLD005988//1
GWHGABLD005153	378	1262.16433297041	3772.06807270017	1.57945595137199	0.00437496279298633	Up	0.000756784128593776	GWHGABLD005153//Protein=GWHPABLD005153	GO:0005840//ribosome	NA	NA	K02896//large subunit ribosomal protein L24e	Protein=GWHPABLD005153//1	Protein=GWHPABLD005153//1
GWHGABLD002763	1941	6.48288609176455	44.0164684037371	2.76333526814112	0.000182769648850967	Up	1.97532315269951e-05	GWHGABLD002763//Protein=GWHPABLD002763	GO:0016021//integral component of membrane	GO:0005524//ATP binding;GO:0016887//ATPase activity	NA	K08712//ATP-binding cassette, subfamily G (WHITE), member 2, SNQ2;K21396//ATP-binding cassette, subfamily G (WHITE), eye pigment precursor transporter	Protein=GWHPABLD002763//1	Protein=GWHPABLD002763//1
GWHGABLD001613	3705	751.500769056852	2743.79111090291	1.86832416541425	1.97770010567554e-06	Up	1.36558849326846e-07	GWHGABLD001613//Protein=GWHPABLD001613	NA	NA	NA	NA	Protein=GWHPABLD001613//1	Protein=GWHPABLD001613//1
GWHGABLD004401	1968	14.5713461270626	1095.90297858412	6.23284210814154	5.09938635718854e-28	Up	3.49922151744174e-30	GWHGABLD004401//Protein=GWHPABLD004401	NA	GO:0000287//magnesium ion binding;GO:0050660//flavin adenine dinucleotide binding;GO:0030976//thiamine pyrophosphate binding;GO:0003984//acetolactate synthase activity	GO:0009099//valine biosynthetic process;GO:0009097//isoleucine biosynthetic process	K01652//acetolactate synthase I/II/III large subunit [EC:2.2.1.6]	Protein=GWHPABLD004401//1	Protein=GWHPABLD004401//1
GWHGABLD001184	2548	480.491769854601	148.112451179035	-1.69781879296792	1.9279570966961e-05	Down	1.68954639067149e-06	GWHGABLD001184//Protein=GWHPABLD001184	NA	GO:0003779//actin binding	GO:0007155//cell adhesion	K19475//WAS/WASL-interacting protein	Protein=GWHPABLD001184//1	Protein=GWHPABLD001184//1
GWHGABLD005879	1572	984.608134718007	368.028354899335	-1.41973273539041	3.92395991445211e-05	Down	3.68554919770555e-06	GWHGABLD005879//Protein=GWHPABLD005879	NA	GO:0004856//xylulokinase activity	GO:0042732//D-xylose metabolic process	K00854//xylulokinase [EC:2.7.1.17]	Protein=GWHPABLD005879//1	Protein=GWHPABLD005879//1
GWHGABLD006559	1125	123.869895727319	1400.68574658537	3.49923579857433	4.17459451062558e-17	Up	7.22124282752959e-19	GWHGABLD006559//Protein=GWHPABLD006559	NA	GO:0003849//3-deoxy-7-phosphoheptulonate synthase activity	GO:0009073//aromatic amino acid family biosynthetic process	K01626//3-deoxy-7-phosphoheptulonate synthase [EC:2.5.1.54]	Protein=GWHPABLD006559//1	Protein=GWHPABLD006559//1
BGI_novel_G000084	885	123.802219258281	3281.97483159996	4.72845509392257	1.81840424564654e-18	Up	2.78154759519913e-20	NA	NA	NA	NA	NA
BGI_novel_G000174	2353	21707.0429459071	81.3316292884678	-8.06013097686139	5.15957311073672e-56	Down	8.85130483614591e-59	NA	GO:0016021//integral component of membrane	GO:0051537//2 iron, 2 sulfur cluster binding	GO:0055085//transmembrane transport	NA	ORX71701.1//OPT superfamily oligopeptide transporter [Basidiobolus meristosporus CBS 931.73]	NA
GWHGABLD001970	2352	4371.97864563878	1053.14791124542	-2.05357828188689	2.02411156021264e-10	Down	7.23413709868705e-12	GWHGABLD001970//Protein=GWHPABLD001970	GO:0005737//cytoplasm	GO:0046872//metal ion binding;GO:0003872//6-phosphofructokinase activity;GO:0005524//ATP binding	GO:0006002//fructose 6-phosphate metabolic process	K00850//6-phosphofructokinase 1 [EC:2.7.1.11]	Protein=GWHPABLD001970//1	Protein=GWHPABLD001970//1
GWHGABLD000613	2523	4501.62354032399	1670.90092693815	-1.4298192188776	1.90141209165054e-05	Down	1.66356568990726e-06	GWHGABLD000613//Protein=GWHPABLD000613	GO:0016021//integral component of membrane	NA	GO:0008643//carbohydrate transport	K15356//GDP-mannose transporter	Protein=GWHPABLD000613//1	Protein=GWHPABLD000613//1
GWHGABLD006367	2616	380.237962668482	99.4566766043763	-1.93476244808348	0.0407628793410102	Down	0.0109942088887311	GWHGABLD006367//Protein=GWHPABLD006367	GO:0016021//integral component of membrane	GO:0016491//oxidoreductase activity	NA	K21421//NADPH oxidase 2 [EC:1.-.-.-]	Protein=GWHPABLD006367//1	Protein=GWHPABLD006367//1
GWHGABLD003006	750	3911.18901226699	949.055078631446	-2.0430435355605	4.30694396424402e-05	Down	4.07604989897004e-06	GWHGABLD003006//Protein=GWHPABLD003006	GO:0005759//mitochondrial matrix;GO:0045254//pyruvate dehydrogenase complex	GO:0004742//dihydrolipoyllysine-residue acetyltransferase activity	GO:0006090//pyruvate metabolic process	K00627//pyruvate dehydrogenase E2 component (dihydrolipoamide acetyltransferase) [EC:2.3.1.12]	Protein=GWHPABLD003006//1	Protein=GWHPABLD003006//1
GWHGABLD003948	425	1936.88344408377	5835.77562722901	1.59118727642931	0.00383478320756034	Up	0.00064634873505556	GWHGABLD003948//Protein=GWHPABLD003948	GO:0005840//ribosome	GO:0016787//hydrolase activity;GO:0003735//structural constituent of ribosome	GO:0006412//translation	K13566//omega-amidase [EC:3.5.1.3];K02910//large subunit ribosomal protein L31e	KUM65321.1//hypothetical protein ACN42_g1743 [Penicillium freii];Protein=GWHPABLD003948//1	Protein=GWHPABLD003948//1
GWHGABLD005161	1917	42.0031345761717	117.808586759186	1.48787579595421	0.000720573239889089	Up	9.4359555073396e-05	GWHGABLD005161//Protein=GWHPABLD005161	NA	GO:0004674//protein serine/threonine kinase activity;GO:0005524//ATP binding;GO:0004672//protein kinase activity	NA	K06641//serine/threonine-protein kinase CHEK2 [EC:2.7.11.1];K08794//calcium/calmodulin-dependent protein kinase I [EC:2.7.11.17]	Protein=GWHPABLD005161//1	Protein=GWHPABLD005161//1
GWHGABLD004533	5880	1041.25940715637	2700.33338734685	1.3748080061019	0.00185330934209784	Up	0.000278725007560675	GWHGABLD004533//Protein=GWHPABLD004533	GO:0042025//host cell nucleus	GO:0003899//DNA-directed 5'-3' RNA polymerase activity;GO:0003677//DNA binding;GO:0008270//zinc ion binding	GO:0006351//transcription, DNA-templated	K02999//DNA-directed RNA polymerase I subunit RPA1 [EC:2.7.7.6]	Protein=GWHPABLD004533//1	Protein=GWHPABLD004533//1
GWHGABLD002981	2370	76.902129817252	12.9508438961054	-2.56997744530578	0.00116305350279394	Down	0.000163442686668541	GWHGABLD002981//Protein=GWHPABLD002981	NA	NA	NA	K18626//trichohyalin	Protein=GWHPABLD002981//1	Protein=GWHPABLD002981//1
GWHGABLD006521	1929	46137.4626236577	104430.671987347	1.17853493449117	0.00148913489020651	Up	0.000216562762336282	GWHGABLD006521//Protein=GWHPABLD006521	NA	GO:0005524//ATP binding	NA	K03283//heat shock 70kDa protein 1/2/6/8	Protein=GWHPABLD006521//1	Protein=GWHPABLD006521//1
GWHGABLD003198	3390	305.287061565013	2098.28852398925	2.78097471573769	4.58991816541981e-21	Up	5.44622169735303e-23	GWHGABLD003198//Protein=GWHPABLD003198	NA	GO:0004352//glutamate dehydrogenase (NAD+) activity	GO:0019551//glutamate catabolic process to 2-oxoglutarate	K15371//glutamate dehydrogenase [EC:1.4.1.2]	Protein=GWHPABLD003198//1	Protein=GWHPABLD003198//1
BGI_novel_G000010	1803	53.8707933015072	144.807168260295	1.42655780505791	0.0124887721465705	Up	0.00261737526331269	NA	GO:0016020//membrane;GO:0031307//integral component of mitochondrial outer membrane	GO:0003885//D-arabinono-1,4-lactone oxidase activity;GO:0016491//oxidoreductase activity;GO:0071949//FAD binding	GO:0070485//dehydro-D-arabinono-1,4-lactone biosynthetic process;GO:0034599//cellular response to oxidative stress	K00107//D-arabinono-1,4-lactone oxidase [EC:1.1.3.37];K00103//L-gulonolactone oxidase [EC:1.1.3.8]	TEB23037.1//FAD-binding domain-containing protein [Coprinellus micaceus]	NA
GWHGABLD003469	1430	7355.58337508303	17393.8769534128	1.24166786144095	0.0112304328132362	Up	0.00231030633570362	GWHGABLD003469//Protein=GWHPABLD003469	GO:0005840//ribosome	NA	NA	K02947//small subunit ribosomal protein S10e	Protein=GWHPABLD003469//1	Protein=GWHPABLD003469//1
GWHGABLD004470	489	2774.2822831217	6214.43873077486	1.16350950803046	0.0410839591976565	Up	0.0111239465876685	GWHGABLD004470//Protein=GWHPABLD004470	GO:0005840//ribosome	GO:0003735//structural constituent of ribosome	GO:0006412//translation	K02901//large subunit ribosomal protein L27e	Protein=GWHPABLD004470//1	Protein=GWHPABLD004470//1
GWHGABLD006154	993	284.778135003775	13842.8198671062	5.60315566669988	3.43227621249879e-32	Up	2.15897288563184e-34	GWHGABLD006154//Protein=GWHPABLD006154	GO:0016021//integral component of membrane	GO:0051213//dioxygenase activity;GO:0018580//nitronate monooxygenase activity	NA	K00459//nitronate monooxygenase [EC:1.13.12.16]	Protein=GWHPABLD006154//1	Protein=GWHPABLD006154//1
GWHGABLD003107	2904	2995.18689972466	837.446131031535	-1.83857773325082	0.000252987639285133	Down	2.83187021530034e-05	GWHGABLD003107//Protein=GWHPABLD003107	NA	GO:0005524//ATP binding;GO:0004672//protein kinase activity	NA	K18670//dual specificity protein kinase YAK1 [EC:2.7.12.1]	Protein=GWHPABLD003107//1	Protein=GWHPABLD003107//1
GWHGABLD001490	2148	21.9697123600391	2.62187821882334	-3.06684339946962	0.00545054978934605	Down	0.000988813106887796	GWHGABLD001490//Protein=GWHPABLD001490	GO:0005952//cAMP-dependent protein kinase complex	GO:0030552//cAMP binding;GO:0016301//kinase activity;GO:0008603//cAMP-dependent protein kinase regulator activity	NA	K04739//cAMP-dependent protein kinase regulator	Protein=GWHPABLD001490//1	Protein=GWHPABLD001490//1
GWHGABLD005854	813	151.638294394502	6.87257799131444	-4.4636389504558	1.47244268307698e-14	Down	3.24168939519449e-16	GWHGABLD005854//Protein=GWHPABLD005854	GO:0032580//Golgi cisterna membrane;GO:0016021//integral component of membrane	GO:0008417//fucosyltransferase activity	GO:0006486//protein glycosylation	NA	Protein=GWHPABLD005854//1	Protein=GWHPABLD005854//1
GWHGABLD004907	1215	77.217456925966	200.098029794134	1.37370801568235	6.67892805781561e-05	Up	6.58415343506675e-06	GWHGABLD004907//Protein=GWHPABLD004907	NA	NA	NA	NA	NA	Protein=GWHPABLD004907
GWHGABLD000577	5373	72.8866230407556	9.50310568637365	-2.93918308029622	4.10320856714903e-06	Down	2.99161739706363e-07	GWHGABLD000577//Protein=GWHPABLD000577	GO:0016021//integral component of membrane	NA	NA	K01183//chitinase [EC:3.2.1.14]	Protein=GWHPABLD000577//1	Protein=GWHPABLD000577//1
GWHGABLD001747	1827	3299.01216019887	8895.24114227709	1.43099962053054	5.23393937235434e-06	Up	3.97315483448199e-07	GWHGABLD001747//Protein=GWHPABLD001747	NA	NA	NA	NA	NA	Protein=GWHPABLD001747
GWHGABLD005488	1806	5353.0671846252	162.797414058803	-5.03921607103177	4.45393545015685e-16	Down	8.4048531725619e-18	GWHGABLD005488//Protein=GWHPABLD005488	GO:0016021//integral component of membrane	GO:0022857//transmembrane transporter activity	GO:0006857//oligopeptide transport	K03305//proton-dependent oligopeptide transporter, POT family	Protein=GWHPABLD005488//1	Protein=GWHPABLD005488//1
GWHGABLD006049	4531	2313.85553824926	5633.43106075954	1.28371507344841	0.000595389342152969	Up	7.57536117964463e-05	GWHGABLD006049//Protein=GWHPABLD006049	GO:0005759//mitochondrial matrix;GO:0016021//integral component of membrane	GO:0004252//serine-type endopeptidase activity;GO:0005524//ATP binding;GO:0005506//iron ion binding;GO:0043565//sequence-specific DNA binding;GO:0004176//ATP-dependent peptidase activity;GO:0016491//oxidoreductase activity	GO:0051131//chaperone-mediated protein complex assembly;GO:0034599//cellular response to oxidative stress;GO:0070407//oxidation-dependent protein catabolic process;GO:0035694//mitochondrial protein catabolic process;GO:0006515//protein quality control for misfolded or incompletely synthesized proteins;GO:0008610//lipid biosynthetic process	K08675//ATP-dependent Lon protease [EC:3.4.21.53]	Protein=GWHPABLD006049//1;XP_016607902.1//ATP-dependent protease La [Spizellomyces punctatus DAOM BR117]	Protein=GWHPABLD006049//1
GWHGABLD006541	1080	150.676607515855	337.423609952101	1.16310546785251	0.000202546783547517	Up	2.21223363302792e-05	GWHGABLD006541//Protein=GWHPABLD006541	NA	NA	NA	K02830//cell cycle checkpoint protein [EC:3.1.11.2]	NA	Protein=GWHPABLD006541
GWHGABLD003809	2071	186087.935899263	53410.2460653489	-1.80079609238388	3.37137158207085e-07	Down	1.9953507290598e-08	GWHGABLD003809//Protein=GWHPABLD003809	NA	NA	NA	K19219//peptidyl-lysine (3S)-dioxygenase / protease [EC:1.14.11.63 3.4.-.-]	PIL37318.1//transcription factor [Ganoderma sinense ZZ0214-1];Protein=GWHPABLD003809//1	Protein=GWHPABLD003809//1
GWHGABLD006716	1365	836.911810648538	309.102229178236	-1.43699154855495	3.16492472840788e-06	Down	2.27356709794261e-07	GWHGABLD006716//Protein=GWHPABLD006716	NA	NA	NA	NA	NA	Protein=GWHPABLD006716
GWHGABLD002735	918	335.050492135474	1851.17610060037	2.46599171260434	5.81821403489267e-08	Up	2.97772784058839e-09	GWHGABLD002735//Protein=GWHPABLD002735	NA	GO:0016787//hydrolase activity	NA	K12667//oligosaccharyltransferase complex subunit delta (ribophorin II);K00671//glycylpeptide N-tetradecanoyltransferase [EC:2.3.1.97]	Protein=GWHPABLD002735//1	Protein=GWHPABLD002735//1
GWHGABLD002103	747	5372.90835737995	14651.3743017181	1.44726085992143	0.00825684527084316	Up	0.00159352982353656	GWHGABLD002103//Protein=GWHPABLD002103	GO:0015935//small ribosomal subunit	GO:0003723//RNA binding;GO:0003735//structural constituent of ribosome	GO:0006412//translation	K02958//small subunit ribosomal protein S15e	Protein=GWHPABLD002103//1	Protein=GWHPABLD002103//1
BGI_novel_G000316	4486	42.1706974052404	0.356442058815572	-6.88642949094374	3.03420212102792e-05	Down	2.75442222566508e-06	NA	NA	NA	NA	NA	EQK99338.1//hypothetical protein OCS_04951 [Ophiocordyceps sinensis CO18]	NA
GWHGABLD002528	498	42.2820194147071	94.0675588507221	1.15365298306193	0.0370459962973976	Up	0.00976594956002876	GWHGABLD002528//Protein=GWHPABLD002528	NA	GO:0003723//RNA binding;GO:0003755//peptidyl-prolyl cis-trans isomerase activity	GO:0006457//protein folding	K09565//peptidyl-prolyl isomerase F (cyclophilin D) [EC:5.2.1.8];K01802//peptidylprolyl isomerase [EC:5.2.1.8]	Protein=GWHPABLD002528//1	Protein=GWHPABLD002528//1
GWHGABLD004511	3426	224.292711699227	10.7908811388194	-4.3774981621236	3.1487086194709e-10	Down	1.17935905404056e-11	GWHGABLD004511//Protein=GWHPABLD004511	NA	NA	NA	NA	Protein=GWHPABLD004511//1	Protein=GWHPABLD004511//1
GWHGABLD001466	1239	119.244126217879	658.402858788995	2.46505239691946	1.18610753515532e-08	Up	5.30738611155992e-10	GWHGABLD001466//Protein=GWHPABLD001466	NA	GO:0016757//transferase activity, transferring glycosyl groups;GO:0016787//hydrolase activity	NA	K01054//acylglycerol lipase [EC:3.1.1.23]	Protein=GWHPABLD001466//1	Protein=GWHPABLD001466//1
GWHGABLD001965	1449	505.470357305671	1048.78495437126	1.05302049962253	0.0161376512674035	Up	0.00355582882188745	GWHGABLD001965//Protein=GWHPABLD001965	GO:0071541//eukaryotic translation initiation factor 3 complex, eIF3m;GO:0016282//eukaryotic 43S preinitiation complex;GO:0033290//eukaryotic 48S preinitiation complex;GO:0005852//eukaryotic translation initiation factor 3 complex	GO:0003743//translation initiation factor activity;GO:0071949//FAD binding	GO:0001732//formation of cytoplasmic translation initiation complex	K15030//translation initiation factor 3 subunit M	Protein=GWHPABLD001965//1	Protein=GWHPABLD001965//1
GWHGABLD003738	1062	241.749135675597	580.394709030631	1.2635236359785	0.0034797169886511	Up	0.000575061163528331	GWHGABLD003738//Protein=GWHPABLD003738	NA	GO:0003677//DNA binding	NA	K03025//DNA-directed RNA polymerase III subunit RPC6;K15263//cell growth-regulating nucleolar protein;K03564//peroxiredoxin Q/BCP [EC:1.11.1.15]	Protein=GWHPABLD003738//1	Protein=GWHPABLD003738//1
GWHGABLD004002	2106	305.674748576409	824.565140804013	1.43163609350553	2.90108934640926e-06	Up	2.05709837858326e-07	GWHGABLD004002//Protein=GWHPABLD004002	NA	GO:0003677//DNA binding;GO:0005524//ATP binding	NA	K11654//SWI/SNF-related matrix-associated actin-dependent regulator of chromatin subfamily A member 5 [EC:3.6.4.-]	Protein=GWHPABLD004002//1	Protein=GWHPABLD004002//1
GWHGABLD005959	712	3616.70345855049	9489.27533034655	1.3916226037198	0.0284708431118612	Up	0.00709430729720858	GWHGABLD005959//Protein=GWHPABLD005959	GO:0005840//ribosome;GO:0022625//cytosolic large ribosomal subunit	GO:0003723//RNA binding;GO:0003735//structural constituent of ribosome	GO:0006412//translation	K02883//large subunit ribosomal protein L18e	Protein=GWHPABLD005959//1	Protein=GWHPABLD005959//1
GWHGABLD004436	630	147.319757331128	57.1554387409357	-1.36598823327008	0.000977548862042128	Down	0.000133460923981449	GWHGABLD004436//Protein=GWHPABLD004436	NA	NA	NA	NA	NA	Protein=GWHPABLD004436
GWHGABLD002430	5913	11.9567979867226	54.3886950875594	2.18547572297334	0.00301044843519248	Up	0.000488901990332903	GWHGABLD002430//Protein=GWHPABLD002430	NA	GO:0008061//chitin binding	NA	K01768//adenylate cyclase [EC:4.6.1.1]	Protein=GWHPABLD002430//1	Protein=GWHPABLD002430//1
GWHGABLD002164	2073	292.844417272458	31.9064429459143	-3.19821470600673	0.000331982353374381	Down	3.84900198122406e-05	GWHGABLD002164//Protein=GWHPABLD002164	NA	GO:0097367//carbohydrate derivative binding;GO:0004360//glutamine-fructose-6-phosphate transaminase (isomerizing) activity	GO:1901135//carbohydrate derivative metabolic process;GO:1901137//carbohydrate derivative biosynthetic process	K00820//glutamine---fructose-6-phosphate transaminase (isomerizing) [EC:2.6.1.16]	Protein=GWHPABLD002164//1	Protein=GWHPABLD002164//1
GWHGABLD005495	570	250.26826306595	2495.44769315523	3.31775140677698	5.07242300607633e-13	Up	1.33427567279206e-14	GWHGABLD005495//Protein=GWHPABLD005495	NA	GO:0016971//flavin-linked sulfhydryl oxidase activity	NA	K17783//mitochondrial FAD-linked sulfhydryl oxidase [EC:1.8.3.2]	Protein=GWHPABLD005495//1	Protein=GWHPABLD005495//1
GWHGABLD003457	1878	582.526271808207	1617.11346619971	1.47302588875993	3.11043865967628e-06	Up	2.22601693493062e-07	GWHGABLD003457//Protein=GWHPABLD003457	GO:0005730//nucleolus;GO:0005635//nuclear envelope;GO:0030687//preribosome, large subunit precursor	GO:0003723//RNA binding;GO:0005524//ATP binding;GO:0003724//RNA helicase activity;GO:0042802//identical protein binding;GO:0008186//RNA-dependent ATPase activity	GO:0000462//maturation of SSU-rRNA from tricistronic rRNA transcript (SSU-rRNA, 5.8S rRNA, LSU-rRNA);GO:0000463//maturation of LSU-rRNA from tricistronic rRNA transcript (SSU-rRNA, 5.8S rRNA, LSU-rRNA);GO:1990417//snoRNA release from pre-rRNA	K13179//ATP-dependent RNA helicase DDX18/HAS1 [EC:3.6.4.13]	Protein=GWHPABLD003457//1	Protein=GWHPABLD003457//1
GWHGABLD004543	1357	1.82232141469806e-05	95.4451128201249	22.3204624578575	1.96322916421319e-07	Up	1.11703389186112e-08	GWHGABLD004543//Protein=GWHPABLD004543	GO:0005730//nucleolus	GO:0003899//DNA-directed 5'-3' RNA polymerase activity;GO:0008270//zinc ion binding;GO:0003676//nucleic acid binding	GO:0006351//transcription, DNA-templated;GO:0006379//mRNA cleavage	K18626//trichohyalin	Protein=GWHPABLD004543//1	Protein=GWHPABLD004543//1
GWHGABLD002343	753	15.6309386222817	0.993993865042464	-3.975023655651	0.00424553919625789	Down	0.000727113074641452	GWHGABLD002343//Protein=GWHPABLD002343	NA	NA	NA	NA	NA	Protein=GWHPABLD002343
GWHGABLD006040	1707	169.882608959013	80.047815365589	-1.08560423513619	0.0106362371836044	Down	0.00217286389354834	GWHGABLD006040//Protein=GWHPABLD006040	GO:0016021//integral component of membrane	GO:0022857//transmembrane transporter activity	NA	K23630//MFS transporter, MCT family, aspergillic acid transporter;K15378//solute carrier family 45, member 1/2/4	Protein=GWHPABLD006040//1	Protein=GWHPABLD006040//1
GWHGABLD002835	715	30.4730512550286	116.247167076164	1.93158968953921	0.000150587163448219	Up	1.60382325616759e-05	GWHGABLD002835//Protein=GWHPABLD002835	NA	NA	NA	NA	NA	Protein=GWHPABLD002835
GWHGABLD003426	1260	102.926457687153	312.296689836971	1.60130339686335	0.000379548041158468	Up	4.50899817301911e-05	GWHGABLD003426//Protein=GWHPABLD003426	NA	GO:0008410//CoA-transferase activity	NA	K18703//succinate---hydroxymethylglutarate CoA-transferase [EC:2.8.3.13]	Protein=GWHPABLD003426//1	Protein=GWHPABLD003426//1
GWHGABLD000167	3192	425.802816513426	157.91069141142	-1.4310766398715	0.0153998339846033	Down	0.00336176504567395	GWHGABLD000167//Protein=GWHPABLD000167	NA	GO:0004674//protein serine/threonine kinase activity;GO:0005524//ATP binding	GO:0000160//phosphorelay signal transduction system	K12767//serine/threonine-protein kinase RIM15 [EC:2.7.11.1]	Protein=GWHPABLD000167//1	Protein=GWHPABLD000167//1
GWHGABLD004039	2139	1297.5531721998	13441.828046881	3.372863788656	5.93257584835804e-24	Up	5.51275811498603e-26	GWHGABLD004039//Protein=GWHPABLD004039	NA	GO:0070403//NAD+ binding;GO:0051287//NAD binding;GO:0008692//3-hydroxybutyryl-CoA epimerase activity;GO:0003857//3-hydroxyacyl-CoA dehydrogenase activity;GO:0030976//thiamine pyrophosphate binding;GO:0016903//oxidoreductase activity, acting on the aldehyde or oxo group of donors;GO:0004300//enoyl-CoA hydratase activity	GO:0006635//fatty acid beta-oxidation;GO:0006631//fatty acid metabolic process	K00022//3-hydroxyacyl-CoA dehydrogenase [EC:1.1.1.35];K00074//3-hydroxybutyryl-CoA dehydrogenase [EC:1.1.1.157]	Protein=GWHPABLD004039//1	Protein=GWHPABLD004039//1
BGI_novel_G000272	2658	43.8925671555729	124.309483363259	1.50188780434427	0.0052353964453193	Up	0.000940799618551302	NA	NA	GO:0046872//metal ion binding	GO:0007165//signal transduction	K20649//Rho GTPase-activating protein 39	XP_011124799.1//hypothetical protein AOL_s00109g16 [Arthrobotrys oligospora ATCC 24927]	NA
GWHGABLD001469	4140	914.477056643343	3137.35976787374	1.77853209594955	0.00372992150930071	Up	0.000624408590048768	GWHGABLD001469//Protein=GWHPABLD001469	GO:0005634//nucleus	GO:0046872//metal ion binding;GO:0003677//DNA binding;GO:0008270//zinc ion binding;GO:0003824//catalytic activity;GO:0004842//ubiquitin-protein transferase activity	GO:0006281//DNA repair	K15710//E3 ubiquitin-protein ligase SHPRH [EC:3.6.4.- 2.3.2.27];K13346//peroxin-10	CDH58156.1//predicted protein [Lichtheimia corymbifera JMRC:FSU:9682];Protein=GWHPABLD001469//1	Protein=GWHPABLD001469//1
GWHGABLD006142	918	888.261087350269	44.562643474445	-4.31707706991515	1.69661796887455e-26	Down	1.23699094228166e-28	GWHGABLD006142//Protein=GWHPABLD006142	NA	NA	NA	NA	NA	Protein=GWHPABLD006142
GWHGABLD006123	1029	895.359665955311	323.238177325173	-1.4698697260035	1.95140898473836e-06	Down	1.34464493301485e-07	GWHGABLD006123//Protein=GWHPABLD006123	GO:0016021//integral component of membrane	NA	NA	K15283//solute carrier family 35, member E1	Protein=GWHPABLD006123//1	Protein=GWHPABLD006123//1
GWHGABLD003987	3390	2705.59038781152	1253.86768423112	-1.10955832519856	0.00464982886180843	Down	0.00081673502622255	GWHGABLD003987//Protein=GWHPABLD003987	NA	NA	NA	K11493//regulator of chromosome condensation	Protein=GWHPABLD003987//1	Protein=GWHPABLD003987//1
GWHGABLD006349	3704	268.434026572723	52.6065374275345	-2.35125355864027	1.09119758386718e-08	Down	4.85150033713642e-10	GWHGABLD006349//Protein=GWHPABLD006349	GO:0016021//integral component of membrane	GO:0061459//L-arginine transmembrane transporter activity;GO:0022857//transmembrane transporter activity	GO:0097638//L-arginine import across plasma membrane;GO:1903401//L-lysine transmembrane transport;GO:0006811//ion transport	K14429//solute carrier family 12 (potassium/chloride transporters), member 9	Protein=GWHPABLD006349//1;XP_021883933.1//amino acid permease-domain-containing protein [Lobosporangium transversale]	Protein=GWHPABLD006349//1
GWHGABLD003698	1602	8.38256517774301	0.180426666654827	-5.537907309043	0.00733216112588347	Down	0.00138991360299092	GWHGABLD003698//Protein=GWHPABLD003698	GO:0016021//integral component of membrane;GO:0005886//plasma membrane	GO:0015112//nitrate transmembrane transporter activity;GO:0015113//nitrite transmembrane transporter activity	GO:0042128//nitrate assimilation	K02575//MFS transporter, NNP family, nitrate/nitrite transporter	Protein=GWHPABLD003698//1	Protein=GWHPABLD003698//1
GWHGABLD000582	920	1501.15507460489	3472.26184309416	1.20980272531182	0.00976016206754908	Up	0.00197017138518646	GWHGABLD000582//Protein=GWHPABLD000582	NA	NA	NA	K02896//large subunit ribosomal protein L24e	Protein=GWHPABLD000582//1	Protein=GWHPABLD000582//1
GWHGABLD006237	1104	133.872711990805	355.263468907275	1.40802742841775	0.000608170810537495	Up	7.75537330949886e-05	GWHGABLD006237//Protein=GWHPABLD006237	NA	NA	NA	NA	NA	Protein=GWHPABLD006237
[truncated: 473 more rows]
