# Supplementary material for: Transcriptomics aids in uncovering the metabolic shifts and molecular machinery of Schizochytrium limacinum during biotransformation of hydrophobic substrates to docosahexaenoic acid
Source: Microb Cell Fact. 2024 Apr 1;23:97. doi: 10.1186/s12934-024-02381-6 (PMC10983653; doi:10.1186/s12934-024-02381-6)
Supplement: Supplementary file 6 — Supplementary Material 6 [file 12934_2024_2381_MOESM6_ESM.xls]

GeneID	Length	WCO-Expression	MO-Expression	log2FoldChange(MO/WCO)	Padj	Up/Down-Regulation	Pvalue	Symbol	Cellular Component	Molecular Function	Biological Process	Kegg Orthology	Nr Description	Desc
GWHGABLD005137	1605	15.0573513375383	105.542657705486	2.80928629783689	0.0359154410466618	Up	0.00081637671571397	GWHGABLD005137//Protein=GWHPABLD005137	NA	GO:0046872//metal ion binding;GO:0004722//protein serine/threonine phosphatase activity	NA	K14803//protein phosphatase PTC2/3 [EC:3.1.3.16]	Protein=GWHPABLD005137//1	Protein=GWHPABLD005137//1
GWHGABLD000110	2130	49.60723764089	235.610506641928	2.24778134640037	0.0211214992973348	Up	0.000399490265340282	GWHGABLD000110//Protein=GWHPABLD000110	GO:0016021//integral component of membrane	GO:0015299//solute:proton antiporter activity	NA	NA	Protein=GWHPABLD000110//1	Protein=GWHPABLD000110//1
GWHGABLD006234	3114	0.981080128166621	28.0298837129706	4.83645097778636	0.0310683651595813	Up	0.00065290202694188	GWHGABLD006234//Protein=GWHPABLD006234	NA	NA	NA	NA	NA	Protein=GWHPABLD006234
GWHGABLD003242	2115	6.53796038453867	192.408626444995	4.87918903668689	5.57880857801873e-06	Up	1.83434735231495e-08	GWHGABLD003242//Protein=GWHPABLD003242	GO:0009341//beta-galactosidase complex	GO:0030246//carbohydrate binding;GO:0005524//ATP binding;GO:0004565//beta-galactosidase activity;GO:0004672//protein kinase activity;GO:0003824//catalytic activity	GO:0009116//nucleoside metabolic process;GO:0005975//carbohydrate metabolic process	K21440//ankyrin repeat domain-containing protein 50;K08803//death-associated protein kinase [EC:2.7.11.1]	Protein=GWHPABLD003242//1	Protein=GWHPABLD003242//1
GWHGABLD003028	3573	0.351385110495444	45.0869074273177	7.00351168647301	0.000889926513914174	Up	8.142286903575e-06	GWHGABLD003028//Protein=GWHPABLD003028	NA	GO:0004674//protein serine/threonine kinase activity;GO:0005524//ATP binding	NA	K04345//protein kinase A [EC:2.7.11.11]	Protein=GWHPABLD003028//1	Protein=GWHPABLD003028//1
GWHGABLD006609	1917	13.9222363381599	225.569830261136	4.0181112456373	0.000334056542397584	Up	2.57884964824439e-06	GWHGABLD006609//Protein=GWHPABLD006609	GO:0016021//integral component of membrane	GO:0004674//protein serine/threonine kinase activity;GO:0005524//ATP binding;GO:0004672//protein kinase activity	GO:0007165//signal transduction	K08838//serine/threonine-protein kinase 24/25/MST4 [EC:2.7.11.1]	Protein=GWHPABLD006609//1	Protein=GWHPABLD006609//1
GWHGABLD000997	4551	9.41097102854896	346.177518276315	5.2010246363158	7.81315483243099e-05	Up	4.69124378787851e-07	GWHGABLD000997//Protein=GWHPABLD000997	GO:0016021//integral component of membrane	GO:0016620//oxidoreductase activity, acting on the aldehyde or oxo group of donors, NAD or NADP as acceptor;GO:0009055//electron transfer activity;GO:0051537//2 iron, 2 sulfur cluster binding;GO:0003824//catalytic activity	NA	K01897//long-chain acyl-CoA synthetase [EC:6.2.1.3]	Protein=GWHPABLD000997//1	Protein=GWHPABLD000997//1
GWHGABLD002532	2247	197.248854332816	1637.16227700662	3.05310850427027	0.00332869832848966	Up	3.99729320361875e-05	GWHGABLD002532//Protein=GWHPABLD002532	NA	GO:0051015//actin filament binding	NA	K05768//gelsolin	OUM59153.1//hypothetical protein PIROE2DRAFT_47312 [Piromyces sp. E2];Protein=GWHPABLD002532//1	Protein=GWHPABLD002532//1
GWHGABLD000475	828	38.2769274592307	450.608387475095	3.55732723516942	1.73724243604443e-07	Up	2.98025864653798e-10	GWHGABLD000475//Protein=GWHPABLD000475	GO:0044732//mitotic spindle pole body;GO:0031097//medial cortex;GO:0034973//Sid2-Mob1 complex	GO:0016301//kinase activity;GO:0030295//protein kinase activator activity	GO:1903473//positive regulation of mitotic actomyosin contractile ring contraction;GO:0034613//cellular protein localization;GO:0031031//positive regulation of septation initiation signaling	K06685//MOB kinase activator 1	Protein=GWHPABLD000475//1	Protein=GWHPABLD000475//1
GWHGABLD002416	1227	59.4317894244058	311.835003435872	2.39147615480166	0.046642431805565	Up	0.00110688258466387	GWHGABLD002416//Protein=GWHPABLD002416	NA	GO:0004252//serine-type endopeptidase activity	NA	K11294//nucleolin	Protein=GWHPABLD002416//1	Protein=GWHPABLD002416//1
GWHGABLD005686	2178	0.351591104022044	67.1466817411473	7.57727372820489	0.00011238704941334	Up	7.06937837625014e-07	GWHGABLD005686//Protein=GWHPABLD005686	GO:0010494//cytoplasmic stress granule;GO:0000932//P-body;GO:0048471//perinuclear region of cytoplasm	GO:0003729//mRNA binding;GO:0003723//RNA binding	GO:0061158//3'-UTR-mediated mRNA destabilization;GO:0007005//mitochondrion organization	K13126//polyadenylate-binding protein	Protein=GWHPABLD005686//1	Protein=GWHPABLD005686//1
GWHGABLD002723	2151	5.22189070167684	78.1569565706722	3.90373012357701	0.000827110479587972	Up	7.44931525576015e-06	GWHGABLD002723//Protein=GWHPABLD002723	NA	NA	NA	NA	Protein=GWHPABLD002723//1	Protein=GWHPABLD002723//1
GWHGABLD002889	1926	5.86539546752592	64.5827958477009	3.46084960918291	0.00331872069993818	Up	3.93786730657426e-05	GWHGABLD002889//Protein=GWHPABLD002889	NA	NA	NA	K01183//chitinase [EC:3.2.1.14]	Protein=GWHPABLD002889//1	Protein=GWHPABLD002889//1
GWHGABLD001740	1224	2.90617313087217	59.8122722608646	4.3632489694332	0.00181621606705795	Up	1.89540776118986e-05	GWHGABLD001740//Protein=GWHPABLD001740	NA	NA	NA	NA	NA	Protein=GWHPABLD001740
GWHGABLD006117	4236	0.955442904201849	43.1501583576416	5.49705238122213	0.00138316922004266	Up	1.40393158860656e-05	GWHGABLD006117//Protein=GWHPABLD006117	GO:0016459//myosin complex	GO:0051015//actin filament binding;GO:0005524//ATP binding;GO:0003774//motor activity	NA	K10352//myosin heavy chain;K10357//myosin V	Protein=GWHPABLD006117//1	Protein=GWHPABLD006117//1
GWHGABLD002061	1893	5.73841154740184	44.9228107584714	2.96872485387347	0.0104513785295403	Up	0.000150906251820382	GWHGABLD002061//Protein=GWHPABLD002061	GO:0016021//integral component of membrane	GO:0005524//ATP binding;GO:0004672//protein kinase activity	NA	NA	Protein=GWHPABLD002061//1	Protein=GWHPABLD002061//1
GWHGABLD006021	3057	345.792862148903	1877.21410076766	2.44061320806944	0.0411186456028018	Up	0.000952283143338654	GWHGABLD006021//Protein=GWHPABLD006021	NA	GO:0016491//oxidoreductase activity	NA	K00293//saccharopine dehydrogenase (NADP+, L-glutamate forming) [EC:1.5.1.10];K00797//spermidine synthase [EC:2.5.1.16]	Protein=GWHPABLD006021//1	Protein=GWHPABLD006021//1
GWHGABLD000741	699	25.4885152855043	137.848628989904	2.43516567525921	0.0235467232550856	Up	0.000454439977045969	GWHGABLD000741//Protein=GWHPABLD000741	NA	GO:0003676//nucleic acid binding	NA	K21440//ankyrin repeat domain-containing protein 50;K08803//death-associated protein kinase [EC:2.7.11.1]	Protein=GWHPABLD000741//1	Protein=GWHPABLD000741//1
GWHGABLD005874	1017	236.522236989852	63.7866840085402	-1.89064864090359	0.020618971541681	Down	0.00038319746968099	GWHGABLD005874//Protein=GWHPABLD005874	GO:0016021//integral component of membrane	GO:0005347//ATP transmembrane transporter activity	NA	K15109//solute carrier family 25 (mitochondrial carnitine/acylcarnitine transporter), member 20/29	Protein=GWHPABLD005874//1	Protein=GWHPABLD005874//1
GWHGABLD005762	4209	15.4545432450086	383.406948925501	4.63277356340252	5.06083846232806e-07	Up	1.01289118617002e-09	GWHGABLD005762//Protein=GWHPABLD005762	GO:0016021//integral component of membrane	GO:0004190//aspartic-type endopeptidase activity	NA	K19851//flocculation protein FLO11	Protein=GWHPABLD005762//1	Protein=GWHPABLD005762//1
GWHGABLD005955	2013	3.97748552465459	68.5494922394558	4.1072173944491	0.00687295719876436	Up	9.03948623711682e-05	GWHGABLD005955//Protein=GWHPABLD005955	NA	NA	NA	K23796;K08254//glucan endo-1,3-alpha-glucosidase [EC:3.2.1.59]	Protein=GWHPABLD005955//1	Protein=GWHPABLD005955//1
GWHGABLD001991	1776	6387.43626863233	13110.374172476	1.0373999643457	0.0133172817899344	Up	0.000209421157525774	GWHGABLD001991//Protein=GWHPABLD001991	NA	GO:0050660//flavin adenine dinucleotide binding;GO:0003995//acyl-CoA dehydrogenase activity	NA	K00253//isovaleryl-CoA dehydrogenase [EC:1.3.8.4]	Protein=GWHPABLD001991//1;XP_023462093.1//acyl-CoA dehydrogenase NM domain-like protein [Rhizopus microsporus ATCC 52813]	Protein=GWHPABLD001991//1
GWHGABLD002044	1779	938.212397485656	7029.6095902679	2.90545809751106	1.04810881052773e-05	Up	4.19543197923894e-08	GWHGABLD002044//Protein=GWHPABLD002044	NA	NA	NA	NA	NA	Protein=GWHPABLD002044
GWHGABLD001261	3750	0.641631263095287	70.9269218146575	6.78844508868839	0.000189624279255241	Up	1.27410166190083e-06	GWHGABLD001261//Protein=GWHPABLD001261	GO:0005730//nucleolus	GO:0003723//RNA binding	NA	K11294//nucleolin	Protein=GWHPABLD001261//1	Protein=GWHPABLD001261//1
GWHGABLD006352	2166	2.27642855873621	29.5384893912906	3.69775195904439	0.0195944139848072	Up	0.000352951559983661	GWHGABLD006352//Protein=GWHPABLD006352	NA	NA	NA	NA	NA	Protein=GWHPABLD006352
GWHGABLD000038	1929	35.1348058203483	152.50858961888	2.11791767036985	0.0353410578836678	Up	0.000788163692616466	GWHGABLD000038//Protein=GWHPABLD000038	NA	GO:0046872//metal ion binding;GO:0004674//protein serine/threonine kinase activity;GO:0005524//ATP binding;GO:0004672//protein kinase activity	GO:0035556//intracellular signal transduction	K05743//LIM domain kinase 1 [EC:2.7.11.1]	Protein=GWHPABLD000038//1	Protein=GWHPABLD000038//1
GWHGABLD002789	1290	392.930661101297	1225.83935858554	1.64142327847281	0.0204351810698086	Up	0.000376860379986462	GWHGABLD002789//Protein=GWHPABLD002789	NA	GO:0046872//metal ion binding;GO:0004334//fumarylacetoacetase activity	GO:0006572//tyrosine catabolic process;GO:0006559//L-phenylalanine catabolic process	K01555//fumarylacetoacetase [EC:3.7.1.2]	Protein=GWHPABLD002789//1	Protein=GWHPABLD002789//1
GWHGABLD004451	1068	1.60549830037921	37.9892759882438	4.56449917401807	0.00697590076193918	Up	9.27460716026224e-05	GWHGABLD004451//Protein=GWHPABLD004451	GO:0005834//heterotrimeric G-protein complex	GO:0031683//G-protein beta/gamma-subunit complex binding;GO:0001664//G protein-coupled receptor binding;GO:0005525//GTP binding;GO:0003924//GTPase activity	GO:0007186//G protein-coupled receptor signaling pathway	K04630//guanine nucleotide-binding protein G(i) subunit alpha	Protein=GWHPABLD004451//1	Protein=GWHPABLD004451//1
GWHGABLD003067	3054	29.7540894353804	271.006105083236	3.18716547943839	0.00011238704941334	Up	6.99824629909499e-07	GWHGABLD003067//Protein=GWHPABLD003067	GO:0016459//myosin complex	GO:0003779//actin binding;GO:0005524//ATP binding;GO:0004672//protein kinase activity;GO:0003774//motor activity	NA	K10356//myosin I	Protein=GWHPABLD003067//1;XP_031027609.1//uncharacterized protein SmJEL517_g00731 [Synchytrium microbalum]	Protein=GWHPABLD003067//1
GWHGABLD002910	1980	376.320265503121	1342.75360151659	1.83516170282045	0.0270613898673072	Up	0.000553220693498919	GWHGABLD002910//Protein=GWHPABLD002910	GO:0016021//integral component of membrane	GO:0005524//ATP binding;GO:0016887//ATPase activity	NA	K05681//ATP-binding cassette, subfamily G (WHITE), member 2;K21396//ATP-binding cassette, subfamily G (WHITE), eye pigment precursor transporter	Protein=GWHPABLD002910//1	Protein=GWHPABLD002910//1
GWHGABLD005425	1296	3.29937834714033	54.1362252122129	4.03632816584211	0.00794510180186217	Up	0.000107903455493482	GWHGABLD005425//Protein=GWHPABLD005425	GO:0016021//integral component of membrane	NA	NA	K23544//serine incorporator 1/3	Protein=GWHPABLD005425//1	Protein=GWHPABLD005425//1
GWHGABLD004557	4371	48.4424958876744	323.376303874378	2.73886886237391	0.0195944139848072	Up	0.000351169315177608	GWHGABLD004557//Protein=GWHPABLD004557	GO:0034993//meiotic nuclear membrane microtubule tethering complex;GO:0000329//fungal-type vacuole membrane;GO:0043332//mating projection tip;GO:0005934//cellular bud tip;GO:0071563//Myo2p-Vac17p-Vac8p transport complex;GO:0005935//cellular bud neck;GO:0030133//transport vesicle;GO:0016459//myosin complex;GO:0000131//incipient cellular bud site;GO:0032432//actin filament bundle;GO:0031941//filame…	GO:0051015//actin filament binding;GO:0016787//hydrolase activity;GO:0005524//ATP binding;GO:0003774//motor activity;GO:0000146//microfilament motor activity;GO:0005516//calmodulin binding	GO:0000132//establishment of mitotic spindle orientation;GO:0009826//unidimensional cell growth;GO:0045033//peroxisome inheritance;GO:0006904//vesicle docking involved in exocytosis;GO:0006334//nucleosome assembly;GO:0048313//Golgi inheritance;GO:0007118//budding cell apical bud growth;GO:0000001//mitochondrion inheritance;GO:0000011//vacuole inheritance;GO:0007107//membrane addition at site of c…	K10357//myosin V	Protein=GWHPABLD004557//1	Protein=GWHPABLD004557//1
GWHGABLD004576	1035	25.040633786171	126.10500029416	2.33228249939814	0.0085879615851342	Up	0.000117861945986116	GWHGABLD004576//Protein=GWHPABLD004576	NA	GO:0046872//metal ion binding;GO:0004722//protein serine/threonine phosphatase activity	NA	K14803//protein phosphatase PTC2/3 [EC:3.1.3.16]	Protein=GWHPABLD004576//1	Protein=GWHPABLD004576//1
GWHGABLD005031	3189	0.351576502751614	53.3603735198516	7.24578630243623	0.00311706804653179	Up	3.60947121900036e-05	GWHGABLD005031//Protein=GWHPABLD005031	NA	NA	NA	NA	NA	Protein=GWHPABLD005031
GWHGABLD006134	3414	5.75895137217551	162.022988685133	4.81424857450984	0.000165271990972324	Up	1.06322224356749e-06	GWHGABLD006134//Protein=GWHPABLD006134	NA	GO:0004252//serine-type endopeptidase activity	NA	NA	Protein=GWHPABLD006134//1	Protein=GWHPABLD006134//1
GWHGABLD000996	2274	13.7962522336516	77.3288156730752	2.48672970706025	0.0145517577669917	Up	0.000241315782840748	GWHGABLD000996//Protein=GWHPABLD000996	GO:0034993//meiotic nuclear membrane microtubule tethering complex;GO:0000329//fungal-type vacuole membrane;GO:0043332//mating projection tip;GO:0005934//cellular bud tip;GO:0071563//Myo2p-Vac17p-Vac8p transport complex;GO:0005935//cellular bud neck;GO:0030133//transport vesicle;GO:0016459//myosin complex;GO:0000131//incipient cellular bud site;GO:0032432//actin filament bundle;GO:0031941//filame…	GO:0003779//actin binding;GO:0051015//actin filament binding;GO:0005524//ATP binding;GO:0003774//motor activity;GO:0000146//microfilament motor activity;GO:0005516//calmodulin binding	GO:0000132//establishment of mitotic spindle orientation;GO:0009826//unidimensional cell growth;GO:0045033//peroxisome inheritance;GO:0006904//vesicle docking involved in exocytosis;GO:0048313//Golgi inheritance;GO:0007118//budding cell apical bud growth;GO:0000001//mitochondrion inheritance;GO:0000011//vacuole inheritance;GO:0007107//membrane addition at site of cytokinesis;GO:0030050//vesicle t…	K10352//myosin heavy chain;K10357//myosin V	Protein=GWHPABLD000996//1	Protein=GWHPABLD000996//1
GWHGABLD001360	4044	0.643473955689019	45.6497088754936	6.14858009221914	0.00189527400421622	Up	2.00500752411723e-05	GWHGABLD001360//Protein=GWHPABLD001360	GO:0016021//integral component of membrane	GO:0005524//ATP binding;GO:0004672//protein kinase activity	NA	K19842//RHO1 GDP-GTP exchange protein 1/2;K05103//Eph receptor A2 [EC:2.7.10.1];K08838//serine/threonine-protein kinase 24/25/MST4 [EC:2.7.11.1]	Protein=GWHPABLD001360//1	Protein=GWHPABLD001360//1
GWHGABLD003757	891	126.955437542174	540.361654582968	2.08960311363995	0.0392108045333139	Up	0.000902493142224952	GWHGABLD003757//Protein=GWHPABLD003757	NA	NA	NA	K01183//chitinase [EC:3.2.1.14]	Protein=GWHPABLD003757//1	Protein=GWHPABLD003757//1
BGI_novel_G000081	987	10.5486392544261	158.345487937338	3.90794694594549	1.61947511550747e-05	Up	7.71813493235855e-08	NA	NA	GO:0003824//catalytic activity	GO:0009116//nucleoside metabolic process	K21440//ankyrin repeat domain-containing protein 50	RFU80736.1//pfs, nb-arc and ankyrin domain [Trichoderma arundinaceum]	NA
GWHGABLD003547	918	21.5807528992101	97.3371122251659	2.17324477593646	0.0483287264803902	Up	0.00116762755899728	GWHGABLD003547//Protein=GWHPABLD003547	NA	GO:0008061//chitin binding;GO:0003824//catalytic activity	NA	K11483//histone deacetylase HOS2 [EC:3.5.1.98]	Protein=GWHPABLD003547//1	Protein=GWHPABLD003547//1
GWHGABLD004981	1736	177.186293014284	919.048997068288	2.37487477515644	0.0115821468727235	Up	0.000175454319077848	GWHGABLD004981//Protein=GWHPABLD004981	NA	GO:0016491//oxidoreductase activity	NA	K00065//2-dehydro-3-deoxy-D-gluconate 5-dehydrogenase [EC:1.1.1.127];K22611//squamous cell carcinoma antigen recognized by T-cells 3	Protein=GWHPABLD004981//1;KNE64248.1//hypothetical protein AMAG_09285 [Allomyces macrogynus ATCC 38327]	Protein=GWHPABLD004981//1
GWHGABLD002721	966	11.6506900282071	76.7795742707805	2.72030715770087	0.0072925253033513	Up	9.79981956418903e-05	GWHGABLD002721//Protein=GWHPABLD002721	NA	NA	NA	NA	NA	Protein=GWHPABLD002721
GWHGABLD005766	2850	1.33488123066546	46.3745681475339	5.11855055622489	0.0200659532490896	Up	0.000367182561241383	GWHGABLD005766//Protein=GWHPABLD005766	NA	GO:0005085//guanyl-nucleotide exchange factor activity	NA	K20047//actin cytoskeleton-regulatory complex protein PAN1;K11236//cell division control protein 24	Protein=GWHPABLD005766//1	Protein=GWHPABLD005766//1
GWHGABLD000951	1602	2579.01284177323	585.558973367287	-2.13893257559015	0.0198399857372278	Down	0.000360211320747382	GWHGABLD000951//Protein=GWHPABLD000951	NA	GO:0008270//zinc ion binding	NA	K19619//tyrosyl-DNA phosphodiesterase 2 [EC:3.1.4.-];K18932//palmitoyltransferase [EC:2.3.1.225];K10144//RING finger and CHY zinc finger domain-containing protein 1 [EC:2.3.2.27]	Protein=GWHPABLD000951//1	Protein=GWHPABLD000951//1
GWHGABLD003621	882	18.6274982121853	142.662497971798	2.93710031042721	0.0195944139848072	Up	0.000352842880709397	GWHGABLD003621//Protein=GWHPABLD003621	NA	GO:0003824//catalytic activity;GO:0004300//enoyl-CoA hydratase activity	NA	K07511//enoyl-CoA hydratase [EC:4.2.1.17]	Protein=GWHPABLD003621//1	Protein=GWHPABLD003621//1
GWHGABLD004250	1880	12.0169382651596	150.104720039855	3.64282807217053	0.000228787556663027	Up	1.63936673274595e-06	GWHGABLD004250//Protein=GWHPABLD004250	GO:0016021//integral component of membrane	NA	NA	NA	Protein=GWHPABLD004250//1	Protein=GWHPABLD004250//1
GWHGABLD005296	1515	2.22750417660805	38.2884620226878	4.10340966899751	0.0295209782262423	Up	0.000616163376845085	GWHGABLD005296//Protein=GWHPABLD005296	NA	NA	NA	NA	Protein=GWHPABLD005296//1	Protein=GWHPABLD005296//1
GWHGABLD005317	2406	3.26099477939593	71.9468887540885	4.46354826436228	0.00117969530603151	Up	1.13455083937356e-05	GWHGABLD005317//Protein=GWHPABLD005317	NA	NA	NA	NA	NA	Protein=GWHPABLD005317
GWHGABLD004565	2586	1.29986520687315	79.1216836355814	5.92763919376749	9.31755360891437e-07	Up	2.13124885979457e-09	GWHGABLD004565//Protein=GWHPABLD004565	NA	NA	NA	K23573//dentin sialophosphoprotein;K01183//chitinase [EC:3.2.1.14]	Protein=GWHPABLD004565//1	Protein=GWHPABLD004565//1
GWHGABLD000088	3972	8.91297498421087	61.5966466819783	2.78887285097777	0.0254120648018148	Up	0.00050497169513256	GWHGABLD000088//Protein=GWHPABLD000088	NA	NA	NA	K08332//vacuolar protein 8	Protein=GWHPABLD000088//1	Protein=GWHPABLD000088//1
GWHGABLD005492	2018	3356.21153186687	10155.8327521311	1.59740298929925	0.0123834319586455	Up	0.000189424906300939	GWHGABLD005492//Protein=GWHPABLD005492	NA	GO:0003978//UDP-glucose 4-epimerase activity;GO:0016491//oxidoreductase activity	GO:0006012//galactose metabolic process	K01784//UDP-glucose 4-epimerase [EC:5.1.3.2];K01785//aldose 1-epimerase [EC:5.1.3.3]	ORX94982.1//UDP-galactose 4-epimerase [Basidiobolus meristosporus CBS 931.73];Protein=GWHPABLD005492//1	Protein=GWHPABLD005492//1
GWHGABLD003240	1851	24.7429282905966	220.766702045685	3.15743443225894	0.0137922462818607	Up	0.000222535501662821	GWHGABLD003240//Protein=GWHPABLD003240	NA	GO:0016614//oxidoreductase activity, acting on CH-OH group of donors;GO:0050660//flavin adenine dinucleotide binding	NA	K00108//choline dehydrogenase [EC:1.1.99.1]	Protein=GWHPABLD003240//1	Protein=GWHPABLD003240//1
GWHGABLD001171	2820	0.663393734558638	35.385316452798	5.73714162461556	0.011295033513378	Up	0.000166317148231298	GWHGABLD001171//Protein=GWHPABLD001171	NA	GO:0004843//thiol-dependent ubiquitin-specific protease activity	GO:0006511//ubiquitin-dependent protein catabolic process;GO:0016579//protein deubiquitination	K11835//ubiquitin carboxyl-terminal hydrolase 4/11 [EC:3.4.19.12]	Protein=GWHPABLD001171//1	Protein=GWHPABLD001171//1
GWHGABLD003235	1983	0.640820158096035	25.2834317408856	5.30212895385421	0.0374212343295869	Up	0.000855953894600986	GWHGABLD003235//Protein=GWHPABLD003235	NA	GO:0008233//peptidase activity;GO:0008237//metallopeptidase activity	NA	NA	Protein=GWHPABLD003235//1	Protein=GWHPABLD003235//1
GWHGABLD001813	774	15.8996683518159	1858.17711888914	6.86874754083845	0.000758179347838302	Up	6.6117141126714e-06	GWHGABLD001813//Protein=GWHPABLD001813	NA	NA	NA	NA	NA	Protein=GWHPABLD001813
GWHGABLD003229	3717	21.4224793945087	1254.76934212814	5.87215291066269	6.29168141403554e-12	Up	1.79890819557843e-15	GWHGABLD003229//Protein=GWHPABLD003229	GO:0016459//myosin complex	GO:0003779//actin binding;GO:0051015//actin filament binding;GO:0005524//ATP binding;GO:0004672//protein kinase activity;GO:0003774//motor activity	NA	K10352//myosin heavy chain;K10357//myosin V	Protein=GWHPABLD003229//1	Protein=GWHPABLD003229//1
GWHGABLD006612	7302	176.715965267524	864.856884873294	2.29102903269642	0.00961643423572774	Up	0.000136101070670057	GWHGABLD006612//Protein=GWHPABLD006612	GO:0016020//membrane	NA	GO:0007165//signal transduction	K22020//mucin-19;K08332//vacuolar protein 8	Protein=GWHPABLD006612//1	Protein=GWHPABLD006612//1
BGI_novel_G000354	3014	95.6020436187266	789.302195258853	3.0454643986065	0.0261881342247516	Up	0.000524137068115114	NA	NA	GO:0003723//RNA binding	NA	K14651//transcription initiation factor TFIID subunit 15	TBU43390.1//hypothetical protein BD309DRAFT_960751 [Dichomitus squalens]	NA
GWHGABLD002118	1884	3.91457200851197	42.0742474338854	3.42601097962017	0.0293464677014632	Up	0.000608325634983869	GWHGABLD002118//Protein=GWHPABLD002118	NA	NA	NA	NA	Protein=GWHPABLD002118//1	Protein=GWHPABLD002118//1
GWHGABLD006236	1830	9.57938727744027	83.3383794921013	3.12097576173457	0.0103131210559469	Up	0.000147435611950634	GWHGABLD006236//Protein=GWHPABLD006236	GO:0005634//nucleus	GO:0003779//actin binding;GO:0003723//RNA binding	NA	K23612//neural Wiskott-Aldrich syndrome protein;K19475//WAS/WASL-interacting protein	Protein=GWHPABLD006236//1	Protein=GWHPABLD006236//1
GWHGABLD004863	1086	2.92723410270893	336.991325940871	6.84702951860975	3.87457924889539e-10	Up	3.1192819961536e-13	GWHGABLD004863//Protein=GWHPABLD004863	NA	GO:0004252//serine-type endopeptidase activity	NA	K01183//chitinase [EC:3.2.1.14]	Protein=GWHPABLD004863//1	Protein=GWHPABLD004863//1
GWHGABLD001617	5172	14.8511790971532	148.27518146598	3.31962775515342	0.00585601024737656	Up	7.45082075792014e-05	GWHGABLD001617//Protein=GWHPABLD001617	GO:0016459//myosin complex	GO:0003779//actin binding;GO:0051015//actin filament binding;GO:0005524//ATP binding;GO:0003774//motor activity	NA	K10352//myosin heavy chain;K10357//myosin V	Protein=GWHPABLD001617//1	Protein=GWHPABLD001617//1
GWHGABLD004743	4560	0.942334243188901	39.9705386393719	5.40655433398547	0.0230235442251156	Up	0.000441051454777054	GWHGABLD004743//Protein=GWHPABLD004743	GO:1990315//Mcs4 RR-MAPKKK complex;GO:0005737//cytoplasm	GO:0004709//MAP kinase kinase kinase activity;GO:0005524//ATP binding;GO:0004672//protein kinase activity	GO:0000161//osmosensory signaling MAPK cascade	K05111//Eph receptor B2 [EC:2.7.10.1];K06683//cell division control protein CDC15 [EC:2.7.11.1];K08294//mitogen-activated protein kinase kinase [EC:2.7.12.2]	Protein=GWHPABLD004743//1	Protein=GWHPABLD004743//1
GWHGABLD006356	777	6.84452067588744	1397.09018134679	7.67325992093282	0.000571534622691089	Up	4.90236988727168e-06	GWHGABLD006356//Protein=GWHPABLD006356	GO:0016021//integral component of membrane	GO:0046872//metal ion binding;GO:0004392//heme oxygenase (decyclizing) activity	GO:0006788//heme oxidation	K21480//heme oxygenase (biliverdin-producing, ferredoxin) [EC:1.14.15.20]	Protein=GWHPABLD006356//1	Protein=GWHPABLD006356//1
GWHGABLD000354	3234	25.5273149725428	405.051790328365	3.98799267969703	2.82164680861157e-06	Up	7.9062908604579e-09	GWHGABLD000354//Protein=GWHPABLD000354	GO:0016459//myosin complex	GO:0003779//actin binding;GO:0005524//ATP binding;GO:0004672//protein kinase activity;GO:0003774//motor activity	NA	K10356//myosin I	Protein=GWHPABLD000354//1;XP_031027609.1//uncharacterized protein SmJEL517_g00731 [Synchytrium microbalum]	Protein=GWHPABLD000354//1
BGI_novel_G000323	1302	1.28967145115063	42.9113532570876	5.05628391343027	0.0270613898673072	Up	0.000549002057243141	NA	NA	NA	NA	NA	ORY29201.1//hypothetical protein LY90DRAFT_705574 [Neocallimastix californiae]	NA
GWHGABLD006453	5187	63.3539024007476	985.421374470788	3.95923537235813	3.54747580061369e-06	Up	1.10958236243069e-08	GWHGABLD006453//Protein=GWHPABLD006453	GO:0016459//myosin complex	GO:0003779//actin binding;GO:0005524//ATP binding;GO:0003774//motor activity	GO:0007165//signal transduction	K10352//myosin heavy chain;K10357//myosin V	Protein=GWHPABLD006453//1	Protein=GWHPABLD006453//1
GWHGABLD003848	1395	7.87473877628195	59.5638032671454	2.91913190400683	0.00351749408405425	Up	4.32458171878007e-05	GWHGABLD003848//Protein=GWHPABLD003848	NA	GO:0004252//serine-type endopeptidase activity	NA	K01312//trypsin [EC:3.4.21.4]	Protein=GWHPABLD003848//1	Protein=GWHPABLD003848//1
GWHGABLD002714	3243	5.79911971058435	603.730830451398	6.70192774629555	0.000368475057000031	Up	3.00258445303814e-06	GWHGABLD002714//Protein=GWHPABLD002714	NA	GO:0003824//catalytic activity	NA	K06675//structural maintenance of chromosome 4;K14408//cleavage stimulation factor subunit 3	Protein=GWHPABLD002714//1	Protein=GWHPABLD002714//1
GWHGABLD002491	1557	7.50480917996565	150.782681075119	4.32851152987641	1.61947511550747e-05	Up	7.87164459288836e-08	GWHGABLD002491//Protein=GWHPABLD002491	NA	GO:0003677//DNA binding;GO:0005524//ATP binding;GO:0004672//protein kinase activity	NA	K03353//anaphase-promoting complex subunit 6;K16365//small glutamine-rich tetratricopeptide repeat-containing protein alpha	Protein=GWHPABLD002491//1	Protein=GWHPABLD002491//1
GWHGABLD000971	933	899.820345719566	249.844869911853	-1.84860439248836	0.001575605728379	Down	1.62178145022571e-05	GWHGABLD000971//Protein=GWHPABLD000971	GO:0016021//integral component of membrane	GO:0022857//transmembrane transporter activity	NA	K19849//signaling mucin MSB2;K00122//formate dehydrogenase [EC:1.17.1.9];K01183//chitinase [EC:3.2.1.14]	Protein=GWHPABLD000971//1	Protein=GWHPABLD000971//1
GWHGABLD003525	819	0.643590070130546	52.5994195489935	6.35276100171571	0.000198594839065217	Up	1.39115755742611e-06	GWHGABLD003525//Protein=GWHPABLD003525	NA	GO:0003779//actin binding	GO:0031032//actomyosin structure organization	K20526//transgelin	Protein=GWHPABLD003525//1	Protein=GWHPABLD003525//1
GWHGABLD001139	1221	12.4197865350849	181.122136598263	3.86625059948062	4.34061314134035e-05	Up	2.42007022891027e-07	GWHGABLD001139//Protein=GWHPABLD001139	GO:0016021//integral component of membrane	NA	NA	NA	Protein=GWHPABLD001139//1	Protein=GWHPABLD001139//1
GWHGABLD003916	2319	1.65390567241768	33.2556792089009	4.32965187619963	0.0086043948254737	Up	0.000119317555120936	GWHGABLD003916//Protein=GWHPABLD003916	GO:0016020//membrane	NA	GO:0007165//signal transduction	K18626//trichohyalin	Protein=GWHPABLD003916//1	Protein=GWHPABLD003916//1
BGI_novel_G000130	8881	998.462500361892	174.461283681728	-2.51680133469251	0.00349194815195824	Down	4.24325365141458e-05	NA	NA	GO:0031177//phosphopantetheine binding;GO:0016740//transferase activity	NA	K01043//reducing polyketide synthase SwnK [EC:2.3.1.-]	EMR62731.1//putative polyketide synthase protein [Eutypa lata UCREL1]	NA
GWHGABLD005088	2523	22.7672103388895	209.197758831583	3.19983796152862	0.00295348737701413	Up	3.33560404266071e-05	GWHGABLD005088//Protein=GWHPABLD005088	GO:0005634//nucleus	GO:0003677//DNA binding	NA	K09420//transcriptional activator Myb;K09423//Myb-like DNA-binding protein BAS1	Protein=GWHPABLD005088//1	Protein=GWHPABLD005088//1
BGI_novel_G000307	2706	69.629895012281	1.09579208415459e-05	-22.5993013304673	2.82164680861157e-06	Down	7.34690278568244e-09	NA	NA	NA	NA	NA
BGI_novel_G000250	1851	2.95995581810934	114.110748528122	5.26871523919543	1.34937494080585e-05	Up	6.17298042970509e-08	NA	NA	NA	NA	NA
GWHGABLD003670	564	2.85270043317926	41.5685575850375	3.86509252761953	0.011295033513378	Up	0.000164927753203716	GWHGABLD003670//Protein=GWHPABLD003670	NA	NA	NA	NA	NA	Protein=GWHPABLD003670
GWHGABLD005201	6471	6.50124575652857	82.0634302750798	3.6579513642968	0.033239702540897	Up	0.000724129570048283	GWHGABLD005201//Protein=GWHPABLD005201	NA	NA	NA	NA	Protein=GWHPABLD005201//1	Protein=GWHPABLD005201//1
GWHGABLD002042	1734	14.1683244915611	803.064945232373	5.82477560149987	0.0237082907265867	Up	0.000464336787640082	GWHGABLD002042//Protein=GWHPABLD002042	GO:0016021//integral component of membrane	NA	NA	K01183//chitinase [EC:3.2.1.14]	Protein=GWHPABLD002042//1	Protein=GWHPABLD002042//1
GWHGABLD005385	2487	1117.38113611925	347.221060933845	-1.686195006491	0.00575980886051675	Down	7.24607833774803e-05	GWHGABLD005385//Protein=GWHPABLD005385	GO:0016021//integral component of membrane;GO:0005789//endoplasmic reticulum membrane	GO:0005509//calcium ion binding	GO:0055085//transmembrane transport	K22048//mechanosensitive ion channel protein 4/5/6/7/8/9/10	Protein=GWHPABLD005385//1	Protein=GWHPABLD005385//1
BGI_novel_G000187	5170	1.77662967197889e-05	71.0492234370401	21.9312444589286	5.83408985104773e-06	Up	2.00168915547027e-08	NA	NA	NA	NA	NA	XP_018065415.1//hypothetical protein LY89DRAFT_722928 [Phialocephala scopiformis]	NA
BGI_novel_G000386	3482	18.9673391264941	370.573830427776	4.28817179669249	1.54338171346498e-06	Up	3.75089194123013e-09	NA	NA	NA	NA	NA
GWHGABLD004129	903	0.351785427691977	115.109534170048	8.35409589503175	3.54747580061369e-06	Up	1.1157179072695e-08	GWHGABLD004129//Protein=GWHPABLD004129	NA	NA	NA	NA	NA	Protein=GWHPABLD004129
GWHGABLD001694	10242	58.0866243555329	1025.17930597311	4.14152646035485	5.05489890449876e-05	Up	2.89057835854111e-07	GWHGABLD001694//Protein=GWHPABLD001694	GO:0035861//site of double-strand break;GO:0005634//nucleus;GO:0031422//RecQ family helicase-topoisomerase III complex	GO:0003677//DNA binding;GO:0003917//DNA topoisomerase type I (single strand cut, ATP-independent) activity;GO:0008270//zinc ion binding	GO:0043007//maintenance of rDNA;GO:0007131//reciprocal meiotic recombination;GO:0007004//telomere maintenance via telomerase;GO:1902969//mitotic DNA replication;GO:0000018//regulation of DNA recombination;GO:0006265//DNA topological change;GO:0007064//mitotic sister chromatid cohesion;GO:0006301//postreplication repair	K03165//DNA topoisomerase III [EC:5.6.2.1]	Protein=GWHPABLD001694//1	Protein=GWHPABLD001694//1
GWHGABLD004999	2832	66.3267252432653	5526.12681071001	6.38053456123526	2.24153521361346e-14	Up	3.204482078075e-18	GWHGABLD004999//Protein=GWHPABLD004999	NA	GO:0009374//biotin binding	NA	NA	Protein=GWHPABLD004999//1	Protein=GWHPABLD004999//1
BGI_novel_G000027	2026	1.73006825952909e-05	33.6117274327946	20.8897042991312	1.77223126282566e-05	Up	9.12084709960312e-08	NA	NA	NA	NA	NA
BGI_novel_G000251	1851	2.95995581810934	114.110748528122	5.26871523919543	1.34937494080585e-05	Up	6.17298042970509e-08	NA	NA	NA	NA	NA
GWHGABLD000025	1521	2.25292403873784	84.1024357944556	5.22227700823017	2.82164680861157e-06	Up	8.06761060360708e-09	GWHGABLD000025//Protein=GWHPABLD000025	NA	GO:0003779//actin binding	NA	NA	Protein=GWHPABLD000025//1	Protein=GWHPABLD000025//1
GWHGABLD000970	1977	3.26722011509902	51.1835693349786	3.96954519997612	0.0446907511793427	Up	0.00105417783339407	GWHGABLD000970//Protein=GWHPABLD000970	GO:0000500//RNA polymerase I upstream activating factor complex	GO:0003677//DNA binding	GO:0042790//nucleolar large rRNA transcription by RNA polymerase I	K14823//rRNA-processing protein EBP2;K03564//peroxiredoxin Q/BCP [EC:1.11.1.15];K11294//nucleolin	Protein=GWHPABLD000970//1	Protein=GWHPABLD000970//1
GWHGABLD004619	4536	4.54202826579758	85.1675789701242	4.22889575004719	0.0359154410466618	Up	0.000815431040882736	GWHGABLD004619//Protein=GWHPABLD004619	GO:0016021//integral component of membrane;GO:0005886//plasma membrane	GO:0005342//organic acid transmembrane transporter activity;GO:0005524//ATP binding;GO:0042626//ATPase-coupled transmembrane transporter activity;GO:0016887//ATPase activity	NA	K08711//ATP-binding cassette, subfamily G (WHITE), member 2, PDR;K08712//ATP-binding cassette, subfamily G (WHITE), member 2, SNQ2	Protein=GWHPABLD004619//1	Protein=GWHPABLD004619//1
GWHGABLD005597	759	25.7136857348116	179.564960768018	2.80389753629287	0.000197149337651655	Up	1.35284749210571e-06	GWHGABLD005597//Protein=GWHPABLD005597	NA	NA	NA	NA	NA	Protein=GWHPABLD005597
GWHGABLD004201	2388	30.330717905326	336.912422895698	3.47352207462138	0.000344982695818767	Up	2.71251583560146e-06	GWHGABLD004201//Protein=GWHPABLD004201	NA	GO:0043531//ADP binding	NA	NA	Protein=GWHPABLD004201//1	Protein=GWHPABLD004201//1
GWHGABLD004959	3429	1.74347985178333e-05	41.3415578068325	21.177191629887	1.34937494080585e-05	Up	6.03879777792888e-08	GWHGABLD004959//Protein=GWHPABLD004959	NA	NA	NA	K16196//eukaryotic translation initiation factor 2-alpha kinase 4 [EC:2.7.11.1];K22614//NLR family CARD domain-containing protein 3	Protein=GWHPABLD004959//1	Protein=GWHPABLD004959//1
GWHGABLD004609	1929	2.03766873732409	50.6195469355447	4.63470315728328	0.0029482959742829	Up	3.28759236589087e-05	GWHGABLD004609//Protein=GWHPABLD004609	NA	GO:0003824//catalytic activity;GO:0016874//ligase activity	NA	K22133//oxalate---CoA ligase [EC:6.2.1.8]	Protein=GWHPABLD004609//1	Protein=GWHPABLD004609//1
GWHGABLD006632	1083	12.8572835083735	185.311264729627	3.84929281596722	0.000267762792629295	Up	1.99051682869526e-06	GWHGABLD006632//Protein=GWHPABLD006632	NA	GO:0008270//zinc ion binding;GO:0016491//oxidoreductase activity	NA	K00002//alcohol dehydrogenase (NADP+) [EC:1.1.1.2]	Protein=GWHPABLD006632//1	Protein=GWHPABLD006632//1
GWHGABLD004960	3258	0.180508847800989	115.684872517357	9.32391495422362	4.36720116317955e-08	Up	6.86765014938886e-11	GWHGABLD004960//Protein=GWHPABLD004960	NA	NA	NA	K14835//25S rRNA (cytosine2870-C5)-methyltransferase [EC:2.1.1.310];K22614//NLR family CARD domain-containing protein 3;K14319//Ran GTPase-activating protein 1	KFH67315.1//hypothetical protein MVEG_06049 [Mortierella verticillata NRRL 6337];Protein=GWHPABLD004960//1	Protein=GWHPABLD004960//1
GWHGABLD000401	7911	114.40410397341	657.783965068494	2.52347503345974	0.00331872069993818	Up	3.91998627321639e-05	GWHGABLD000401//Protein=GWHPABLD000401	NA	GO:0004252//serine-type endopeptidase activity	NA	K01336//cerevisin [EC:3.4.21.48]	Protein=GWHPABLD000401//1	Protein=GWHPABLD000401//1
GWHGABLD004056	955	9.08609199029012	506.341023392566	5.80030565315125	1.51692132192841e-10	Up	8.67431778086293e-14	GWHGABLD004056//Protein=GWHPABLD004056	NA	NA	NA	K21440//ankyrin repeat domain-containing protein 50	RKK10852.1//Serine/threonine-protein phosphatase 6 regulatory ankyrin repeat subunit B [Fusarium oxysporum f. sp. cepae];Protein=GWHPABLD004056//1	Protein=GWHPABLD004056//1
GWHGABLD000369	3360	2.00849430613042	46.9698995526464	4.54755023171387	0.0411253170399121	Up	0.000958316894568358	GWHGABLD000369//Protein=GWHPABLD000369	NA	NA	NA	NA	Protein=GWHPABLD000369//1	Protein=GWHPABLD000369//1
GWHGABLD003332	1245	128.889477830546	476.12399692977	1.88520285240878	0.0137922462818607	Up	0.000220283772377555	GWHGABLD003332//Protein=GWHPABLD003332	GO:0044732//mitotic spindle pole body;GO:0031097//medial cortex;GO:0034973//Sid2-Mob1 complex	GO:0016301//kinase activity;GO:0030295//protein kinase activator activity	GO:1903473//positive regulation of mitotic actomyosin contractile ring contraction;GO:0034613//cellular protein localization;GO:0031031//positive regulation of septation initiation signaling	K06685//MOB kinase activator 1	TPX60233.1//hypothetical protein PhCBS80983_g01948 [Powellomyces hirtus];Protein=GWHPABLD003332//1	Protein=GWHPABLD003332//1
GWHGABLD002908	1131	841.214393893965	2980.62440189092	1.82506914698716	0.00456303842243647	Up	5.67525865263721e-05	GWHGABLD002908//Protein=GWHPABLD002908	GO:0005856//cytoskeleton;GO:0005634//nucleus;GO:0005737//cytoplasm;GO:0000786//nucleosome	GO:0003677//DNA binding;GO:0005524//ATP binding;GO:0046982//protein heterodimerization activity	NA	K05692//actin beta/gamma 1	Protein=GWHPABLD002908//1	Protein=GWHPABLD002908//1
BGI_novel_G000219	1184	1.77028907133969e-05	54.4153890254099	21.5515983241309	9.32038181335534e-06	Up	3.50438554182468e-08	NA	GO:0005634//nucleus;GO:0005737//cytoplasm	GO:0031386//protein tag;GO:0031625//ubiquitin protein ligase binding	GO:0016567//protein ubiquitination;GO:0019941//modification-dependent protein catabolic process	K08770//ubiquitin C	OMH81267.1//Polyubiquitin-B [Zancudomyces culisetae]	NA
GWHGABLD004904	825	4.44157594929333	411.820382094699	6.53479976336195	2.35546342403306e-11	Up	1.01020590022862e-14	GWHGABLD004904//Protein=GWHPABLD004904	NA	NA	NA	NA	Protein=GWHPABLD004904//1	Protein=GWHPABLD004904//1
BGI_novel_G000252	1851	2.95995581810934	114.110748528122	5.26871523919543	1.34937494080585e-05	Up	6.17298042970509e-08	NA	NA	NA	NA	NA
BGI_novel_G000157	3244	12.4951183154401	165.17476968917	3.72455686571525	0.0237082907265867	Up	0.000464203938878336	NA	GO:0016021//integral component of membrane	NA	NA	NA	KNE61759.1//fibro-slime domain-containing protein [Allomyces macrogynus ATCC 38327]	NA
GWHGABLD004898	2892	5.55842408657469	122.928205963343	4.46699625998922	6.68481279177231e-05	Up	3.91818905593516e-07	GWHGABLD004898//Protein=GWHPABLD004898	GO:0016021//integral component of membrane	GO:0046983//protein dimerization activity	NA	K19327//anoctamin-10	Protein=GWHPABLD004898//1	Protein=GWHPABLD004898//1
GWHGABLD005442	1020	0.179423300354196	27.9571928427858	7.2837084436418	0.00124434969520136	Up	1.22745002099919e-05	GWHGABLD005442//Protein=GWHPABLD005442	GO:0016021//integral component of membrane;GO:0005886//plasma membrane	GO:0005249//voltage-gated potassium channel activity;GO:0005267//potassium channel activity	GO:0030007//cellular potassium ion homeostasis	K05389//potassium channel subfamily K, other eukaryote	Protein=GWHPABLD005442//1	Protein=GWHPABLD005442//1
GWHGABLD002451	1449	89.8112454108086	807.910052660049	3.16922667827178	0.000165968463927878	Up	1.09142949831057e-06	GWHGABLD002451//Protein=GWHPABLD002451	NA	GO:0004411//homogentisate 1,2-dioxygenase activity	GO:0006570//tyrosine metabolic process;GO:0006559//L-phenylalanine catabolic process	K00451//homogentisate 1,2-dioxygenase [EC:1.13.11.5]	Protein=GWHPABLD002451//1	Protein=GWHPABLD002451//1
BGI_novel_G000317	4930	0.180713677371251	344.703682364127	10.8974352941593	0.0137922462818607	Up	0.000222805408127271	NA	NA	NA	NA	NA	EQK99338.1//hypothetical protein OCS_04951 [Ophiocordyceps sinensis CO18]	NA
GWHGABLD000857	3945	34.2587463668466	194.841484812337	2.50775661771839	0.0146611482541904	Up	0.000245225782092963	GWHGABLD000857//Protein=GWHPABLD000857	NA	GO:0004721//phosphoprotein phosphatase activity	NA	K04348//serine/threonine-protein phosphatase 2B catalytic subunit [EC:3.1.3.16]	Protein=GWHPABLD000857//1	Protein=GWHPABLD000857//1
GWHGABLD003744	1872	49.7653056583162	362.362201914322	2.86422026568585	0.0127353427619874	Up	0.000197002177197757	GWHGABLD003744//Protein=GWHPABLD003744	NA	GO:0016614//oxidoreductase activity, acting on CH-OH group of donors;GO:0050660//flavin adenine dinucleotide binding	NA	K00108//choline dehydrogenase [EC:1.1.99.1]	Protein=GWHPABLD003744//1	Protein=GWHPABLD003744//1
BGI_novel_G000174	2353	79.775612041459	447.456328952263	2.4877272073666	0.0140866535418919	Up	0.000230303637705803	NA	GO:0016021//integral component of membrane	GO:0051537//2 iron, 2 sulfur cluster binding	GO:0055085//transmembrane transport	NA	ORX71701.1//OPT superfamily oligopeptide transporter [Basidiobolus meristosporus CBS 931.73]	NA
GWHGABLD006149	1410	472.23866280815	1290.76598968913	1.45063940307987	0.034159865796672	Up	0.000752054229119012	GWHGABLD006149//Protein=GWHPABLD006149	NA	GO:0004664//prephenate dehydratase activity;GO:0005506//iron ion binding;GO:0016714//oxidoreductase activity, acting on paired donors, with incorporation or reduction of molecular oxygen, reduced pteridine as one donor, and incorporation of one atom of oxygen	GO:0009094//L-phenylalanine biosynthetic process	NA	Protein=GWHPABLD006149//1	Protein=GWHPABLD006149//1
GWHGABLD003596	1254	30.7152899012036	318.473636602862	3.37414504533349	0.000993285213247354	Up	9.37195483550041e-06	GWHGABLD003596//Protein=GWHPABLD003596	GO:0016021//integral component of membrane	GO:0016491//oxidoreductase activity	NA	NA	Protein=GWHPABLD003596//1	Protein=GWHPABLD003596//1
GWHGABLD003175	1191	250.075819723631	862.884246595275	1.78680147154277	0.00239091037238174	Up	2.63188132485196e-05	GWHGABLD003175//Protein=GWHPABLD003175	NA	GO:0003824//catalytic activity	NA	K01784//UDP-glucose 4-epimerase [EC:5.1.3.2];K01785//aldose 1-epimerase [EC:5.1.3.3]	Protein=GWHPABLD003175//1	Protein=GWHPABLD003175//1
GWHGABLD000577	5373	9.35428807907674	607.765476200187	6.02174305606632	9.85680991956415e-09	Up	1.26820999679882e-11	GWHGABLD000577//Protein=GWHPABLD000577	GO:0016021//integral component of membrane	NA	NA	K01183//chitinase [EC:3.2.1.14]	Protein=GWHPABLD000577//1	Protein=GWHPABLD000577//1
BGI_novel_G000149	8296	256.472154030858	1.18311118475593e-05	-24.3697132011063	2.39576993481473e-07	Down	4.45246735562423e-10	NA	NA	GO:0031177//phosphopantetheine binding;GO:0016740//transferase activity	NA	K01043//reducing polyketide synthase SwnK [EC:2.3.1.-]	EMR62731.1//putative polyketide synthase protein [Eutypa lata UCREL1]	NA
GWHGABLD002164	2073	31.4127820216667	2647.83840194485	6.39731954809307	0.000421683444432869	Up	3.49644600101592e-06	GWHGABLD002164//Protein=GWHPABLD002164	NA	GO:0097367//carbohydrate derivative binding;GO:0004360//glutamine-fructose-6-phosphate transaminase (isomerizing) activity	GO:1901135//carbohydrate derivative metabolic process;GO:1901137//carbohydrate derivative biosynthetic process	K00820//glutamine---fructose-6-phosphate transaminase (isomerizing) [EC:2.6.1.16]	Protein=GWHPABLD002164//1	Protein=GWHPABLD002164//1
GWHGABLD000464	2282	118.634129824384	474.782273894496	2.00074695444517	0.033239702540897	Up	0.000727044244282666	GWHGABLD000464//Protein=GWHPABLD000464	NA	NA	NA	K22614//NLR family CARD domain-containing protein 3;K14319//Ran GTPase-activating protein 1	RUP46782.1//hypothetical protein BC936DRAFT_146529 [Jimgerdemannia flammicorona];Protein=GWHPABLD000464//1	Protein=GWHPABLD000464//1
BGI_novel_G000290	414	1.26540267415847	113.359555377885	6.48516564477766	0.000308278513763205	Up	2.33577715932092e-06	NA	NA	NA	NA	NA
GWHGABLD003187	1430	2.32192009280059	111.314873615952	5.58318424089761	1.88852182008123e-05	Up	9.98932199328171e-08	GWHGABLD003187//Protein=GWHPABLD003187	NA	NA	NA	NA	NA	Protein=GWHPABLD003187
GWHGABLD002826	2427	0.351645476047711	64.5187893291721	7.51945389987503	0.00193602915635659	Up	2.07579966728727e-05	GWHGABLD002826//Protein=GWHPABLD002826	NA	NA	NA	NA	NA	Protein=GWHPABLD002826
GWHGABLD000074	1329	0.662773666040189	65.6730705936696	6.63064181972713	0.000781915788730079	Up	6.93049019317582e-06	GWHGABLD000074//Protein=GWHPABLD000074	NA	GO:0051015//actin filament binding	NA	K05768//gelsolin	Protein=GWHPABLD000074//1	Protein=GWHPABLD000074//1
GWHGABLD005996	2161	14.1293341148518	235.401252461266	4.05835661504017	3.06977777983783e-05	Up	1.66764196760311e-07	GWHGABLD005996//Protein=GWHPABLD005996	NA	GO:0004553//hydrolase activity, hydrolyzing O-glycosyl compounds	GO:0005975//carbohydrate metabolic process	K01183//chitinase [EC:3.2.1.14];K01210//glucan 1,3-beta-glucosidase [EC:3.2.1.58]	Protein=GWHPABLD005996//1	Protein=GWHPABLD005996//1
GWHGABLD004312	1128	74.6075977569166	303.687104533101	2.0251911869331	0.0115821468727235	Up	0.0001731429412721	GWHGABLD004312//Protein=GWHPABLD004312	NA	GO:0016491//oxidoreductase activity	NA	K00344//NADPH:quinone reductase [EC:1.6.5.5]	Protein=GWHPABLD004312//1	Protein=GWHPABLD004312//1
GWHGABLD006107	4257	10.3126293945107	164.525276102364	3.9958251166131	0.00589042597316801	Up	7.57881826426191e-05	GWHGABLD006107//Protein=GWHPABLD006107	GO:0034993//meiotic nuclear membrane microtubule tethering complex;GO:0000329//fungal-type vacuole membrane;GO:0043332//mating projection tip;GO:0005934//cellular bud tip;GO:0071563//Myo2p-Vac17p-Vac8p transport complex;GO:0005935//cellular bud neck;GO:0030133//transport vesicle;GO:0016459//myosin complex;GO:0000131//incipient cellular bud site;GO:0032432//actin filament bundle;GO:0031941//filame…	GO:0051015//actin filament binding;GO:0005524//ATP binding;GO:0003774//motor activity;GO:0000146//microfilament motor activity;GO:0005516//calmodulin binding	GO:0000132//establishment of mitotic spindle orientation;GO:0009826//unidimensional cell growth;GO:0045033//peroxisome inheritance;GO:0008298//intracellular mRNA localization;GO:0048309//endoplasmic reticulum inheritance;GO:0006904//vesicle docking involved in exocytosis;GO:0048313//Golgi inheritance;GO:0007118//budding cell apical bud growth;GO:0000001//mitochondrion inheritance;GO:0007533//mati…	K10357//myosin V	Protein=GWHPABLD006107//1	Protein=GWHPABLD006107//1
BGI_novel_G000273	946	6.16255379939351	147.247497776229	4.57857097151784	6.31507585573263e-07	Up	1.35419782467462e-09	NA	GO:0005737//cytoplasm	GO:0046872//metal ion binding	GO:0030036//actin cytoskeleton organization	K09377//cysteine and glycine-rich protein	XP_006675132.1//uncharacterized protein BATDEDRAFT_15575 [Batrachochytrium dendrobatidis JAM81]	NA
GWHGABLD000216	1645	1397.03254634352	596.3137206864	-1.22822219379253	0.0466918840699523	Down	0.00111473118508678	GWHGABLD000216//Protein=GWHPABLD000216	GO:0033553//rDNA heterochromatin;GO:0000781//chromosome, telomeric region;GO:0031934//mating-type region heterochromatin;GO:0030874//nucleolar chromatin;GO:0070823//HDA1 complex;GO:1990707//nuclear subtelomeric heterochromatin;GO:0110129//SHREC2 complex;GO:0070824//SHREC complex;GO:0031618//nuclear pericentric heterochromatin	GO:0016787//hydrolase activity;GO:0042802//identical protein binding;GO:0031078//histone deacetylase activity (H3-K14 specific);GO:0003682//chromatin binding	GO:0031048//heterochromatin assembly by small RNA;GO:0030466//silent mating-type cassette heterochromatin assembly;GO:0010978//gene silencing involved in chronological cell aging;GO:0006348//chromatin silencing at telomere;GO:0016584//nucleosome positioning;GO:0000122//negative regulation of transcription by RNA polymerase II;GO:0031938//regulation of chromatin silencing at telomere;GO:0010621//n…	K11407//histone deacetylase 6 [EC:3.5.1.98]	KII91458.1//hypothetical protein PLICRDRAFT_173305 [Plicaturopsis crispa FD-325 SS-3];Protein=GWHPABLD000216//1	Protein=GWHPABLD000216//1
GWHGABLD006457	1758	2.59300971489277	50.2561817958842	4.2766015504211	0.0317466923036837	Up	0.000671695562679798	GWHGABLD006457//Protein=GWHPABLD006457	NA	NA	NA	K01183//chitinase [EC:3.2.1.14]	Protein=GWHPABLD006457//1	Protein=GWHPABLD006457//1
BGI_novel_G000161	2316	1494.72543457145	68198.3473186724	5.51178437230986	0.000985448501082693	Up	9.15713403436384e-06	NA	NA	NA	NA	NA
GWHGABLD004935	5001	12.5551772746207	88.6800229352207	2.82032674423583	0.0167722844978716	Up	0.000287730398819813	GWHGABLD004935//Protein=GWHPABLD004935	GO:0016021//integral component of membrane	NA	NA	K03260//translation initiation factor 4G;K22909//zinc finger CCCH domain-containing protein 13	Protein=GWHPABLD004935//1	Protein=GWHPABLD004935//1
GWHGABLD005657	3114	23.5152458720875	541.354123735584	4.52490431164629	2.55403786757859e-09	Up	2.55586348435313e-12	GWHGABLD005657//Protein=GWHPABLD005657	NA	GO:0004252//serine-type endopeptidase activity	NA	K22686//pro-apoptotic serine protease NMA111 [EC:3.4.21.-]	Protein=GWHPABLD005657//1	Protein=GWHPABLD005657//1
GWHGABLD005737	1990	2.84324727200669	83.8573227348829	4.88232529268524	0.0251998383162047	Up	0.000497151921034488	GWHGABLD005737//Protein=GWHPABLD005737	GO:0016021//integral component of membrane	GO:0046873//metal ion transmembrane transporter activity	NA	K14713//solute carrier family 39 (zinc transporter), member 7	KNE57811.1//hypothetical protein AMAG_04658 [Allomyces macrogynus ATCC 38327];Protein=GWHPABLD005737//1	Protein=GWHPABLD005737//1
GWHGABLD004747	1344	53.8142147272944	339.398546240526	2.65692117718777	8.88555630169846e-06	Up	3.17568130868422e-08	GWHGABLD004747//Protein=GWHPABLD004747	NA	NA	NA	NA	Protein=GWHPABLD004747//1	Protein=GWHPABLD004747//1
GWHGABLD005175	2622	8.45850557020823	163.651633742475	4.27408140099072	0.0013788011545917	Up	1.37978671653208e-05	GWHGABLD005175//Protein=GWHPABLD005175	NA	GO:0004842//ubiquitin-protein transferase activity;GO:0016874//ligase activity	NA	K01183//chitinase [EC:3.2.1.14]	Protein=GWHPABLD005175//1	Protein=GWHPABLD005175//1
GWHGABLD004895	6684	207.371829059979	1037.94358191386	2.32343620112519	0.000538234055136019	Up	4.53978688392068e-06	GWHGABLD004895//Protein=GWHPABLD004895	NA	GO:0005524//ATP binding;GO:0003777//microtubule motor activity;GO:0008017//microtubule binding	GO:0007018//microtubule-based movement	K10392//kinesin family member 1;K11498//centromeric protein E	Protein=GWHPABLD004895//1	Protein=GWHPABLD004895//1
GWHGABLD005041	2433	1.90020160042569	65.3141022490467	5.10317013049485	0.000228787556663027	Up	1.66807225015216e-06	GWHGABLD005041//Protein=GWHPABLD005041	NA	GO:0004674//protein serine/threonine kinase activity;GO:0005524//ATP binding	NA	K04345//protein kinase A [EC:2.7.11.11]	Protein=GWHPABLD005041//1	Protein=GWHPABLD005041//1
GWHGABLD002262	2790	9.02153569489004	152.05903349396	4.07511467825573	0.00301480793895986	Up	3.44795761425002e-05	GWHGABLD002262//Protein=GWHPABLD002262	GO:0016021//integral component of membrane	GO:0005484//SNAP receptor activity	GO:0006890//retrograde vesicle-mediated transport, Golgi to endoplasmic reticulum	K11483//histone deacetylase HOS2 [EC:3.5.1.98];K03260//translation initiation factor 4G;K06687//nucleolar protein involved in exit from mitosis	Protein=GWHPABLD002262//1	Protein=GWHPABLD002262//1
GWHGABLD001866	1587	511.362858218621	1787.65650617322	1.80565027049251	0.0187872272372911	Up	0.000330354388875884	GWHGABLD001866//Protein=GWHPABLD001866	NA	GO:0004491//methylmalonate-semialdehyde dehydrogenase (acylating) activity	NA	K00140//malonate-semialdehyde dehydrogenase (acetylating) / methylmalonate-semialdehyde dehydrogenase [EC:1.2.1.18 1.2.1.27]	Protein=GWHPABLD001866//1	Protein=GWHPABLD001866//1
BGI_novel_G000376	1708	326.637895081965	17500.957217782	5.74359784673829	0.0177466889340429	Up	0.000306983468337269	NA	NA	NA	NA	NA
GWHGABLD006279	5481	47.047979297387	663.808142515839	3.81856166026157	3.54297924974701e-09	Up	4.05201343788078e-12	GWHGABLD006279//Protein=GWHPABLD006279	GO:0016459//myosin complex	GO:0003779//actin binding;GO:0005524//ATP binding;GO:0003774//motor activity	GO:0007165//signal transduction	K10352//myosin heavy chain	Protein=GWHPABLD006279//1	Protein=GWHPABLD006279//1
GWHGABLD006798	2544	140.148923175143	1112.06125861724	2.98820369736943	0.0270613898673072	Up	0.000551509135619599	GWHGABLD006798//Protein=GWHPABLD006798	NA	NA	NA	K19851//flocculation protein FLO11;K01183//chitinase [EC:3.2.1.14]	Protein=GWHPABLD006798//1	Protein=GWHPABLD006798//1
GWHGABLD002513	1677	1286.75909704145	4357.84177386207	1.75987183345007	0.0319018288748604	Up	0.000679538599335839	GWHGABLD002513//Protein=GWHPABLD002513	NA	GO:0000287//magnesium ion binding;GO:0004610//phosphoacetylglucosamine mutase activity	GO:0006048//UDP-N-acetylglucosamine biosynthetic process;GO:0005975//carbohydrate metabolic process	K01836//phosphoacetylglucosamine mutase [EC:5.4.2.3]	Protein=GWHPABLD002513//1	Protein=GWHPABLD002513//1
GWHGABLD000625	1305	24.5399090686913	296.705792231021	3.59583128280184	0.00117969530603151	Up	1.14680887505565e-05	GWHGABLD000625//Protein=GWHPABLD000625	NA	GO:0050660//flavin adenine dinucleotide binding;GO:0003995//acyl-CoA dehydrogenase activity	GO:0006629//lipid metabolic process	K00253//isovaleryl-CoA dehydrogenase [EC:1.3.8.4];K00249//acyl-CoA dehydrogenase [EC:1.3.8.7]	Protein=GWHPABLD000625//1	Protein=GWHPABLD000625//1
GWHGABLD004344	1683	28.2020399524626	230.815450991573	3.03286837580177	0.020890117346359	Up	0.000391223069674485	GWHGABLD004344//Protein=GWHPABLD004344	GO:0016021//integral component of membrane	GO:0016705//oxidoreductase activity, acting on paired donors, with incorporation or reduction of molecular oxygen;GO:0020037//heme binding;GO:0005506//iron ion binding;GO:0016712//oxidoreductase activity, acting on paired donors, with incorporation or reduction of molecular oxygen, reduced flavin or flavoprotein as one donor, and incorporation of one atom of oxygen	NA	K14338//cytochrome P450 / NADPH-cytochrome P450 reductase [EC:1.14.14.1 1.6.2.4]	Protein=GWHPABLD004344//1	Protein=GWHPABLD004344//1
GWHGABLD002607	3405	44.5204414255175	572.370566372269	3.68440968235425	1.77223126282566e-05	Up	8.98317244308257e-08	GWHGABLD002607//Protein=GWHPABLD002607	GO:0016459//myosin complex	GO:0003779//actin binding;GO:0005524//ATP binding;GO:0003774//motor activity	GO:0007165//signal transduction	K10352//myosin heavy chain	Protein=GWHPABLD002607//1	Protein=GWHPABLD002607//1
GWHGABLD005451	6084	20.9027195132174	169.994095757105	3.02372208043602	0.0211214992973348	Up	0.000401595340463979	GWHGABLD005451//Protein=GWHPABLD005451	NA	NA	NA	K19898//alpha-agglutinin	Protein=GWHPABLD005451//1	Protein=GWHPABLD005451//1
GWHGABLD003535	1755	11.8584740427501	277.917647578756	4.55066716771585	2.69705719312825e-08	Up	3.855692913693e-11	GWHGABLD003535//Protein=GWHPABLD003535	GO:0016020//membrane	NA	GO:0007165//signal transduction	K22020//mucin-19;K01210//glucan 1,3-beta-glucosidase [EC:3.2.1.58]	Protein=GWHPABLD003535//1	Protein=GWHPABLD003535//1
GWHGABLD001373	1380	11686.191158317	2444.97128113222	-2.25691536929615	0.00913952715674758	Down	0.000128044840795034	GWHGABLD001373//Protein=GWHPABLD001373	GO:0005737//cytoplasm	GO:0004586//ornithine decarboxylase activity;GO:0003824//catalytic activity	GO:0033387//putrescine biosynthetic process from ornithine;GO:0006596//polyamine biosynthetic process	K01581//ornithine decarboxylase [EC:4.1.1.17]	Protein=GWHPABLD001373//1	Protein=GWHPABLD001373//1
GWHGABLD001154	4188	6.11046318355926	53.3464118254003	3.12603758802403	0.00196780278525633	Up	2.13799873737643e-05	GWHGABLD001154//Protein=GWHPABLD001154	GO:0016021//integral component of membrane	NA	NA	K03006//DNA-directed RNA polymerase II subunit RPB1 [EC:2.7.7.6]	Protein=GWHPABLD001154//1	Protein=GWHPABLD001154//1
GWHGABLD006631	1748	50.3969182692828	185.776604288745	1.88216140596558	0.0467029568829184	Up	0.00112167215958975	GWHGABLD006631//Protein=GWHPABLD006631	NA	GO:0008270//zinc ion binding;GO:0016491//oxidoreductase activity	NA	K00002//alcohol dehydrogenase (NADP+) [EC:1.1.1.2]	ORY36019.1//alcohol dehydrogenase zinc-binding domain protein [Rhizoclosmatium globosum];Protein=GWHPABLD006631//1	Protein=GWHPABLD006631//1
GWHGABLD004169	1911	6.39324897862005	49.8694422185248	2.96353488243875	0.0140866535418919	Up	0.000231589014627244	GWHGABLD004169//Protein=GWHPABLD004169	GO:0016021//integral component of membrane	GO:0016746//transferase activity, transferring acyl groups	NA	NA	Protein=GWHPABLD004169//1	Protein=GWHPABLD004169//1
GWHGABLD005552	1794	35.932891112909	656.421058147939	4.19124459914528	0.000354586641016466	Up	2.83872078583589e-06	GWHGABLD005552//Protein=GWHPABLD005552	NA	GO:0008484//sulfuric ester hydrolase activity	NA	K01133//choline-sulfatase [EC:3.1.6.6]	Protein=GWHPABLD005552//1	Protein=GWHPABLD005552//1
GWHGABLD005486	633	8.50975677682325	50.5742655338152	2.57121366039686	0.029134578701735	Up	0.00059976831065759	GWHGABLD005486//Protein=GWHPABLD005486	GO:0044732//mitotic spindle pole body;GO:0031097//medial cortex;GO:0034973//Sid2-Mob1 complex	GO:0016301//kinase activity;GO:0030295//protein kinase activator activity	GO:1903473//positive regulation of mitotic actomyosin contractile ring contraction;GO:0034613//cellular protein localization;GO:0031031//positive regulation of septation initiation signaling	K06685//MOB kinase activator 1	Protein=GWHPABLD005486//1	Protein=GWHPABLD005486//1
GWHGABLD002778	1085	333.72575776119	1553.70476386176	2.21897744117773	0.0127353427619874	Up	0.000198449229600661	GWHGABLD002778//Protein=GWHPABLD002778	GO:0016021//integral component of membrane	NA	NA	K01183//chitinase [EC:3.2.1.14]	RHZ88587.1//hypothetical protein Glove_22g107 [Diversispora epigaea];Protein=GWHPABLD002778//1	Protein=GWHPABLD002778//1
GWHGABLD002039	1710	5.60609836288732	77.8883682073041	3.79633893054571	0.0185192491445686	Up	0.000322994767067529	GWHGABLD002039//Protein=GWHPABLD002039	NA	NA	NA	NA	NA	Protein=GWHPABLD002039
GWHGABLD004263	1370	99.9838081051257	1238.92769683384	3.63125370848033	3.87457924889539e-10	Up	3.32344181463507e-13	GWHGABLD004263//Protein=GWHPABLD004263	NA	GO:0051015//actin filament binding	NA	K05768//gelsolin	Protein=GWHPABLD004263//1;XP_006679594.1//uncharacterized protein BATDEDRAFT_37025 [Batrachochytrium dendrobatidis JAM81]	Protein=GWHPABLD004263//1
GWHGABLD001719	5871	16.556027094575	297.348571017363	4.16672672267901	9.32038181335534e-06	Up	3.59757410951528e-08	GWHGABLD001719//Protein=GWHPABLD001719	GO:0016459//myosin complex	GO:0004252//serine-type endopeptidase activity;GO:0003779//actin binding;GO:0051015//actin filament binding;GO:0005524//ATP binding;GO:0003774//motor activity	NA	K10357//myosin V	Protein=GWHPABLD001719//1	Protein=GWHPABLD001719//1
GWHGABLD003172	1005	10243.1077399569	2900.15254010816	-1.82045280359063	0.0115821468727235	Down	0.000175512161330763	GWHGABLD003172//Protein=GWHPABLD003172	NA	NA	NA	K12194//charged multivesicular body protein 4	NA	Protein=GWHPABLD003172
GWHGABLD004454	7917	1.89113668060227	36.4027885764719	4.26672342800679	0.0417062841415737	Up	0.000977817097815309	GWHGABLD004454//Protein=GWHPABLD004454	GO:0016021//integral component of membrane	GO:0046872//metal ion binding;GO:0004114//3',5'-cyclic-nucleotide phosphodiesterase activity	GO:0007165//signal transduction;GO:0009190//cyclic nucleotide biosynthetic process;GO:0035556//intracellular signal transduction	K01120//3',5'-cyclic-nucleotide phosphodiesterase [EC:3.1.4.17]	Protein=GWHPABLD004454//1	Protein=GWHPABLD004454//1
GWHGABLD001739	2044	1170.99329382739	352.070110630048	-1.73379815531055	0.035839614234536	Down	0.000804405923491373	GWHGABLD001739//Protein=GWHPABLD001739	NA	NA	NA	NA	NA	Protein=GWHPABLD001739
GWHGABLD003288	900	4.38290612224264	35.0858826305938	3.00093097259577	0.0347360245889259	Up	0.000769704619197072	GWHGABLD003288//Protein=GWHPABLD003288	NA	NA	NA	K23796	Protein=GWHPABLD003288//1	Protein=GWHPABLD003288//1
GWHGABLD000961	1755	20.9464916720929	135.079318982391	2.6890262786894	0.0325450018925654	Up	0.000697891391548937	GWHGABLD000961//Protein=GWHPABLD000961	GO:0016021//integral component of membrane	NA	GO:0055085//transmembrane transport	K13754//solute carrier family 24 (sodium/potassium/calcium exchanger), member 6	Protein=GWHPABLD000961//1	Protein=GWHPABLD000961//1
GWHGABLD000098	1830	1.29534397128255	38.3195075439394	4.88667186723878	0.0167722844978716	Up	0.000287317718309404	GWHGABLD000098//Protein=GWHPABLD000098	GO:0030176//integral component of endoplasmic reticulum membrane;GO:0016021//integral component of membrane	GO:0004366//glycerol-3-phosphate O-acyltransferase activity;GO:0016287//glycerone-phosphate O-acyltransferase activity;GO:0016746//transferase activity, transferring acyl groups	GO:0008654//phospholipid biosynthetic process	K13507//glycerol-3-phosphate O-acyltransferase / dihydroxyacetone phosphate acyltransferase [EC:2.3.1.15 2.3.1.42]	Protein=GWHPABLD000098//1	Protein=GWHPABLD000098//1
GWHGABLD006076	924	44.8780643255052	383.575951806345	3.09542991752693	0.00642708129497083	Up	8.36117795342882e-05	GWHGABLD006076//Protein=GWHPABLD006076	NA	GO:0050661//NADP binding;GO:0008442//3-hydroxyisobutyrate dehydrogenase activity;GO:0051287//NAD binding;GO:0003860//3-hydroxyisobutyryl-CoA hydrolase activity	GO:0006574//valine catabolic process	K00020//3-hydroxyisobutyrate dehydrogenase [EC:1.1.1.31]	Protein=GWHPABLD006076//1	Protein=GWHPABLD006076//1
GWHGABLD000461	3878	123.659704545643	16.4019483474991	-2.91443635938544	0.033239702540897	Down	0.00072671273446284	GWHGABLD000461//Protein=GWHPABLD000461	NA	GO:0003755//peptidyl-prolyl cis-trans isomerase activity;GO:0005527//macrolide binding	GO:1901710//regulation of homoserine biosynthetic process;GO:0006457//protein folding;GO:0006325//chromatin organization	K09568//FK506-binding protein 1 [EC:5.2.1.8]	KIK57182.1//hypothetical protein GYMLUDRAFT_75698 [Gymnopus luxurians FD-317 M1];Protein=GWHPABLD000461//1	Protein=GWHPABLD000461//1
GWHGABLD000617	4629	4.45877103306646	63.2513994748114	3.82637937929451	0.0162183755738416	Up	0.000273590896027636	GWHGABLD000617//Protein=GWHPABLD000617	GO:0034993//meiotic nuclear membrane microtubule tethering complex;GO:0000329//fungal-type vacuole membrane;GO:0043332//mating projection tip;GO:0005934//cellular bud tip;GO:0071563//Myo2p-Vac17p-Vac8p transport complex;GO:0005935//cellular bud neck;GO:0030133//transport vesicle;GO:0016459//myosin complex;GO:0000131//incipient cellular bud site;GO:0032432//actin filament bundle;GO:0031941//filame…	GO:0051015//actin filament binding;GO:0003779//actin binding;GO:0005524//ATP binding;GO:0003774//motor activity;GO:0000146//microfilament motor activity;GO:0005516//calmodulin binding	GO:0000132//establishment of mitotic spindle orientation;GO:0009826//unidimensional cell growth;GO:0045033//peroxisome inheritance;GO:0006904//vesicle docking involved in exocytosis;GO:0048313//Golgi inheritance;GO:0007118//budding cell apical bud growth;GO:0000001//mitochondrion inheritance;GO:0000011//vacuole inheritance;GO:0007107//membrane addition at site of cytokinesis;GO:0030050//vesicle t…	K10352//myosin heavy chain;K10357//myosin V	Protein=GWHPABLD000617//1	Protein=GWHPABLD000617//1
