# Supplementary material for: Transcriptomics aids in uncovering the metabolic shifts and molecular machinery of Schizochytrium limacinum during biotransformation of hydrophobic substrates to docosahexaenoic acid
Source: Microb Cell Fact. 2024 Apr 1;23:97. doi: 10.1186/s12934-024-02381-6 (PMC10983653; doi:10.1186/s12934-024-02381-6)
Supplement: Supplementary file 7 — Supplementary Material 7 [file 12934_2024_2381_MOESM7_ESM.xls]

GeneID	Length	Glu-Expression	MO-Expression	log2FoldChange(MO/Glu)	Padj	Up/Down-Regulation	Pvalue	Symbol	Cellular Component	Molecular Function	Biological Process	Kegg Orthology	Nr Description	Desc
GWHGABLD002874	2463	711.242149677505	222.960799967447	-1.67355073993586	9.01984004668078e-06	Down	5.03600241888458e-07	GWHGABLD002874//Protein=GWHPABLD002874	NA	NA	NA	NA	NA	Protein=GWHPABLD002874
GWHGABLD004542	951	77.7664752957197	225.524076037052	1.53606120162048	0.0216541320167084	Up	0.0041447276388346	GWHGABLD004542//Protein=GWHPABLD004542	NA	GO:0016787//hydrolase activity	NA	NA	Protein=GWHPABLD004542//1	Protein=GWHPABLD004542//1
GWHGABLD002553	3312	574.404737502966	221.07965617794	-1.37750137409449	0.0164994125836626	Down	0.00295161119571004	GWHGABLD002553//Protein=GWHPABLD002553	NA	GO:0046872//metal ion binding;GO:0004674//protein serine/threonine kinase activity;GO:0005524//ATP binding;GO:0004698//calcium-dependent protein kinase C activity	GO:0035556//intracellular signal transduction	K18050//novel protein kinase C epsilon type [EC:2.7.11.13];K13303//serum/glucocorticoid-regulated kinase 2 [EC:2.7.11.1];K02677//classical protein kinase C alpha type [EC:2.7.11.13];K04345//protein kinase A [EC:2.7.11.11]	Protein=GWHPABLD002553//1	Protein=GWHPABLD002553//1
GWHGABLD004736	327	605.444957922525	214.423552765893	-1.49753242453849	0.0033933328521934	Down	0.000459146305310316	GWHGABLD004736//Protein=GWHPABLD004736	NA	GO:0003677//DNA binding;GO:0046872//metal ion binding	NA	K23339//protein yippee-like 5;K15428//Cys-Gly metallodipeptidase DUG1 [EC:3.4.13.-]	Protein=GWHPABLD004736//1	Protein=GWHPABLD004736//1
GWHGABLD002379	1896	392.810684942251	1199.81018614715	1.61090010645366	6.37279488736745e-05	Up	4.56561149173313e-06	GWHGABLD002379//Protein=GWHPABLD002379	NA	NA	NA	NA	NA	Protein=GWHPABLD002379
GWHGABLD000772	789	500.644674590119	1174.01069116894	1.22958660694545	0.00278650375152545	Up	0.000360765120372686	GWHGABLD000772//Protein=GWHPABLD000772	NA	NA	NA	NA	NA	Protein=GWHPABLD000772
GWHGABLD000842	3159	8133.9371877178	2287.19662734958	-1.83037345227733	1.87550441730001e-05	Down	1.13529323081114e-06	GWHGABLD000842//Protein=GWHPABLD000842	NA	GO:0004252//serine-type endopeptidase activity;GO:0003729//mRNA binding	NA	K23573//dentin sialophosphoprotein;K14411//RNA-binding protein Musashi	Protein=GWHPABLD000842//1	Protein=GWHPABLD000842//1
GWHGABLD000240	2553	1221.78293972982	3110.96357792796	1.34837350369042	0.000220066320149637	Up	1.93079124358605e-05	GWHGABLD000240//Protein=GWHPABLD000240	NA	NA	NA	K19898//alpha-agglutinin;K01183//chitinase [EC:3.2.1.14]	Protein=GWHPABLD000240//1	Protein=GWHPABLD000240//1
GWHGABLD005517	2529	911.078638133152	2535.02918545059	1.47635486870623	0.0126907237698096	Up	0.00212934069865501	GWHGABLD005517//Protein=GWHPABLD005517	NA	GO:0004072//aspartate kinase activity;GO:0030170//pyridoxal phosphate binding	GO:0008652//cellular amino acid biosynthetic process;GO:0009090//homoserine biosynthetic process;GO:0009088//threonine biosynthetic process;GO:0009086//methionine biosynthetic process	K00928//aspartate kinase [EC:2.7.2.4]	Protein=GWHPABLD005517//1	Protein=GWHPABLD005517//1
GWHGABLD000616	1068	479.15483762074	219.305358633542	-1.12755087031298	0.0161541461486226	Down	0.00285993500395071	GWHGABLD000616//Protein=GWHPABLD000616	NA	GO:0008138//protein tyrosine/serine/threonine phosphatase activity;GO:0004725//protein tyrosine phosphatase activity	NA	K14165//atypical dual specificity phosphatase [EC:3.1.3.16 3.1.3.48];K04459//dual specificity MAP kinase phosphatase [EC:3.1.3.16 3.1.3.48];K18042//serine/threonine/tyrosine-interacting protein	Protein=GWHPABLD000616//1	Protein=GWHPABLD000616//1
GWHGABLD004396	1371	1013.00846828992	4159.58072271226	2.03779188050163	1.31406672714838e-07	Up	4.3047336169225e-09	GWHGABLD004396//Protein=GWHPABLD004396	GO:0016021//integral component of membrane	GO:0016491//oxidoreductase activity	NA	K14729//multifunctional beta-oxidation protein [EC:4.2.1.- 1.1.1.-]	Protein=GWHPABLD004396//1	Protein=GWHPABLD004396//1
GWHGABLD000968	1642	51813.3240578633	16013.2417871531	-1.69405773933943	0.000322604117678983	Down	2.98205486930153e-05	GWHGABLD000968//Protein=GWHPABLD000968	GO:0005737//cytoplasm	GO:0050661//NADP binding;GO:0051287//NAD binding;GO:0004365//glyceraldehyde-3-phosphate dehydrogenase (NAD+) (phosphorylating) activity	GO:0006006//glucose metabolic process;GO:0006096//glycolytic process	K00134//glyceraldehyde 3-phosphate dehydrogenase [EC:1.2.1.12]	XP_024697257.1//glyceraldehyde-3-phosphate dehydrogenase [Aspergillus campestris IBT 28561];Protein=GWHPABLD000968//1	Protein=GWHPABLD000968//1
GWHGABLD000916	1182	36.7259893080809	2.28355279847451	-4.00744930192013	0.000259840896357913	Down	2.36118062777879e-05	GWHGABLD000916//Protein=GWHPABLD000916	GO:0016021//integral component of membrane	NA	NA	NA	Protein=GWHPABLD000916//1	Protein=GWHPABLD000916//1
GWHGABLD005730	1173	47.9270259017935	112.559018219967	1.23177032823025	0.0152419821112045	Up	0.00266268699906477	GWHGABLD005730//Protein=GWHPABLD005730	NA	GO:0008081//phosphoric diester hydrolase activity	GO:0006629//lipid metabolic process	K06653//CDK inhibitor PHO81	Protein=GWHPABLD005730//1	Protein=GWHPABLD005730//1
GWHGABLD004519	612	0.182372042201202	20.954367608359	6.84422259213266	0.000410462901627447	Up	3.99881248701287e-05	GWHGABLD004519//Protein=GWHPABLD004519	GO:0030122//AP-2 adaptor complex	GO:0035615//clathrin adaptor activity;GO:0005509//calcium ion binding	GO:0006886//intracellular protein transport;GO:0072583//clathrin-dependent endocytosis;GO:0019722//calcium-mediated signaling	K02183//calmodulin	Protein=GWHPABLD004519//1	Protein=GWHPABLD004519//1
GWHGABLD000645	2196	3900.61854541759	11900.9482455378	1.60930170500274	0.0156839912112885	Up	0.00276106154923125	GWHGABLD000645//Protein=GWHPABLD000645	NA	NA	NA	K19851//flocculation protein FLO11	Protein=GWHPABLD000645//1	Protein=GWHPABLD000645//1
GWHGABLD003324	1497	853.184372221102	1823.45095727532	1.09574195292585	0.00160354922970539	Up	0.000190023210242827	GWHGABLD003324//Protein=GWHPABLD003324	NA	GO:0004351//glutamate decarboxylase activity;GO:0030170//pyridoxal phosphate binding	GO:0006536//glutamate metabolic process	K01580//glutamate decarboxylase [EC:4.1.1.15]	Protein=GWHPABLD003324//1	Protein=GWHPABLD003324//1
BGI_novel_G000196	826	6084.77262878703	20186.9310388108	1.73014633903889	0.000207016355125618	Up	1.79565532362201e-05	NA	GO:0005840//ribosome	GO:0003735//structural constituent of ribosome	GO:0006412//translation	K08770//ubiquitin C	KAF5093782.1//hypothetical protein DV451_005146 [Geotrichum candidum]	NA
GWHGABLD001287	1248	1095.14449989393	217.678562752475	-2.33084999888438	2.90579427240728e-08	Down	8.40159859419852e-10	GWHGABLD001287//Protein=GWHPABLD001287	NA	NA	NA	NA	NA	Protein=GWHPABLD001287
GWHGABLD005137	1605	15.125870295785	104.437029107134	2.78754326528076	0.00125115459934277	Up	0.000143274219893403	GWHGABLD005137//Protein=GWHPABLD005137	NA	GO:0046872//metal ion binding;GO:0004722//protein serine/threonine phosphatase activity	NA	K14803//protein phosphatase PTC2/3 [EC:3.1.3.16]	Protein=GWHPABLD005137//1	Protein=GWHPABLD005137//1
GWHGABLD006090	3627	531.955813583365	1088.84148131261	1.03341561529237	0.0109317753607294	Up	0.00179629648734713	GWHGABLD006090//Protein=GWHPABLD006090	GO:0016021//integral component of membrane;GO:0005789//endoplasmic reticulum membrane	GO:0019706//protein-cysteine S-palmitoyltransferase activity	GO:0018345//protein palmitoylation	K20031//palmitoyltransferase ZDHHC6 [EC:2.3.1.225]	Protein=GWHPABLD006090//1	Protein=GWHPABLD006090//1
BGI_novel_G000293	6676	5314.45730237113	141.465528124765	-5.23139992566234	3.26658411148088e-15	Down	3.53596912793828e-17	NA	GO:0005643//nuclear pore;GO:0016021//integral component of membrane	GO:0017056//structural constituent of nuclear pore	NA	NA	VEU22287.1//DEKNAAC103649, partial [Brettanomyces naardenensis]	NA
GWHGABLD000656	2363	9586.38891926988	3058.42079047188	-1.64820055876033	4.39828615758599e-05	Down	2.95056655778807e-06	GWHGABLD000656//Protein=GWHPABLD000656	NA	NA	NA	NA	NA	Protein=GWHPABLD000656
GWHGABLD000573	4167	303.897104773046	127.159673914324	-1.25694170839814	0.0120337681160769	Down	0.00200369990557668	GWHGABLD000573//Protein=GWHPABLD000573	GO:0043332//mating projection tip;GO:0005737//cytoplasm	GO:0005524//ATP binding;GO:0004708//MAP kinase kinase activity;GO:0004672//protein kinase activity	GO:0010525//regulation of transposition, RNA-mediated;GO:0007124//pseudohyphal growth;GO:0001403//invasive growth in response to glucose limitation;GO:0000196//cell wall integrity MAPK cascade;GO:0001402//signal transduction involved in filamentous growth;GO:0071507//pheromone response MAPK cascade	K11226//mitogen-activated protein kinase kinase [EC:2.7.12.2];K08294//mitogen-activated protein kinase kinase [EC:2.7.12.2]	Protein=GWHPABLD000573//1	Protein=GWHPABLD000573//1
GWHGABLD005498	372	246.403307781689	92.9700867308849	-1.40618311663927	0.0152149455281423	Down	0.00265465151288624	GWHGABLD005498//Protein=GWHPABLD005498	NA	GO:0033971//hydroxyisourate hydrolase activity	GO:0006144//purine nucleobase metabolic process	K07127//5-hydroxyisourate hydrolase [EC:3.5.2.17]	Protein=GWHPABLD005498//1	Protein=GWHPABLD005498//1
GWHGABLD004825	3903	242.942194172111	1154.33768966342	2.24838034742436	7.00858557228926e-06	Up	3.77331626025544e-07	GWHGABLD004825//Protein=GWHPABLD004825	GO:0016021//integral component of membrane;GO:0005737//cytoplasm	GO:0003723//RNA binding	GO:0055085//transmembrane transport;GO:0048312//intracellular distribution of mitochondria	K03255//protein TIF31	Protein=GWHPABLD004825//1	Protein=GWHPABLD004825//1
GWHGABLD000271	1860	109.154806386964	292.232250894481	1.42073974589351	0.00290913807194227	Up	0.000378714171450681	GWHGABLD000271//Protein=GWHPABLD000271	NA	NA	NA	NA	Protein=GWHPABLD000271//1	Protein=GWHPABLD000271//1
GWHGABLD006306	1887	127.23267276768	55.3015870347396	-1.20207640731551	0.00839095526912917	Down	0.00130029331047038	GWHGABLD006306//Protein=GWHPABLD006306	GO:0016021//integral component of membrane	GO:0005524//ATP binding;GO:0004672//protein kinase activity	NA	NA	Protein=GWHPABLD006306//1	Protein=GWHPABLD006306//1
BGI_novel_G000128	7261	154.680451690303	0.184714870921288	-9.70977514840958	3.05988318456665e-11	Down	5.17222405763346e-13	NA	NA	GO:0031177//phosphopantetheine binding;GO:0016740//transferase activity	NA	K01043//reducing polyketide synthase SwnK [EC:2.3.1.-]	EMR62731.1//putative polyketide synthase protein [Eutypa lata UCREL1]	NA
GWHGABLD000448	1089	13.1991437902532	238.642960941553	4.17633753085921	1.74514322133935e-05	Up	1.04602281973829e-06	GWHGABLD000448//Protein=GWHPABLD000448	NA	GO:0016491//oxidoreductase activity	NA	K01113//alkaline phosphatase D [EC:3.1.3.1]	Protein=GWHPABLD000448//1	Protein=GWHPABLD000448//1
GWHGABLD006213	2915	8190.78795263803	3892.70317019035	-1.07322990636632	0.000441835857768523	Down	4.36738477839845e-05	GWHGABLD006213//Protein=GWHPABLD006213	NA	GO:0004252//serine-type endopeptidase activity	NA	K22493//agglutinin-like protein;K01210//glucan 1,3-beta-glucosidase [EC:3.2.1.58]	Protein=GWHPABLD006213//1;ONH79958.1//Cell wall protein AWA1 [Saccharomyces cerevisiae]	Protein=GWHPABLD006213//1
GWHGABLD000110	2130	32.0810830791902	233.079434106216	2.86102695898769	6.7857863911724e-05	Up	4.93880764262797e-06	GWHGABLD000110//Protein=GWHPABLD000110	GO:0016021//integral component of membrane	GO:0015299//solute:proton antiporter activity	NA	NA	Protein=GWHPABLD000110//1	Protein=GWHPABLD000110//1
GWHGABLD000420	2442	217.127933292565	41.3122852270808	-2.39390256765625	3.03585201805036e-05	Down	1.93280993030695e-06	GWHGABLD000420//Protein=GWHPABLD000420	GO:0016021//integral component of membrane	NA	NA	K21440//ankyrin repeat domain-containing protein 50	Protein=GWHPABLD000420//1	Protein=GWHPABLD000420//1
GWHGABLD004381	1842	233.075469545354	47.4907349674799	-2.29507918471838	3.47066477460178e-07	Down	1.30996462792974e-08	GWHGABLD004381//Protein=GWHPABLD004381	GO:0005634//nucleus	GO:0003677//DNA binding	NA	K09425//Myb-like DNA-binding protein FlbD;K09423//Myb-like DNA-binding protein BAS1;K09420//transcriptional activator Myb	Protein=GWHPABLD004381//1	Protein=GWHPABLD004381//1
GWHGABLD002796	900	639.522548439162	2428.81882958952	1.92518774850102	0.000102046788712419	Up	7.95037650273372e-06	GWHGABLD002796//Protein=GWHPABLD002796	NA	NA	NA	NA	NA	Protein=GWHPABLD002796
GWHGABLD001259	2829	247.335073430638	929.36987116398	1.90978603943145	5.53526126473531e-07	Up	2.23113365321193e-08	GWHGABLD001259//Protein=GWHPABLD001259	NA	GO:0004252//serine-type endopeptidase activity	NA	K22493//agglutinin-like protein;K01210//glucan 1,3-beta-glucosidase [EC:3.2.1.58]	Protein=GWHPABLD001259//1	Protein=GWHPABLD001259//1
GWHGABLD004309	1632	18.674652210409	860.248440067145	5.52560009067546	1.82478787643619e-18	Up	1.40348305551281e-20	GWHGABLD004309//Protein=GWHPABLD004309	NA	NA	NA	K11493//regulator of chromosome condensation	Protein=GWHPABLD004309//1	Protein=GWHPABLD004309//1
GWHGABLD002515	1368	14.022490758897	143.31343395276	3.35335931430235	1.23286972643532e-08	Up	3.30123214029112e-10	GWHGABLD002515//Protein=GWHPABLD002515	NA	NA	NA	NA	NA	Protein=GWHPABLD002515
GWHGABLD000145	2324	24519.4131136966	59931.0699813138	1.28937968363772	0.00187875195641183	Up	0.000228254581800212	GWHGABLD000145//Protein=GWHPABLD000145	NA	GO:0005524//ATP binding;GO:0051082//unfolded protein binding	GO:0006457//protein folding	K04079//molecular chaperone HtpG	Protein=GWHPABLD000145//1;RUS30767.1//hsp83-like protein [Jimgerdemannia flammicorona]	Protein=GWHPABLD000145//1
BGI_novel_G000381	1391	101.806220731357	225.064104461591	1.14451026125908	0.0162378492354711	Up	0.00288381042638303	NA	NA	NA	NA	NA
GWHGABLD003028	3573	4.79990499769158	44.4805124624036	3.21209565289453	0.0103066306666028	Up	0.00167055201518217	GWHGABLD003028//Protein=GWHPABLD003028	NA	GO:0004674//protein serine/threonine kinase activity;GO:0005524//ATP binding	NA	K04345//protein kinase A [EC:2.7.11.11]	Protein=GWHPABLD003028//1	Protein=GWHPABLD003028//1
GWHGABLD006764	1740	31750.8622799343	102302.14544275	1.68796872327945	0.000433236027644893	Up	4.26386690076373e-05	GWHGABLD006764//Protein=GWHPABLD006764	GO:0045261//proton-transporting ATP synthase complex, catalytic core F(1);GO:0005754//mitochondrial proton-transporting ATP synthase, catalytic core	GO:0043531//ADP binding;GO:0005524//ATP binding;GO:0046961//proton-transporting ATPase activity, rotational mechanism;GO:0046933//proton-transporting ATP synthase activity, rotational mechanism;GO:0016887//ATPase activity	GO:0015986//ATP synthesis coupled proton transport;GO:0042776//mitochondrial ATP synthesis coupled proton transport	K02133//F-type H+-transporting ATPase subunit beta [EC:7.1.2.2]	Protein=GWHPABLD006764//1;ANZ75607.1//BA75_02041T0 [Komagataella pastoris]	Protein=GWHPABLD006764//1
GWHGABLD003149	991	21367.6403281594	57833.2308725464	1.43647110395188	0.00332806326562521	Up	0.000448169506105186	GWHGABLD003149//Protein=GWHPABLD003149	NA	GO:0003755//peptidyl-prolyl cis-trans isomerase activity;GO:0016740//transferase activity	GO:0006457//protein folding	K01802//peptidylprolyl isomerase [EC:5.2.1.8]	Protein=GWHPABLD003149//1;XP_001941476.1//peptidyl-prolyl cis-trans isomerase [Pyrenophora tritici-repentis Pt-1C-BFP]	Protein=GWHPABLD003149//1
GWHGABLD004608	1437	1182.66020507427	590.940951143106	-1.00094974296266	0.0143898843712398	Down	0.00249840037723135	GWHGABLD004608//Protein=GWHPABLD004608	NA	NA	NA	K20523//SH3 domain-containing YSC84-like protein 1	Protein=GWHPABLD004608//1	Protein=GWHPABLD004608//1
GWHGABLD000155	1134	231.792662740804	92.9475924656436	-1.3183454974476	0.00274446833848319	Down	0.000354931954328833	GWHGABLD000155//Protein=GWHPABLD000155	NA	GO:0004252//serine-type endopeptidase activity	NA	K01312//trypsin [EC:3.4.21.4]	Protein=GWHPABLD000155//1	Protein=GWHPABLD000155//1
GWHGABLD002879	1140	9230.83104314168	3462.59121920324	-1.41460845989975	0.0253898467647794	Down	0.00499045556692717	GWHGABLD002879//Protein=GWHPABLD002879	NA	NA	NA	NA	Protein=GWHPABLD002879//1	Protein=GWHPABLD002879//1
GWHGABLD003708	2265	6609.55916903992	3187.55682533192	-1.05210299152887	0.000502373241205659	Down	5.04448276669976e-05	GWHGABLD003708//Protein=GWHPABLD003708	GO:0016021//integral component of membrane;GO:0005789//endoplasmic reticulum membrane	GO:0102158//very-long-chain 3-hydroxyacyl-CoA dehydratase activity;GO:0102345//3-hydroxy-lignoceroyl-CoA dehydratase activity;GO:0102344//3-hydroxy-behenoyl-CoA dehydratase activity;GO:0102343//3-hydroxy-arachidoyl-CoA dehydratase activity	GO:0006633//fatty acid biosynthetic process	K10703//very-long-chain (3R)-3-hydroxyacyl-CoA dehydratase [EC:4.2.1.134]	Protein=GWHPABLD003708//1	Protein=GWHPABLD003708//1
GWHGABLD004835	1656	130.28006958764	664.523403806032	2.35070361513187	4.82923406900145e-10	Up	9.97349294979648e-12	GWHGABLD004835//Protein=GWHPABLD004835	NA	GO:0016746//transferase activity, transferring acyl groups	NA	K00624//carnitine O-acetyltransferase [EC:2.3.1.7]	Protein=GWHPABLD004835//1	Protein=GWHPABLD004835//1
GWHGABLD001903	1680	499.774174895924	1106.6497017805	1.14685036528168	0.00890106267527726	Up	0.00139201920203026	GWHGABLD001903//Protein=GWHPABLD001903	GO:0005634//nucleus	NA	NA	K14848//ribosome assembly protein RRB1	Protein=GWHPABLD001903//1	Protein=GWHPABLD001903//1
GWHGABLD000997	4551	20.3534543604744	340.34009574209	4.06363155376945	0.0185913117222746	Up	0.00343653071495849	GWHGABLD000997//Protein=GWHPABLD000997	GO:0016021//integral component of membrane	GO:0016620//oxidoreductase activity, acting on the aldehyde or oxo group of donors, NAD or NADP as acceptor;GO:0009055//electron transfer activity;GO:0051537//2 iron, 2 sulfur cluster binding;GO:0003824//catalytic activity	NA	K01897//long-chain acyl-CoA synthetase [EC:6.2.1.3]	Protein=GWHPABLD000997//1	Protein=GWHPABLD000997//1
GWHGABLD000907	901	4317.05214119975	14115.9709378478	1.70920994215744	0.000947911338303341	Up	0.000103148306859956	GWHGABLD000907//Protein=GWHPABLD000907	GO:0005840//ribosome	GO:0003735//structural constituent of ribosome	GO:0006412//translation	K02934//large subunit ribosomal protein L6e	Protein=GWHPABLD000907//1;RKP14782.1//ribosomal protein L6e-domain-containing protein [Piptocephalis cylindrospora]	Protein=GWHPABLD000907//1
GWHGABLD003962	1998	3039.4320800123	1305.61461817898	-1.21907266478518	4.15705739847681e-05	Down	2.7768977636884e-06	GWHGABLD003962//Protein=GWHPABLD003962	NA	NA	NA	K20361//intracellular protein transport protein USO1	Protein=GWHPABLD003962//1	Protein=GWHPABLD003962//1
GWHGABLD006083	2856	1036.12195189568	464.762674577702	-1.1566277040624	0.00833313474296067	Down	0.00128895945461548	GWHGABLD006083//Protein=GWHPABLD006083	GO:0017119//Golgi transport complex	NA	GO:0006891//intra-Golgi vesicle-mediated transport	K20292//conserved oligomeric Golgi complex subunit 5	Protein=GWHPABLD006083//1	Protein=GWHPABLD006083//1
GWHGABLD004295	327	152.596718656371	821.886526909913	2.42921528344537	7.82526214574395e-05	Up	5.83053286943055e-06	GWHGABLD004295//Protein=GWHPABLD004295	GO:0016021//integral component of membrane	NA	NA	K00018//glycerate dehydrogenase [EC:1.1.1.29]	Protein=GWHPABLD004295//1	Protein=GWHPABLD004295//1
GWHGABLD003162	2058	5279.10745545294	1770.46061129632	-1.57616928473471	1.65069293999562e-05	Down	9.80400165187541e-07	GWHGABLD003162//Protein=GWHPABLD003162	NA	NA	NA	NA	NA	Protein=GWHPABLD003162
GWHGABLD002939	3236	364.649649396478	108.302667297216	-1.75144223263331	0.0012247562022641	Down	0.000139902360663126	GWHGABLD002939//Protein=GWHPABLD002939	NA	NA	NA	K22614//NLR family CARD domain-containing protein 3;K17576//protein phosphatase 1 regulatory subunit 37	KFH66504.1//hypothetical protein MVEG_07029 [Mortierella verticillata NRRL 6337];Protein=GWHPABLD002939//1;KFH64911.1//hypothetical protein MVEG_09639 [Mortierella verticillata NRRL 6337]	Protein=GWHPABLD002939//1
GWHGABLD002298	3887	16.6186084409116	235.823077105786	3.8268334158388	0.0476671731465976	Up	0.0110732316482126	GWHGABLD002298//Protein=GWHPABLD002298	NA	NA	NA	K16196//eukaryotic translation initiation factor 2-alpha kinase 4 [EC:2.7.11.1];K02831//ser/thr/tyr protein kinase RAD53 [EC:2.7.11.-];K08294//mitogen-activated protein kinase kinase [EC:2.7.12.2]	Protein=GWHPABLD002298//1;KAF5359532.1//hypothetical protein D9756_002959 [Leucoagaricus leucothites]	Protein=GWHPABLD002298//1
GWHGABLD003509	3531	1065.50461805043	3246.62796839405	1.60740522946297	0.000498771044651473	Up	4.99410403631941e-05	GWHGABLD003509//Protein=GWHPABLD003509	NA	NA	GO:0016575//histone deacetylation	K09051//ATF/CREB family transcription factor	Protein=GWHPABLD003509//1	Protein=GWHPABLD003509//1
GWHGABLD000517	1422	45.326620747511	193.216803791779	2.09179005621099	9.9429129293499e-06	Up	5.62218549060235e-07	GWHGABLD000517//Protein=GWHPABLD000517	NA	GO:0003677//DNA binding	NA	NA	Protein=GWHPABLD000517//1	Protein=GWHPABLD000517//1
GWHGABLD004019	2130	873.89861470444	1769.61901567178	1.01790097306839	0.00479018759585253	Up	0.000681919563143867	GWHGABLD004019//Protein=GWHPABLD004019	NA	NA	NA	K18626//trichohyalin;K01210//glucan 1,3-beta-glucosidase [EC:3.2.1.58]	Protein=GWHPABLD004019//1	Protein=GWHPABLD004019//1
GWHGABLD003233	1223	2400.94588071718	684.158661962543	-1.81120004266133	5.50410426397517e-05	Down	3.84134893796871e-06	GWHGABLD003233//Protein=GWHPABLD003233	NA	NA	NA	K00059//3-oxoacyl-[acyl-carrier protein] reductase [EC:1.1.1.100];K00065//2-dehydro-3-deoxy-D-gluconate 5-dehydrogenase [EC:1.1.1.127];K17742//sorbose reductase [EC:1.1.1.289]	XP_033448814.1//oxidoreductase ucpA [Didymella exigua CBS 183.55];Protein=GWHPABLD003233//1	Protein=GWHPABLD003233//1
BGI_novel_G000397	3437	99.0484888866291	5.66486715534185	-4.12802093563652	6.15559900524071e-09	Down	1.56936650325892e-10	NA	NA	GO:0008410//CoA-transferase activity	NA	K18703//succinate---hydroxymethylglutarate CoA-transferase [EC:2.8.3.13]	RKL03853.1//Succinate--hydroxymethylglutarate CoA-transferase [Fusarium oxysporum]	NA
GWHGABLD004965	1104	2.3498405640678	24.933678511557	3.40746096316507	0.00637824378143255	Up	0.000951149585409469	GWHGABLD004965//Protein=GWHPABLD004965	GO:0005737//cytoplasm	GO:0005249//voltage-gated potassium channel activity	NA	K15303//aflatoxin B1 aldehyde reductase;K17647//versiconal hemiacetal acetate reductase [EC:1.1.1.353]	Protein=GWHPABLD004965//1	Protein=GWHPABLD004965//1
GWHGABLD000004	817	38.2526685226006	163.026202637217	2.09147156301802	0.000500336781040302	Up	5.01690776032435e-05	GWHGABLD000004//Protein=GWHPABLD000004	NA	NA	NA	NA	Protein=GWHPABLD000004//1	Protein=GWHPABLD000004//1
GWHGABLD000752	2091	118.861202052765	46.7818205026086	-1.34525796621956	0.0312316736266768	Down	0.00655682764929805	GWHGABLD000752//Protein=GWHPABLD000752	GO:0005634//nucleus;GO:0000329//fungal-type vacuole membrane;GO:0000785//chromatin	GO:0004674//protein serine/threonine kinase activity;GO:0005524//ATP binding	GO:0045945//positive regulation of transcription by RNA polymerase III;GO:0090153//regulation of sphingolipid biosynthetic process;GO:1901494//regulation of cysteine metabolic process;GO:1904828//positive regulation of hydrogen sulfide biosynthetic process;GO:0047484//regulation of response to osmotic stress;GO:0001324//age-dependent response to oxidative stress involved in chronological cell agi…	K08793//serine/threonine kinase 32 [EC:2.7.11.1]	Protein=GWHPABLD000752//1	Protein=GWHPABLD000752//1
GWHGABLD000475	828	131.199270069699	446.737421440109	1.76766741509349	0.00481977423126526	Up	0.000688539175895037	GWHGABLD000475//Protein=GWHPABLD000475	GO:0044732//mitotic spindle pole body;GO:0031097//medial cortex;GO:0034973//Sid2-Mob1 complex	GO:0016301//kinase activity;GO:0030295//protein kinase activator activity	GO:1903473//positive regulation of mitotic actomyosin contractile ring contraction;GO:0034613//cellular protein localization;GO:0031031//positive regulation of septation initiation signaling	K06685//MOB kinase activator 1	Protein=GWHPABLD000475//1	Protein=GWHPABLD000475//1
GWHGABLD005080	7029	440.466985727249	4004.49711848661	3.18451528738047	5.18030981200313e-15	Up	5.90264613246333e-17	GWHGABLD005080//Protein=GWHPABLD005080	NA	GO:0003849//3-deoxy-7-phosphoheptulonate synthase activity	GO:0009073//aromatic amino acid family biosynthetic process	K01626//3-deoxy-7-phosphoheptulonate synthase [EC:2.5.1.54]	Protein=GWHPABLD005080//1	Protein=GWHPABLD005080//1
GWHGABLD005356	675	96.9883336654539	201.43855258126	1.05445669495568	0.0326567029651795	Up	0.00690716477756609	GWHGABLD005356//Protein=GWHPABLD005356	NA	GO:0047429//nucleoside-triphosphate diphosphatase activity	NA	K06287//septum formation protein	Protein=GWHPABLD005356//1	Protein=GWHPABLD005356//1
GWHGABLD003636	906	168.476497365701	1394.68764715627	3.04932280049579	0.000251858874279512	Up	2.25277557395718e-05	GWHGABLD003636//Protein=GWHPABLD003636	GO:0016021//integral component of membrane	GO:0008324//cation transmembrane transporter activity	NA	K14688//solute carrier family 30 (zinc transporter), member 1	Protein=GWHPABLD003636//1	Protein=GWHPABLD003636//1
GWHGABLD005412	2382	2346.76527982286	976.058322129198	-1.26563429232516	0.00217804743000704	Down	0.000271751822914993	GWHGABLD005412//Protein=GWHPABLD005412	NA	GO:0004252//serine-type endopeptidase activity	NA	K01210//glucan 1,3-beta-glucosidase [EC:3.2.1.58]	Protein=GWHPABLD005412//1	Protein=GWHPABLD005412//1
GWHGABLD002421	1026	832.483184537037	239.159551971777	-1.79944771789839	9.63557870138664e-08	Down	3.08788663696339e-09	GWHGABLD002421//Protein=GWHPABLD002421	NA	GO:0004252//serine-type endopeptidase activity	NA	K01312//trypsin [EC:3.4.21.4]	Protein=GWHPABLD002421//1	Protein=GWHPABLD002421//1
GWHGABLD003127	1830	413.069855292964	2506.68122715862	2.60132085613582	2.14846635305415e-07	Up	7.68457929524746e-09	GWHGABLD003127//Protein=GWHPABLD003127	NA	GO:0030170//pyridoxal phosphate binding;GO:0004794//L-threonine ammonia-lyase activity	GO:0009097//isoleucine biosynthetic process	K01754//threonine dehydratase [EC:4.3.1.19]	Protein=GWHPABLD003127//1	Protein=GWHPABLD003127//1
GWHGABLD002704	1344	1254.64241370298	373.26684317377	-1.74899697283373	3.19376421769999e-06	Down	1.56481254933599e-07	GWHGABLD002704//Protein=GWHPABLD002704	NA	NA	NA	NA	NA	Protein=GWHPABLD002704
GWHGABLD004523	1587	221.145950683803	820.425188989956	1.89137296078197	1.7978225811407e-05	Up	1.08058841937242e-06	GWHGABLD004523//Protein=GWHPABLD004523	GO:0015934//large ribosomal subunit	GO:0008173//RNA methyltransferase activity;GO:0003735//structural constituent of ribosome;GO:0003676//nucleic acid binding	GO:0006396//RNA processing;GO:0006412//translation	K15331//tRNA (uracil-5-)-methyltransferase [EC:2.1.1.35]	Protein=GWHPABLD004523//1	Protein=GWHPABLD004523//1
GWHGABLD005686	2178	7.09800415393065	66.3004680931608	3.22353373224561	0.00374382900068979	Up	0.000510837228694035	GWHGABLD005686//Protein=GWHPABLD005686	GO:0010494//cytoplasmic stress granule;GO:0000932//P-body;GO:0048471//perinuclear region of cytoplasm	GO:0003729//mRNA binding;GO:0003723//RNA binding	GO:0061158//3'-UTR-mediated mRNA destabilization;GO:0007005//mitochondrion organization	K13126//polyadenylate-binding protein	Protein=GWHPABLD005686//1	Protein=GWHPABLD005686//1
BGI_novel_G000036	2618	15.9884053299158	230.300911812404	3.84842216517403	3.9886257122433e-10	Up	8.12382106325013e-12	NA	NA	NA	NA	NA	XP_014552664.1//hypothetical protein COCVIDRAFT_41208 [Bipolaris victoriae FI3]	NA
GWHGABLD006199	6816	839.317885476964	2482.450499647	1.56447572111703	0.000862364137773	Up	9.27339302120232e-05	GWHGABLD006199//Protein=GWHPABLD006199	NA	GO:0003824//catalytic activity;GO:0016874//ligase activity	NA	K22133//oxalate---CoA ligase [EC:6.2.1.8]	Protein=GWHPABLD006199//1	Protein=GWHPABLD006199//1
GWHGABLD000317	384	346.766585436905	1331.07444252234	1.94055446687914	0.0223376574015671	Up	0.00433008855199157	GWHGABLD000317//Protein=GWHPABLD000317	GO:0005634//nucleus;GO:0000786//nucleosome	GO:0003677//DNA binding;GO:0046982//protein heterodimerization activity	NA	K11251//histone H2A	Protein=GWHPABLD000317//1	Protein=GWHPABLD000317//1
GWHGABLD002474	876	543.706105960272	1550.59805585177	1.51192582599834	0.0180968073147089	Up	0.00332758556377855	GWHGABLD002474//Protein=GWHPABLD002474	NA	GO:0016853//isomerase activity;GO:0003824//catalytic activity	NA	K07511//enoyl-CoA hydratase [EC:4.2.1.17]	Protein=GWHPABLD002474//1	Protein=GWHPABLD002474//1
GWHGABLD004645	1743	125.566201631921	286.107722774139	1.1881102506409	0.00327365242615851	Up	0.000437357353046102	GWHGABLD004645//Protein=GWHPABLD004645	NA	NA	NA	NA	NA	Protein=GWHPABLD004645
GWHGABLD006209	1800	655.409828898479	119.494209120425	-2.45545660391607	2.54832063432184e-08	Down	7.29543437542645e-10	GWHGABLD006209//Protein=GWHPABLD006209	NA	GO:0005524//ATP binding	GO:0006464//cellular protein modification process	K06047//tubulin---tyrosine ligase [EC:6.3.2.25]	Protein=GWHPABLD006209//1	Protein=GWHPABLD006209//1
GWHGABLD006796	990	247.385334434641	110.640539231749	-1.16087988368601	0.00693801433311877	Down	0.00104944754618603	GWHGABLD006796//Protein=GWHPABLD006796	NA	GO:0046872//metal ion binding;GO:0016491//oxidoreductase activity	NA	K04125//gibberellin 2beta-dioxygenase [EC:1.14.11.13]	Protein=GWHPABLD006796//1	Protein=GWHPABLD006796//1
GWHGABLD001296	3414	601.13528365311	1450.42310287375	1.27071220347092	0.00975840819812794	Up	0.00155806517449101	GWHGABLD001296//Protein=GWHPABLD001296	GO:0005684//U2-type spliceosomal complex;GO:0071014//post-mRNA release spliceosomal complex	GO:0005524//ATP binding;GO:0004386//helicase activity;GO:0003676//nucleic acid binding	NA	K12818//ATP-dependent RNA helicase DHX8/PRP22 [EC:3.6.4.13]	Protein=GWHPABLD001296//1	Protein=GWHPABLD001296//1
GWHGABLD005158	857	397.539508456873	951.664239011963	1.25935441339211	0.0163872985273329	Up	0.00292922085910879	GWHGABLD005158//Protein=GWHPABLD005158	NA	NA	NA	NA	NA	Protein=GWHPABLD005158
GWHGABLD006292	577	2446.61331538472	9889.2851115938	2.01508013047092	3.62411966603035e-06	Up	1.82212539824628e-07	GWHGABLD006292//Protein=GWHPABLD006292	GO:0005840//ribosome;GO:0016021//integral component of membrane	GO:0003735//structural constituent of ribosome	GO:0006412//translation	K02923//large subunit ribosomal protein L38e	Protein=GWHPABLD006292//1	Protein=GWHPABLD006292//1
GWHGABLD004954	2217	372.674640987544	1128.38886816474	1.59827578064655	1.54277144386954e-05	Up	9.09709981145124e-07	GWHGABLD004954//Protein=GWHPABLD004954	NA	NA	NA	NA	KFH65236.1//hypothetical protein MVEG_08717 [Mortierella verticillata NRRL 6337];Protein=GWHPABLD004954//1	Protein=GWHPABLD004954//1
GWHGABLD002723	2151	15.6304413004829	77.2241627131019	2.3046938127202	0.0152419821112045	Up	0.00266371058972339	GWHGABLD002723//Protein=GWHPABLD002723	NA	NA	NA	NA	Protein=GWHPABLD002723//1	Protein=GWHPABLD002723//1
GWHGABLD000820	2640	801.934770378456	385.772448291312	-1.0557347818098	0.0397000398896627	Down	0.00879835665408276	GWHGABLD000820//Protein=GWHPABLD000820	NA	NA	NA	NA	NA	Protein=GWHPABLD000820
GWHGABLD006377	2247	315.24227946344	1435.70422465928	2.18722562088572	0.000102365497282031	Up	8.0189465183189e-06	GWHGABLD006377//Protein=GWHPABLD006377	NA	GO:0016810//hydrolase activity, acting on carbon-nitrogen (but not peptide) bonds	NA	K01487//guanine deaminase [EC:3.5.4.3]	Protein=GWHPABLD006377//1	Protein=GWHPABLD006377//1
GWHGABLD003789	1743	515.852526830224	212.967229339758	-1.27632723283039	0.00291678060019265	Down	0.000380673535272738	GWHGABLD003789//Protein=GWHPABLD003789	GO:0016021//integral component of membrane	GO:0022857//transmembrane transporter activity	NA	K08176//MFS transporter, PHS family, inorganic phosphate transporter;K08150//MFS transporter, SP family, solute carrier family 2 (myo-inositol transporter), member 13	Protein=GWHPABLD003789//1	Protein=GWHPABLD003789//1
GWHGABLD002705	1191	5418.84769832036	31277.457635181	2.52906524448014	1.81257631748773e-06	Up	8.20964633187721e-08	GWHGABLD002705//Protein=GWHPABLD002705	NA	GO:0003824//catalytic activity	NA	K19475//WAS/WASL-interacting protein	Protein=GWHPABLD002705//1	Protein=GWHPABLD002705//1
GWHGABLD006368	2187	365.347926880359	72.5851695273214	-2.3315243064202	9.46493806357272e-08	Down	3.0197210172914e-09	GWHGABLD006368//Protein=GWHPABLD006368	NA	GO:0003825//alpha,alpha-trehalose-phosphate synthase (UDP-forming) activity;GO:0010181//FMN binding;GO:0016491//oxidoreductase activity	GO:0005992//trehalose biosynthetic process	K00354//NADPH2 dehydrogenase [EC:1.6.99.1]	Protein=GWHPABLD006368//1	Protein=GWHPABLD006368//1
GWHGABLD001740	1224	9.1922906901164	59.0143449249832	2.68256935399415	0.0135690971663269	Up	0.00231530813349374	GWHGABLD001740//Protein=GWHPABLD001740	NA	NA	NA	NA	NA	Protein=GWHPABLD001740
GWHGABLD000666	379	2596.4045982257	7401.45658450474	1.51129400044886	0.00627923767450523	Up	0.000935491042235076	GWHGABLD000666//Protein=GWHPABLD000666	GO:0000408//EKC/KEOPS complex;GO:0005840//ribosome;GO:0005634//nucleus;GO:0016021//integral component of membrane;GO:0005737//cytoplasm	GO:0046872//metal ion binding;GO:0061711//N(6)-L-threonylcarbamoyladenine synthase activity;GO:0003735//structural constituent of ribosome	GO:0002949//tRNA threonylcarbamoyladenosine modification;GO:0006412//translation	K02979//small subunit ribosomal protein S28e	Protein=GWHPABLD000666//1	Protein=GWHPABLD000666//1
GWHGABLD000238	1728	730.465760249582	320.859733965426	-1.18687389880316	0.00152365350603773	Down	0.00017968738114218	GWHGABLD000238//Protein=GWHPABLD000238	NA	GO:0016705//oxidoreductase activity, acting on paired donors, with incorporation or reduction of molecular oxygen;GO:0005506//iron ion binding;GO:0016740//transferase activity;GO:0031418//L-ascorbic acid binding	NA	NA	Protein=GWHPABLD000238//1	Protein=GWHPABLD000238//1
GWHGABLD001231	1644	55.5822087327625	303.147510367669	2.44732490340926	0.00012575498696355	Up	1.01604150101235e-05	GWHGABLD001231//Protein=GWHPABLD001231	NA	GO:0016702//oxidoreductase activity, acting on single donors with incorporation of molecular oxygen, incorporation of two atoms of oxygen;GO:0046872//metal ion binding	NA	K17842//torulene dioxygenase [EC:1.13.11.59]	Protein=GWHPABLD001231//1	Protein=GWHPABLD001231//1
GWHGABLD005603	1029	78.8844407771756	359.591709486052	2.18854708416985	1.46539191125074e-06	Up	6.51192531420354e-08	GWHGABLD005603//Protein=GWHPABLD005603	NA	NA	NA	NA	NA	Protein=GWHPABLD005603
BGI_novel_G000117	1818	617.404832440176	233.230240554228	-1.40446191498236	0.0377842563039089	Down	0.00827691015459505	NA	GO:0016021//integral component of membrane	GO:0022857//transmembrane transporter activity	NA	K08176//MFS transporter, PHS family, inorganic phosphate transporter	XP_025375618.1//MFS general substrate transporter [Acaromyces ingoldii]	NA
GWHGABLD001744	1572	1669.50960923348	6235.26024933708	1.9010253798136	8.43183026804007e-07	Up	3.53077638342655e-08	GWHGABLD001744//Protein=GWHPABLD001744	GO:0005759//mitochondrial matrix;GO:0005634//nucleus;GO:0005829//cytosol;GO:0045239//tricarboxylic acid cycle enzyme complex	GO:0004333//fumarate hydratase activity	GO:0006302//double-strand break repair;GO:0006099//tricarboxylic acid cycle;GO:0006106//fumarate metabolic process	K01679//fumarate hydratase, class II [EC:4.2.1.2]	Protein=GWHPABLD001744//1	Protein=GWHPABLD001744//1
BGI_novel_G000350	8721	498.795013042478	107.11698897956	-2.21925972845962	0.000167487654943209	Down	1.40745928523705e-05	NA	NA	NA	NA	NA
GWHGABLD002473	1998	106.096459479782	319.040547235478	1.58836327622283	0.00121013804646248	Up	0.000137715467757231	GWHGABLD002473//Protein=GWHPABLD002473	NA	GO:0102148//N-acetyl-beta-D-galactosaminidase activity;GO:0004563//beta-N-acetylhexosaminidase activity	GO:0005975//carbohydrate metabolic process	K12373//hexosaminidase [EC:3.2.1.52]	Protein=GWHPABLD002473//1	Protein=GWHPABLD002473//1
GWHGABLD002720	1854	700.195570182495	1830.20101705255	1.38617227356133	0.000350676034336245	Up	3.30647393149971e-05	GWHGABLD002720//Protein=GWHPABLD002720	NA	GO:0005524//ATP binding;GO:0004111//creatine kinase activity	GO:0046314//phosphocreatine biosynthetic process	K01183//chitinase [EC:3.2.1.14]	Protein=GWHPABLD002720//1;OAL68456.1//putative creatine kinase M-type [Trichophyton violaceum]	Protein=GWHPABLD002720//1
GWHGABLD003282	1710	116.553951894745	432.475141829015	1.89161928917225	0.0022261712549918	Up	0.000278390309340949	GWHGABLD003282//Protein=GWHPABLD003282	NA	GO:0016787//hydrolase activity;GO:0000062//fatty-acyl-CoA binding	NA	K02932//large subunit ribosomal protein L5e;K01253//microsomal epoxide hydrolase [EC:3.3.2.9]	Protein=GWHPABLD003282//1	Protein=GWHPABLD003282//1
GWHGABLD001384	2574	5021.94348492727	1234.16674981133	-2.02470846116466	4.79141757776965e-07	Down	1.90401011849841e-08	GWHGABLD001384//Protein=GWHPABLD001384	NA	GO:0009039//urease activity;GO:0016151//nickel cation binding	GO:0043419//urea catabolic process	K01427//urease [EC:3.5.1.5]	Protein=GWHPABLD001384//1	Protein=GWHPABLD001384//1
GWHGABLD000546	5805	3.27348657919348	281.690284445654	6.42713793140049	5.78655236338288e-12	Up	8.73628472466294e-14	GWHGABLD000546//Protein=GWHPABLD000546	GO:0016021//integral component of membrane	GO:0005524//ATP binding;GO:0042626//ATPase-coupled transmembrane transporter activity;GO:0016887//ATPase activity	NA	K05684//ATP-binding cassette, subfamily G (WHITE), member 8 (sterolin 2);K05658//ATP-binding cassette, subfamily B (MDR/TAP), member 1 [EC:7.6.2.2]	Protein=GWHPABLD000546//1	Protein=GWHPABLD000546//1
BGI_novel_G000258	3359	1075.5445203778	405.278273240427	-1.40808250352826	0.000846431450504687	Down	9.04178304911715e-05	NA	GO:0017119//Golgi transport complex	GO:0005524//ATP binding;GO:0004672//protein kinase activity	GO:0006886//intracellular protein transport	NA	CDS12214.1//hypothetical protein LRAMOSA04409 [Lichtheimia ramosa]	NA
GWHGABLD003123	1131	1535.72642530414	3187.1013606464	1.0533236655608	0.0378387578135884	Up	0.00829423846675867	GWHGABLD003123//Protein=GWHPABLD003123	GO:0005744//TIM23 mitochondrial import inner membrane translocase complex;GO:0016021//integral component of membrane	GO:0030943//mitochondrion targeting sequence binding;GO:0008320//protein transmembrane transporter activity;GO:0015450//P-P-bond-hydrolysis-driven protein transmembrane transporter activity	GO:0006886//intracellular protein transport;GO:0030150//protein import into mitochondrial matrix	K17794//mitochondrial import inner membrane translocase subunit TIM23	Protein=GWHPABLD003123//1;XP_009158322.1//hypothetical protein HMPREF1120_05884 [Exophiala dermatitidis NIH/UT8656]	Protein=GWHPABLD003123//1
GWHGABLD003649	1497	173.696677252965	41.7984792816286	-2.05504779610875	6.86930724733087e-05	Down	5.02894733674415e-06	GWHGABLD003649//Protein=GWHPABLD003649	NA	NA	NA	NA	Protein=GWHPABLD003649//1	Protein=GWHPABLD003649//1
GWHGABLD003372	1539	149.54350945535	451.081386432942	1.59282246004087	0.008204167230055	Up	0.00126667387514309	GWHGABLD003372//Protein=GWHPABLD003372	NA	GO:0008146//sulfotransferase activity;GO:0016787//hydrolase activity	NA	NA	Protein=GWHPABLD003372//1	Protein=GWHPABLD003372//1
GWHGABLD005762	4209	37.5644620483782	378.255886768048	3.33192218813429	3.99144449167026e-05	Up	2.64921397681006e-06	GWHGABLD005762//Protein=GWHPABLD005762	GO:0016021//integral component of membrane	GO:0004190//aspartic-type endopeptidase activity	NA	K19851//flocculation protein FLO11	Protein=GWHPABLD005762//1	Protein=GWHPABLD005762//1
GWHGABLD004443	1455	128.827079009244	42.7993274371661	-1.58977584393865	0.00140986927188678	Down	0.000164862935795335	GWHGABLD004443//Protein=GWHPABLD004443	NA	NA	NA	NA	Protein=GWHPABLD004443//1	Protein=GWHPABLD004443//1
GWHGABLD005221	1071	1693.89625846838	5175.95391429386	1.61147925141334	0.000115634058009723	Up	9.23952521627326e-06	GWHGABLD005221//Protein=GWHPABLD005221	GO:0016021//integral component of membrane	GO:0005347//ATP transmembrane transporter activity	NA	K15100//solute carrier family 25 (mitochondrial citrate transporter), member 1	Protein=GWHPABLD005221//1	Protein=GWHPABLD005221//1
GWHGABLD004857	1665	960.438548827562	108.769874842488	-3.14241427000161	2.91551340406391e-11	Down	4.81697129855311e-13	GWHGABLD004857//Protein=GWHPABLD004857	GO:0005737//cytoplasm	GO:0004674//protein serine/threonine kinase activity;GO:0005524//ATP binding;GO:0004711//ribosomal protein S6 kinase activity;GO:0035091//phosphatidylinositol binding	GO:0018105//peptidyl-serine phosphorylation;GO:0038202//TORC1 signaling;GO:0046777//protein autophosphorylation	K22008//serine/threonine-protein kinase Psk1 [EC:2.7.11.1];K04345//protein kinase A [EC:2.7.11.11];K08793//serine/threonine kinase 32 [EC:2.7.11.1]	Protein=GWHPABLD004857//1	Protein=GWHPABLD004857//1
GWHGABLD006075	3507	1284.16224373268	5782.944675648	2.17097681312128	1.13415537690679e-06	Up	4.91074255205333e-08	GWHGABLD006075//Protein=GWHPABLD006075	NA	NA	NA	NA	Protein=GWHPABLD006075//1	Protein=GWHPABLD006075//1
GWHGABLD005731	7674	75.7612673028207	368.864726036667	2.28355946401258	6.64222847642306e-05	Up	4.8059422675159e-06	GWHGABLD005731//Protein=GWHPABLD005731	GO:0008622//epsilon DNA polymerase complex	GO:0003887//DNA-directed DNA polymerase activity;GO:0003677//DNA binding;GO:0000166//nucleotide binding;GO:0008270//zinc ion binding;GO:0051539//4 iron, 4 sulfur cluster binding	GO:0006281//DNA repair;GO:0006260//DNA replication	K02324//DNA polymerase epsilon subunit 1 [EC:2.7.7.7]	Protein=GWHPABLD005731//1	Protein=GWHPABLD005731//1
GWHGABLD001543	1840	723.478035692512	347.908539365426	-1.05624112803271	0.0070403420171064	Down	0.00106793394790177	GWHGABLD001543//Protein=GWHPABLD001543	GO:0016021//integral component of membrane;GO:0031966//mitochondrial membrane;GO:0000139//Golgi membrane	GO:0022889//serine transmembrane transporter activity;GO:0015075//ion transmembrane transporter activity	GO:0006886//intracellular protein transport;GO:0048280//vesicle fusion with Golgi apparatus;GO:0006730//one-carbon metabolic process;GO:0140300//serine import into mitochondrion	K20361//intracellular protein transport protein USO1;K22020//mucin-19;K23503//sideroflexin-5	Protein=GWHPABLD001543//1;OBZ86247.1//putative mitochondrial transport protein fsf1 [Choanephora cucurbitarum]	Protein=GWHPABLD001543//1
BGI_novel_G000040	4514	194.559066768113	3.05172113101988	-5.99444127013634	1.38381765324031e-08	Down	3.78426135055035e-10	NA	NA	NA	NA	NA
GWHGABLD003593	2358	1030.7034990024	2650.90683113674	1.36285659171164	0.0230089272957984	Up	0.00447659801823965	GWHGABLD003593//Protein=GWHPABLD003593	NA	GO:0016627//oxidoreductase activity, acting on the CH-CH group of donors;GO:0046872//metal ion binding;GO:0020037//heme binding;GO:0050660//flavin adenine dinucleotide binding	NA	K15389//acyl-CoA dehydrogenase	Protein=GWHPABLD003593//1;CDS12487.1//hypothetical protein LRAMOSA04681 [Lichtheimia ramosa]	Protein=GWHPABLD003593//1
GWHGABLD000253	795	222.556019850302	88.055834712894	-1.33767801684514	0.0191696125800728	Down	0.00354942263980838	GWHGABLD000253//Protein=GWHPABLD000253	NA	GO:0016151//nickel cation binding	GO:0006807//nitrogen compound metabolic process	K03188//urease accessory protein	Protein=GWHPABLD000253//1	Protein=GWHPABLD000253//1
GWHGABLD006396	1917	300.370995893413	89.793397182541	-1.74206424393524	0.00108104365892726	Down	0.000120894319702894	GWHGABLD006396//Protein=GWHPABLD006396	NA	GO:0005524//ATP binding;GO:0004672//protein kinase activity	NA	NA	Protein=GWHPABLD006396//1	Protein=GWHPABLD006396//1
GWHGABLD005369	831	4776.0200571566	2373.6810139169	-1.00868282322729	0.0101726553237449	Down	0.00164542077190243	GWHGABLD005369//Protein=GWHPABLD005369	NA	GO:0004721//phosphoprotein phosphatase activity;GO:0016791//phosphatase activity	NA	K15731//carboxy-terminal domain RNA polymerase II polypeptide A small phosphatase [EC:3.1.3.16];K17617//CTD nuclear envelope phosphatase 1 [EC:3.1.3.16]	Protein=GWHPABLD005369//1	Protein=GWHPABLD005369//1
GWHGABLD000746	1599	272.736445617215	93.7053393201414	-1.5413043397117	0.00088087920651573	Down	9.49758665905723e-05	GWHGABLD000746//Protein=GWHPABLD000746	GO:0016021//integral component of membrane;GO:0005777//peroxisome	NA	GO:0010468//regulation of gene expression	NA	Protein=GWHPABLD000746//1	Protein=GWHPABLD000746//1
GWHGABLD002181	2310	8.90932173952537	131.956587249426	3.88860395676059	2.49160609717409e-06	Up	1.18174737268049e-07	GWHGABLD002181//Protein=GWHPABLD002181	NA	GO:0016301//kinase activity	GO:0048015//phosphatidylinositol-mediated signaling;GO:0046854//phosphatidylinositol phosphorylation	K19801//phosphatidylinositol 4-kinase B [EC:2.7.1.67];K00888//phosphatidylinositol 4-kinase A [EC:2.7.1.67]	Protein=GWHPABLD002181//1	Protein=GWHPABLD002181//1
GWHGABLD005474	1227	602.932174430407	1419.56550612017	1.23538180057261	0.00102102571730521	Up	0.000112865098110796	GWHGABLD005474//Protein=GWHPABLD005474	GO:0016021//integral component of membrane	GO:0102336//3-oxo-arachidoyl-CoA synthase activity;GO:0102756//very-long-chain 3-ketoacyl-CoA synthase activity;GO:0102337//3-oxo-cerotoyl-CoA synthase activity;GO:0102338//3-oxo-lignoceronyl-CoA synthase activity	GO:0006633//fatty acid biosynthetic process	K10245//fatty acid elongase 2 [EC:2.3.1.199];K10246//fatty acid elongase 3 [EC:2.3.1.199]	Protein=GWHPABLD005474//1	Protein=GWHPABLD005474//1
BGI_novel_G000313	4891	1399.68247332091	7.18746845235168	-7.60540014600371	1.02775062920211e-06	Down	4.42074761457112e-08	NA	NA	NA	NA	NA	ODA76184.1//hypothetical protein RJ55_08467 [Drechmeria coniospora]	NA
GWHGABLD002730	4857	6305.01497061042	1727.27176786094	-1.8680047026261	0.0252216131009881	Down	0.00495020408106561	GWHGABLD002730//Protein=GWHPABLD002730	NA	GO:0016040//glutamate synthase (NADH) activity;GO:0005506//iron ion binding;GO:0010181//FMN binding;GO:0050660//flavin adenine dinucleotide binding;GO:0051538//3 iron, 4 sulfur cluster binding	GO:0006537//glutamate biosynthetic process	K00264//glutamate synthase (NADH) [EC:1.4.1.14]	Protein=GWHPABLD002730//1	Protein=GWHPABLD002730//1
GWHGABLD006597	1287	190.763469736765	448.290787625987	1.23264992350552	0.00438496816185029	Up	0.000612059364565344	GWHGABLD006597//Protein=GWHPABLD006597	NA	NA	NA	NA	NA	Protein=GWHPABLD006597
GWHGABLD004123	7013	5311.66850797213	24161.8021028263	2.18549104326692	3.23937281840214e-07	Up	1.21343832963932e-08	GWHGABLD004123//Protein=GWHPABLD004123	GO:0005840//ribosome	GO:0003735//structural constituent of ribosome	GO:0006412//translation	K02991//small subunit ribosomal protein S6e	Protein=GWHPABLD004123//1;KAF1800539.1//40S ribosomal protein S6-B [Mucor lusitanicus]	Protein=GWHPABLD004123//1
GWHGABLD002120	1194	10865.5354510759	2752.37681331882	-1.98100937154507	1.17470396798362e-05	Down	6.75944171863528e-07	GWHGABLD002120//Protein=GWHPABLD002120	GO:0043231//intracellular membrane-bounded organelle	GO:0004739//pyruvate dehydrogenase (acetyl-transferring) activity	GO:0006086//acetyl-CoA biosynthetic process from pyruvate	K00161//pyruvate dehydrogenase E1 component alpha subunit [EC:1.2.4.1]	Protein=GWHPABLD002120//1	Protein=GWHPABLD002120//1
GWHGABLD006519	966	97.3895299992442	44.5129407369668	-1.12954186640224	0.0409900884147138	Down	0.0091426404297738	GWHGABLD006519//Protein=GWHPABLD006519	NA	NA	NA	NA	NA	Protein=GWHPABLD006519
GWHGABLD003512	2769	430.792281845887	205.654874527457	-1.06676713485055	0.0137109462670323	Down	0.00235648333143471	GWHGABLD003512//Protein=GWHPABLD003512	GO:0016021//integral component of membrane	GO:0005524//ATP binding;GO:0015444//magnesium transmembrane transporter activity, phosphorylative mechanism	NA	K01537//P-type Ca2+ transporter type 2C [EC:7.2.2.10];K01531//P-type Mg2+ transporter [EC:7.2.2.14]	Protein=GWHPABLD003512//1	Protein=GWHPABLD003512//1
GWHGABLD001473	591	390.00265637402	888.817398197902	1.18840310665708	0.0291796723643844	Up	0.00599718946329678	GWHGABLD001473//Protein=GWHPABLD001473	GO:0016020//membrane	GO:0003885//D-arabinono-1,4-lactone oxidase activity;GO:0071949//FAD binding	NA	K13886//coronin-1B/1C/6;K22020//mucin-19	Protein=GWHPABLD001473//1	Protein=GWHPABLD001473//1
GWHGABLD001938	1704	24.5545708239359	3.0297506571071	-3.01872063411278	0.00479018759585253	Down	0.000681742463278867	GWHGABLD001938//Protein=GWHPABLD001938	GO:0005774//vacuolar membrane	NA	NA	K08332//vacuolar protein 8	Protein=GWHPABLD001938//1	Protein=GWHPABLD001938//1
GWHGABLD005574	1569	507.336122542033	212.766543266963	-1.25367057426766	0.00371713311855564	Down	0.000506665203597457	GWHGABLD005574//Protein=GWHPABLD005574	NA	NA	NA	K17908//autophagy-related protein 18	Protein=GWHPABLD005574//1	Protein=GWHPABLD005574//1
BGI_novel_G000207	2481	198.030441522316	0.184977224050937	-10.0641588602075	0.0440515634911653	Down	0.0100011668145446	NA	NA	NA	NA	NA
GWHGABLD002929	1825	2.04858652355308	22.0643232381267	3.42901476482654	0.0256884231260141	Up	0.00506377689878985	GWHGABLD002929//Protein=GWHPABLD002929	GO:0034399//nuclear periphery;GO:0033597//mitotic checkpoint complex;GO:0005680//anaphase-promoting complex	GO:0097027//ubiquitin-protein transferase activator activity;GO:0010997//anaphase-promoting complex binding;GO:1990757//ubiquitin ligase activator activity	GO:0045842//positive regulation of mitotic metaphase/anaphase transition;GO:1904668//positive regulation of ubiquitin protein ligase activity;GO:0031145//anaphase-promoting complex-dependent catabolic process;GO:0040020//regulation of meiotic nuclear division;GO:1905786//positive regulation of anaphase-promoting complex-dependent catabolic process;GO:0007094//mitotic spindle assembly checkpoint	K03363//cell division cycle 20, cofactor of APC complex;K03364//cell division cycle 20-like protein 1, cofactor of APC complex	EPZ33907.1//hypothetical protein O9G_002470 [Rozella allomycis CSF55];Protein=GWHPABLD002929//1	Protein=GWHPABLD002929//1
GWHGABLD002678	683	8180.88789780505	34266.2288273349	2.06645808760817	9.81692285582916e-06	Up	5.53696261345727e-07	GWHGABLD002678//Protein=GWHPABLD002678	GO:0005840//ribosome	GO:0003735//structural constituent of ribosome	GO:0006412//translation	K11244//cell wall integrity and stress response component;K02966//small subunit ribosomal protein S19e	TPX60859.1//hypothetical protein CcCBS67573_g08972 [Chytriomyces confervae]	Protein=GWHPABLD002678
GWHGABLD002093	2286	3563.79552005781	1221.61063441849	-1.54463003538803	8.70835850287608e-05	Down	6.62336339629088e-06	GWHGABLD002093//Protein=GWHPABLD002093	NA	NA	NA	NA	NA	Protein=GWHPABLD002093
GWHGABLD006491	3408	80.2416757129824	260.120195773878	1.69675477505809	0.00666755033102913	Up	0.00100378873378405	GWHGABLD006491//Protein=GWHPABLD006491	GO:0016021//integral component of membrane	GO:0016705//oxidoreductase activity, acting on paired donors, with incorporation or reduction of molecular oxygen;GO:0020037//heme binding;GO:0005506//iron ion binding;GO:0004497//monooxygenase activity	NA	K15402//fatty acid omega-hydroxylase [EC:1.14.-.-]	Protein=GWHPABLD006491//1	Protein=GWHPABLD006491//1
GWHGABLD003889	1533	38.375786895964	1.65343258986239	-4.53666019983148	6.48586409975854e-05	Down	4.67433020150665e-06	GWHGABLD003889//Protein=GWHPABLD003889	GO:0016021//integral component of membrane	GO:0008519//ammonium transmembrane transporter activity	NA	K03320//ammonium transporter, Amt family	Protein=GWHPABLD003889//1	Protein=GWHPABLD003889//1
GWHGABLD000291	4077	2583.51556404653	5550.46705220681	1.10327359915126	0.00685714460661316	Up	0.00103623848847978	GWHGABLD000291//Protein=GWHPABLD000291	NA	GO:0004642//phosphoribosylformylglycinamidine synthase activity;GO:0016740//transferase activity	GO:0006541//glutamine metabolic process;GO:0006189//'de novo' IMP biosynthetic process	K01952//phosphoribosylformylglycinamidine synthase [EC:6.3.5.3]	Protein=GWHPABLD000291//1	Protein=GWHPABLD000291//1
GWHGABLD006145	1243	6935.69665777811	24128.9137866887	1.79865026429072	0.00110284316331909	Up	0.000123777298489594	GWHGABLD006145//Protein=GWHPABLD006145	GO:0016021//integral component of membrane;GO:0005743//mitochondrial inner membrane	NA	NA	K17080//prohibitin 1	Protein=GWHPABLD006145//1	Protein=GWHPABLD006145//1
GWHGABLD003586	1674	2214.24802494389	133.027719435993	-4.05701803060702	3.88319664540742e-29	Down	7.74316379941658e-32	GWHGABLD003586//Protein=GWHPABLD003586	GO:0042025//host cell nucleus;GO:0005634//nucleus;GO:0016021//integral component of membrane	GO:0004553//hydrolase activity, hydrolyzing O-glycosyl compounds;GO:0004527//exonuclease activity;GO:0004168//dolichol kinase activity;GO:0004129//cytochrome-c oxidase activity;GO:0043565//sequence-specific DNA binding;GO:0003700//DNA-binding transcription factor activity;GO:0004519//endonuclease activity	GO:0005975//carbohydrate metabolic process;GO:0043048//dolichyl monophosphate biosynthetic process	K12603//CCR4-NOT transcription complex subunit 6 [EC:3.1.13.4]	Protein=GWHPABLD003586//1	Protein=GWHPABLD003586//1
GWHGABLD004304	744	41.7733936147589	220.878840890405	2.40259896620912	4.32665060357516e-07	Up	1.68234669530839e-08	GWHGABLD004304//Protein=GWHPABLD004304	GO:0005743//mitochondrial inner membrane	GO:0046872//metal ion binding;GO:0004222//metalloendopeptidase activity	NA	K18156//mitochondrial inner membrane protease ATP23 [EC:3.4.24.-]	Protein=GWHPABLD004304//1	Protein=GWHPABLD004304//1
GWHGABLD000433	468	35.6450026747982	9.02673796424841	-1.98142319587139	0.0195611734369042	Down	0.0036386401522001	GWHGABLD000433//Protein=GWHPABLD000433	GO:0005665//RNA polymerase II, core complex	GO:0003899//DNA-directed 5'-3' RNA polymerase activity;GO:0003677//DNA binding	GO:0006366//transcription by RNA polymerase II	K03006//DNA-directed RNA polymerase II subunit RPB1 [EC:2.7.7.6]	Protein=GWHPABLD000433//1	Protein=GWHPABLD000433//1
GWHGABLD006803	1152	314.433544588295	39.0234587729873	-3.01034157689952	5.60486731252072e-12	Down	8.302324462358e-14	GWHGABLD006803//Protein=GWHPABLD006803	NA	NA	NA	NA	NA	Protein=GWHPABLD006803
GWHGABLD004549	2988	259.182208137602	91.401377140898	-1.50367887856387	0.00291678060019265	Down	0.000380955392447893	GWHGABLD004549//Protein=GWHPABLD004549	GO:0016021//integral component of membrane	GO:0008271//secondary active sulfate transmembrane transporter activity	NA	K03321//sulfate permease, SulP family	Protein=GWHPABLD004549//1	Protein=GWHPABLD004549//1
GWHGABLD005536	5613	80427.653737851	37799.5472132666	-1.08932268083609	0.000444139939699714	Down	4.40281153725966e-05	GWHGABLD005536//Protein=GWHPABLD005536	NA	NA	NA	NA	NA	Protein=GWHPABLD005536
GWHGABLD006832	1674	18.9438158445194	77.2273379934054	2.02738468139851	0.00129298607808487	Up	0.000148616972655532	GWHGABLD006832//Protein=GWHPABLD006832	NA	NA	NA	K22614//NLR family CARD domain-containing protein 3;K14319//Ran GTPase-activating protein 1	Protein=GWHPABLD006832//1	Protein=GWHPABLD006832//1
GWHGABLD006045	1128	307.294042828831	76.9936029947693	-1.99680930952512	0.000251858874279512	Down	2.25208984327886e-05	GWHGABLD006045//Protein=GWHPABLD006045	NA	NA	NA	NA	NA	Protein=GWHPABLD006045
GWHGABLD003988	414	1429.78167741727	5548.36475122909	1.9562677645875	5.11510063392091e-06	Up	2.64461120939082e-07	GWHGABLD003988//Protein=GWHPABLD003988	GO:0005840//ribosome	GO:0003735//structural constituent of ribosome	GO:0006412//translation	K02974//small subunit ribosomal protein S24e	Protein=GWHPABLD003988//1	Protein=GWHPABLD003988//1
GWHGABLD006345	1458	148.402650360351	607.664954829189	2.03375923372621	1.74514322133935e-05	Up	1.04643967552181e-06	GWHGABLD006345//Protein=GWHPABLD006345	NA	GO:0005524//ATP binding;GO:0004816//asparagine-tRNA ligase activity;GO:0003676//nucleic acid binding	GO:0006421//asparaginyl-tRNA aminoacylation	K01893//asparaginyl-tRNA synthetase [EC:6.1.1.22]	Protein=GWHPABLD006345//1	Protein=GWHPABLD006345//1
GWHGABLD001462	1341	68.9168348656974	310.786134315981	2.17299378979105	0.0156839912112885	Up	0.00275908846521722	GWHGABLD001462//Protein=GWHPABLD001462	NA	GO:0046872//metal ion binding;GO:0003993//acid phosphatase activity	NA	K22390//acid phosphatase type 7	Protein=GWHPABLD001462//1	Protein=GWHPABLD001462//1
GWHGABLD005292	7708	1393.93892399579	647.026127020889	-1.10727147554923	0.0157247736931556	Down	0.00277048070907756	GWHGABLD005292//Protein=GWHPABLD005292	NA	NA	NA	NA	NA	Protein=GWHPABLD005292
GWHGABLD005441	885	254.965456432833	540.351040593871	1.08359516359156	0.0217997288953063	Up	0.0041823436578803	GWHGABLD005441//Protein=GWHPABLD005441	NA	GO:0004164//diphthine synthase activity	GO:0017183//peptidyl-diphthamide biosynthetic process from peptidyl-histidine	K00586//diphthine methyl ester synthase [EC:2.1.1.314]	Protein=GWHPABLD005441//1	Protein=GWHPABLD005441//1
GWHGABLD003416	3279	104.421795211459	293.079527033613	1.48886932588328	0.027026688124811	Up	0.00542841407496359	GWHGABLD003416//Protein=GWHPABLD003416	NA	NA	NA	K14319//Ran GTPase-activating protein 1	Protein=GWHPABLD003416//1	Protein=GWHPABLD003416//1
GWHGABLD003029	1337	475.804017425412	236.234712656712	-1.0101464812074	0.0132057252749684	Down	0.00224559695397254	GWHGABLD003029//Protein=GWHPABLD003029	NA	NA	NA	K22614//NLR family CARD domain-containing protein 3;K17576//protein phosphatase 1 regulatory subunit 37	Protein=GWHPABLD003029//1;RUS31186.1//hypothetical protein BC938DRAFT_478298 [Jimgerdemannia flammicorona]	Protein=GWHPABLD003029//1
GWHGABLD004439	1500	16681.7308446549	15.735846704429	-10.049998462432	4.93299227582905e-60	Down	3.51302683081402e-63	GWHGABLD004439//Protein=GWHPABLD004439	NA	NA	NA	K03320//ammonium transporter, Amt family	Protein=GWHPABLD004439//1	Protein=GWHPABLD004439//1
GWHGABLD004417	1614	1277.98292948477	3000.92140781121	1.23153697040725	0.000368092489483352	Up	3.50739033562687e-05	GWHGABLD004417//Protein=GWHPABLD004417	GO:0005634//nucleus;GO:0000781//chromosome, telomeric region	GO:0004516//nicotinate phosphoribosyltransferase activity;GO:0004514//nicotinate-nucleotide diphosphorylase (carboxylating) activity	GO:0019358//nicotinate nucleotide salvage;GO:0001302//replicative cell aging;GO:0000183//rDNA heterochromatin assembly;GO:0006348//chromatin silencing at telomere;GO:0009435//NAD biosynthetic process	K00763//nicotinate phosphoribosyltransferase [EC:6.3.4.21]	Protein=GWHPABLD004417//1	Protein=GWHPABLD004417//1
GWHGABLD006053	1533	1573.02357794521	441.512007740328	-1.83301571507994	0.0174447417259794	Down	0.0031679313061706	GWHGABLD006053//Protein=GWHPABLD006053	NA	GO:0016491//oxidoreductase activity	NA	K03885//NADH dehydrogenase [EC:1.6.99.3]	Protein=GWHPABLD006053//1	Protein=GWHPABLD006053//1
GWHGABLD003554	807	57.9228147263201	243.044685394812	2.069017971189	0.000131781603300943	Up	1.07550005257713e-05	GWHGABLD003554//Protein=GWHPABLD003554	NA	NA	NA	K22614//NLR family CARD domain-containing protein 3;K17576//protein phosphatase 1 regulatory subunit 37	Protein=GWHPABLD003554//1	Protein=GWHPABLD003554//1
GWHGABLD003502	5193	3.47439156064227	24.1678459158477	2.79825663249326	0.044678171119821	Up	0.0102084786562937	GWHGABLD003502//Protein=GWHPABLD003502	GO:0034993//meiotic nuclear membrane microtubule tethering complex;GO:0000329//fungal-type vacuole membrane;GO:0043332//mating projection tip;GO:0005934//cellular bud tip;GO:0071563//Myo2p-Vac17p-Vac8p transport complex;GO:0005935//cellular bud neck;GO:0030133//transport vesicle;GO:0016459//myosin complex;GO:0000131//incipient cellular bud site;GO:0032432//actin filament bundle;GO:0031941//filame…	GO:0003779//actin binding;GO:0051015//actin filament binding;GO:0005524//ATP binding;GO:0003774//motor activity;GO:0000146//microfilament motor activity;GO:0005516//calmodulin binding	GO:0000132//establishment of mitotic spindle orientation;GO:0009826//unidimensional cell growth;GO:0045033//peroxisome inheritance;GO:0006904//vesicle docking involved in exocytosis;GO:0048313//Golgi inheritance;GO:0007118//budding cell apical bud growth;GO:0000001//mitochondrion inheritance;GO:0000011//vacuole inheritance;GO:0007107//membrane addition at site of cytokinesis;GO:0030050//vesicle t…	K10357//myosin V	Protein=GWHPABLD003502//1	Protein=GWHPABLD003502//1
GWHGABLD006552	1605	102.860113765339	27.7734624491717	-1.88890470373377	0.0109115432436139	Down	0.00178880305845315	GWHGABLD006552//Protein=GWHPABLD006552	NA	GO:0005524//ATP binding;GO:0004672//protein kinase activity	NA	NA	Protein=GWHPABLD006552//1	Protein=GWHPABLD006552//1
GWHGABLD001261	3750	5.25578821323799	69.9470158526682	3.73428346181341	0.0005989638643251	Up	6.14234414348486e-05	GWHGABLD001261//Protein=GWHPABLD001261	GO:0005730//nucleolus	GO:0003723//RNA binding	NA	K11294//nucleolin	Protein=GWHPABLD001261//1	Protein=GWHPABLD001261//1
GWHGABLD005616	1455	910.967904283296	117.154929113581	-2.95898257045184	7.82526214574395e-05	Down	5.82951858505285e-06	GWHGABLD005616//Protein=GWHPABLD005616	GO:0016021//integral component of membrane	NA	NA	NA	Protein=GWHPABLD005616//1	Protein=GWHPABLD005616//1
GWHGABLD004067	384	2034.67637688434	9038.65131767656	2.15130817362171	3.14679026007538e-05	Up	2.02432008193215e-06	GWHGABLD004067//Protein=GWHPABLD004067	GO:0005840//ribosome	GO:0003735//structural constituent of ribosome	GO:0006412//translation	K02921//large subunit ribosomal protein L37Ae	Protein=GWHPABLD004067//1	Protein=GWHPABLD004067//1
GWHGABLD006352	2166	4.59690317844209	29.2415449865269	2.66928535351764	0.0203617215166457	Up	0.00382525433420534	GWHGABLD006352//Protein=GWHPABLD006352	NA	NA	NA	NA	NA	Protein=GWHPABLD006352
GWHGABLD004775	2106	2373.76993482853	1035.64045506189	-1.19665688889984	0.00468088455588157	Down	0.000662030816691412	GWHGABLD004775//Protein=GWHPABLD004775	GO:0016021//integral component of membrane	NA	NA	K19849//signaling mucin MSB2	Protein=GWHPABLD004775//1	Protein=GWHPABLD004775//1
GWHGABLD001872	2196	640.326219801297	200.671413168995	-1.67397197513887	0.00284911476057974	Down	0.000370088685607281	GWHGABLD001872//Protein=GWHPABLD001872	GO:0016021//integral component of membrane	GO:0008271//secondary active sulfate transmembrane transporter activity	NA	K14708//solute carrier family 26 (sodium-independent sulfate anion transporter), member 11	Protein=GWHPABLD001872//1	Protein=GWHPABLD001872//1
GWHGABLD004501	3038	3787.48381296807	1891.75790758521	-1.00151224714047	0.0089094691018912	Down	0.00139587181485263	GWHGABLD004501//Protein=GWHPABLD004501	GO:0000164//protein phosphatase type 1 complex	GO:0046872//metal ion binding;GO:0004721//phosphoprotein phosphatase activity;GO:0004722//protein serine/threonine phosphatase activity	NA	K06269//serine/threonine-protein phosphatase PP1 catalytic subunit [EC:3.1.3.16]	Protein=GWHPABLD004501//1	Protein=GWHPABLD004501//1
GWHGABLD002273	1854	2193.25371034547	835.460378953767	-1.39242939282523	1.82902613814127e-05	Down	1.10194852077163e-06	GWHGABLD002273//Protein=GWHPABLD002273	NA	NA	NA	NA	NA	Protein=GWHPABLD002273
GWHGABLD000665	1998	6412.80562075309	17219.5614303163	1.42502081554594	0.000398459367197314	Up	3.87052112845133e-05	GWHGABLD000665//Protein=GWHPABLD000665	GO:0034099//luminal surveillance complex	GO:0005524//ATP binding;GO:0051082//unfolded protein binding;GO:0016887//ATPase activity	GO:0070880//fungal-type cell wall beta-glucan biosynthetic process;GO:0006986//response to unfolded protein;GO:0006616//SRP-dependent cotranslational protein targeting to membrane, translocation;GO:0030433//ubiquitin-dependent ERAD pathway;GO:0000742//karyogamy involved in conjugation with cellular fusion;GO:0031204//posttranslational protein targeting to membrane, translocation;GO:0001300//chron…	K09490//heat shock 70kDa protein 5	Protein=GWHPABLD000665//1	Protein=GWHPABLD000665//1
GWHGABLD001227	1494	1440.96063934057	549.310511296036	-1.39133712418373	0.0048626766355305	Down	0.000695360681109903	GWHGABLD001227//Protein=GWHPABLD001227	NA	GO:0004356//glutamate-ammonia ligase activity	GO:0006807//nitrogen compound metabolic process;GO:0006542//glutamine biosynthetic process	K01915//glutamine synthetase [EC:6.3.1.2]	Protein=GWHPABLD001227//1	Protein=GWHPABLD001227//1
GWHGABLD005714	2533	1555.64241337942	658.592307858222	-1.24005290743799	0.000368598340597116	Down	3.51746030764945e-05	GWHGABLD005714//Protein=GWHPABLD005714	NA	NA	NA	NA	NA	Protein=GWHPABLD005714
GWHGABLD006429	987	718.920725145352	73.3005732778135	-3.29393630780763	5.3114688565121e-05	Down	3.63882142142475e-06	GWHGABLD006429//Protein=GWHPABLD006429	NA	NA	NA	NA	NA	Protein=GWHPABLD006429
GWHGABLD001312	1047	616.769062821995	0.185130533544819	-11.7019718277887	3.18904193835257e-18	Down	2.54360274245469e-20	GWHGABLD001312//Protein=GWHPABLD001312	NA	GO:0004356//glutamate-ammonia ligase activity;GO:0005524//ATP binding	GO:0006542//glutamine biosynthetic process	K01915//glutamine synthetase [EC:6.3.1.2]	Protein=GWHPABLD001312//1	Protein=GWHPABLD001312//1
GWHGABLD005232	2463	2041.61459505441	7183.51382453077	1.81497916497359	1.92982880873489e-09	Up	4.56276288634087e-11	GWHGABLD005232//Protein=GWHPABLD005232	NA	NA	NA	K09489//heat shock 70kDa protein 4	Protein=GWHPABLD005232//1	Protein=GWHPABLD005232//1
GWHGABLD003534	690	239.069281932136	94.1336276472859	-1.34464667117487	0.0167679311348991	Down	0.00300920000426902	GWHGABLD003534//Protein=GWHPABLD003534	NA	GO:0004719//protein-L-isoaspartate (D-aspartate) O-methyltransferase activity	NA	K00573//protein-L-isoaspartate(D-aspartate) O-methyltransferase [EC:2.1.1.77]	Protein=GWHPABLD003534//1	Protein=GWHPABLD003534//1
GWHGABLD002239	1659	14523.4110225276	2335.22572735759	-2.63674641444005	0.00338730411356381	Down	0.000457848113341698	GWHGABLD002239//Protein=GWHPABLD002239	NA	NA	NA	NA	NA	Protein=GWHPABLD002239
GWHGABLD002000	1983	858.700076074025	410.045636299217	-1.06636983522384	0.0207435812364445	Down	0.00391938388196792	GWHGABLD002000//Protein=GWHPABLD002000	NA	NA	NA	K01110//phosphatidylinositol-3,4,5-trisphosphate 3-phosphatase and dual-specificity protein phosphatase PTEN [EC:3.1.3.16 3.1.3.48 3.1.3.67]	Protein=GWHPABLD002000//1	Protein=GWHPABLD002000//1
GWHGABLD002068	805	4036.77869286846	17816.8948469729	2.14196952223147	5.93967827769112e-06	Up	3.13015377118034e-07	GWHGABLD002068//Protein=GWHPABLD002068	GO:0005840//ribosome	GO:0003735//structural constituent of ribosome	GO:0006412//translation	K02949//small subunit ribosomal protein S11e	Protein=GWHPABLD002068//1;XP_018210881.1//uncharacterized protein OGAPODRAFT_82734 [Ogataea polymorpha]	Protein=GWHPABLD002068//1
GWHGABLD002148	1206	2982.53660032665	43016.0224512997	3.85026238247402	4.66291289188621e-10	Up	9.56358718746068e-12	GWHGABLD002148//Protein=GWHPABLD002148	NA	GO:0016747//transferase activity, transferring acyl groups other than amino-acyl groups	NA	K07508//acetyl-CoA acyltransferase 2 [EC:2.3.1.16]	Protein=GWHPABLD002148//1	Protein=GWHPABLD002148//1
GWHGABLD003360	1242	28.5091969146052	195.611298528229	2.77849039772013	0.000186320542612429	Up	1.59513476587688e-05	GWHGABLD003360//Protein=GWHPABLD003360	GO:0005634//nucleus	GO:0016428//tRNA (cytosine-5-)-methyltransferase activity;GO:0003723//RNA binding;GO:0000049//tRNA binding	GO:0002127//tRNA wobble base cytosine methylation;GO:0036346//cellular response to L-cysteine;GO:0006417//regulation of translation;GO:0070301//cellular response to hydrogen peroxide	K15334//multisite-specific tRNA:(cytosine-C5)-methyltransferase [EC:2.1.1.202]	Protein=GWHPABLD003360//1	Protein=GWHPABLD003360//1
GWHGABLD001621	1611	666.342389761009	5358.92361266759	3.00760767216089	6.26719693603851e-10	Up	1.33895391027742e-11	GWHGABLD001621//Protein=GWHPABLD001621	NA	GO:0016705//oxidoreductase activity, acting on paired donors, with incorporation or reduction of molecular oxygen;GO:0020037//heme binding;GO:0005506//iron ion binding;GO:0004497//monooxygenase activity	NA	K15402//fatty acid omega-hydroxylase [EC:1.14.-.-]	Protein=GWHPABLD001621//1	Protein=GWHPABLD001621//1
GWHGABLD000287	1881	1205.62714651083	509.171917824902	-1.24355904875869	0.00128318097216263	Down	0.000147307201760872	GWHGABLD000287//Protein=GWHPABLD000287	NA	NA	NA	NA	Protein=GWHPABLD000287//1	Protein=GWHPABLD000287//1
GWHGABLD001409	4695	574.479797469485	1571.34382735517	1.45167082863306	0.0143967711586862	Up	0.00250164660498464	GWHGABLD001409//Protein=GWHPABLD001409	GO:0016021//integral component of membrane;GO:0005886//plasma membrane	GO:0005342//organic acid transmembrane transporter activity;GO:0005524//ATP binding;GO:0042626//ATPase-coupled transmembrane transporter activity;GO:0016887//ATPase activity	NA	K08712//ATP-binding cassette, subfamily G (WHITE), member 2, SNQ2	Protein=GWHPABLD001409//1	Protein=GWHPABLD001409//1
BGI_novel_G000294	4753	0.182948316559372	30.6620069541076	7.38887217971838	5.45867233229276e-05	Up	3.77076781250817e-06	NA	NA	NA	NA	NA	ETR96930.1//hypothetical protein M419DRAFT_92930 [Trichoderma reesei RUT C-30]	NA
GWHGABLD004451	1068	7.74700576589321	37.6709152485306	2.28174036672955	0.0298852192300974	Up	0.00618901990607628	GWHGABLD004451//Protein=GWHPABLD004451	GO:0005834//heterotrimeric G-protein complex	GO:0031683//G-protein beta/gamma-subunit complex binding;GO:0001664//G protein-coupled receptor binding;GO:0005525//GTP binding;GO:0003924//GTPase activity	GO:0007186//G protein-coupled receptor signaling pathway	K04630//guanine nucleotide-binding protein G(i) subunit alpha	Protein=GWHPABLD004451//1	Protein=GWHPABLD004451//1
GWHGABLD006397	4681	1728.44299287909	771.831672510991	-1.16311486979718	0.0296257436564006	Down	0.00611418637774169	GWHGABLD006397//Protein=GWHPABLD006397	GO:0005730//nucleolus	NA	NA	K11294//nucleolin	Protein=GWHPABLD006397//1;CDS11071.1//hypothetical protein LRAMOSA03335 [Lichtheimia ramosa]	Protein=GWHPABLD006397//1
GWHGABLD003067	3054	78.1050041660836	268.11017205921	1.77933906647496	0.0168007049722894	Up	0.00301986749395089	GWHGABLD003067//Protein=GWHPABLD003067	GO:0016459//myosin complex	GO:0003779//actin binding;GO:0005524//ATP binding;GO:0004672//protein kinase activity;GO:0003774//motor activity	NA	K10356//myosin I	Protein=GWHPABLD003067//1;XP_031027609.1//uncharacterized protein SmJEL517_g00731 [Synchytrium microbalum]	Protein=GWHPABLD003067//1
GWHGABLD005755	2621	2218.22636736793	545.099594080428	-2.02481484725495	1.66687748626059e-06	Down	7.45477183714322e-08	GWHGABLD005755//Protein=GWHPABLD005755	GO:0016021//integral component of membrane	GO:0015095//magnesium ion transmembrane transporter activity	GO:0008643//carbohydrate transport	K22733//magnesium transporter	EDQ31013.1//nucleotide-sugar transporter [Enterocytozoon bieneusi H348]	Protein=GWHPABLD005755
GWHGABLD002738	2592	0.181021227255094	10.5995852328729	5.87170511900621	0.0218211458940944	Up	0.00419266853883112	GWHGABLD002738//Protein=GWHPABLD002738	NA	NA	NA	K12880//THO complex subunit 3;K14855//ribosome assembly protein 4	Protein=GWHPABLD002738//1	Protein=GWHPABLD002738//1
BGI_novel_G000063	8885	276.13402021028	668.08605562563	1.27466530554061	0.0177208564007079	Up	0.00322564513318682	NA	NA	NA	NA	NA
GWHGABLD002692	3101	109.71008089683	670.898407084294	2.61239822198746	1.09688307330363e-10	Up	2.06222141683633e-12	GWHGABLD002692//Protein=GWHPABLD002692	GO:0016021//integral component of membrane	GO:0022857//transmembrane transporter activity	GO:0010255//glucose mediated signaling pathway;GO:0051594//detection of glucose	K08139//MFS transporter, SP family, sugar:H+ symporter	XP_008084211.1//MFS general substrate transporter [Glarea lozoyensis ATCC 20868];Protein=GWHPABLD002692//1	Protein=GWHPABLD002692//1
GWHGABLD002365	1620	4404.61163604779	413.714476205909	-3.41230747462954	5.57452430023113e-14	Down	6.82821663324138e-16	GWHGABLD002365//Protein=GWHPABLD002365	GO:0016020//membrane	GO:0003885//D-arabinono-1,4-lactone oxidase activity;GO:0071949//FAD binding	NA	K00103//L-gulonolactone oxidase [EC:1.1.3.8]	Protein=GWHPABLD002365//1	Protein=GWHPABLD002365//1
GWHGABLD000318	363	116.136487817101	511.526233766494	2.13898692085032	0.0113530846614612	Up	0.0018789751284173	GWHGABLD000318//Protein=GWHPABLD000318	GO:0005634//nucleus;GO:0005737//cytoplasm;GO:0000786//nucleosome	GO:0003677//DNA binding;GO:0008234//cysteine-type peptidase activity;GO:0046982//protein heterodimerization activity	GO:0006914//autophagy;GO:0015031//protein transport	K11252//histone H2B	Protein=GWHPABLD000318//1	Protein=GWHPABLD000318//1
GWHGABLD002660	531	2743.61901911042	10259.9372760609	1.90286984421096	0.000280741440669288	Up	2.57909456247957e-05	GWHGABLD002660//Protein=GWHPABLD002660	GO:0005840//ribosome;GO:0022625//cytosolic large ribosomal subunit	GO:0003735//structural constituent of ribosome	GO:0006412//translation	K02882//large subunit ribosomal protein L18Ae	Protein=GWHPABLD002660//1	Protein=GWHPABLD002660//1
GWHGABLD001637	3999	339.418019621782	107.522769744502	-1.65842095228166	0.0003845371542714	Down	3.6987825685363e-05	GWHGABLD001637//Protein=GWHPABLD001637	GO:0016021//integral component of membrane	GO:0005507//copper ion binding;GO:0008080//N-acetyltransferase activity;GO:0004500//dopamine beta-monooxygenase activity	GO:0006518//peptide metabolic process	NA	Protein=GWHPABLD001637//1	Protein=GWHPABLD001637//1
GWHGABLD003638	876	1375.87934245557	217.356930246164	-2.66221595804791	4.21591060591432e-14	Down	5.04396084456349e-16	GWHGABLD003638//Protein=GWHPABLD003638	NA	NA	NA	K14688//solute carrier family 30 (zinc transporter), member 1	NA	Protein=GWHPABLD003638
GWHGABLD003292	1023	532.64861882528	1855.98015597452	1.80092526009781	0.000680031060091371	Up	7.10928355087688e-05	GWHGABLD003292//Protein=GWHPABLD003292	GO:0005634//nucleus;GO:0005829//cytosol	GO:0016765//transferase activity, transferring alkyl or aryl (other than methyl) groups;GO:0004766//spermidine synthase activity;GO:0016740//transferase activity	GO:0015940//pantothenate biosynthetic process;GO:0008295//spermidine biosynthetic process;GO:0006596//polyamine biosynthetic process	K00797//spermidine synthase [EC:2.5.1.16]	Protein=GWHPABLD003292//1	Protein=GWHPABLD003292//1
GWHGABLD004758	1488	259.921352870858	585.742179798658	1.17219062998272	0.0427967715461948	Up	0.00964314094660023	GWHGABLD004758//Protein=GWHPABLD004758	GO:0016021//integral component of membrane	GO:0016491//oxidoreductase activity	NA	K20298//vacuolar protein sorting-associated protein 52;K10742//DNA replication ATP-dependent helicase Dna2 [EC:3.6.4.12];K14327//regulator of nonsense transcripts 2	Protein=GWHPABLD004758//1	Protein=GWHPABLD004758//1
GWHGABLD002910	1980	4876.32540285835	1330.73103745903	-1.87357539347282	0.00115531399711144	Down	0.000130369183584742	GWHGABLD002910//Protein=GWHPABLD002910	GO:0016021//integral component of membrane	GO:0005524//ATP binding;GO:0016887//ATPase activity	NA	K05681//ATP-binding cassette, subfamily G (WHITE), member 2;K21396//ATP-binding cassette, subfamily G (WHITE), eye pigment precursor transporter	Protein=GWHPABLD002910//1	Protein=GWHPABLD002910//1
GWHGABLD006150	2280	259.160276080623	119.591176536093	-1.11573364870862	0.0490185553467612	Down	0.0114825160406913	GWHGABLD006150//Protein=GWHPABLD006150	GO:0005634//nucleus	GO:0003677//DNA binding	NA	K09423//Myb-like DNA-binding protein BAS1;K09420//transcriptional activator Myb	Protein=GWHPABLD006150//1	Protein=GWHPABLD006150//1
GWHGABLD002750	1266	0.996788245090539	27.7354972979701	4.79830272794837	0.00946014144976054	Up	0.00149427387377645	GWHGABLD002750//Protein=GWHPABLD002750	GO:0005829//cytosol;GO:0005758//mitochondrial intermembrane space	GO:0005524//ATP binding;GO:0004017//adenylate kinase activity	GO:0046034//ATP metabolic process;GO:0006270//DNA replication initiation;GO:0046033//AMP metabolic process;GO:0006172//ADP biosynthetic process	K00939//adenylate kinase [EC:2.7.4.3]	Protein=GWHPABLD002750//1	Protein=GWHPABLD002750//1
BGI_novel_G000195	5553	304.40782417813	1172.65201497513	1.94569761051466	0.00041692248201761	Up	4.07955768617145e-05	NA	NA	NA	NA	NA
GWHGABLD002905	1528	102.777873007057	237.113318110071	1.20604699703758	0.0182535769636927	Up	0.00335901174150278	GWHGABLD002905//Protein=GWHPABLD002905	NA	GO:0005524//ATP binding;GO:0004672//protein kinase activity	NA	K22614//NLR family CARD domain-containing protein 3;K14319//Ran GTPase-activating protein 1	Protein=GWHPABLD002905//1;RUS27651.1//hypothetical protein BC938DRAFT_482947 [Jimgerdemannia flammicorona];OAQ22361.1//RNI-like protein [Mortierella elongata AG-77];RUP50392.1//hypothetical protein BC936DRAFT_139384 [Jimgerdemannia flammicorona]	Protein=GWHPABLD002905//1
GWHGABLD004328	1248	992.392231183205	2515.28930295002	1.3417419986993	0.00012575498696355	Up	1.01735981477419e-05	GWHGABLD004328//Protein=GWHPABLD004328	GO:0042025//host cell nucleus;GO:0005634//nucleus	GO:0043565//sequence-specific DNA binding;GO:0000156//phosphorelay response regulator activity;GO:0003700//DNA-binding transcription factor activity	NA	K09419//heat shock transcription factor, other eukaryote	Protein=GWHPABLD004328//1	Protein=GWHPABLD004328//1
GWHGABLD003111	1397	8314.54465219287	19229.7478820659	1.2096306865863	0.0263265440349849	Up	0.00523831106920294	GWHGABLD003111//Protein=GWHPABLD003111	NA	GO:0070403//NAD+ binding;GO:0003857//3-hydroxyacyl-CoA dehydrogenase activity	GO:0006631//fatty acid metabolic process	K00022//3-hydroxyacyl-CoA dehydrogenase [EC:1.1.1.35]	Protein=GWHPABLD003111//1	Protein=GWHPABLD003111//1
GWHGABLD005815	3750	436.065818897939	158.133869168637	-1.46339951119533	0.0306153000504769	Down	0.00639639572733781	GWHGABLD005815//Protein=GWHPABLD005815	GO:0000276//mitochondrial proton-transporting ATP synthase complex, coupling factor F(o);GO:0016021//integral component of membrane	GO:0004674//protein serine/threonine kinase activity	GO:0015986//ATP synthesis coupled proton transport;GO:0006281//DNA repair	K10750//chromatin assembly factor 1 subunit A;K03260//translation initiation factor 4G;K06687//nucleolar protein involved in exit from mitosis;K22909//zinc finger CCCH domain-containing protein 13	Protein=GWHPABLD005815//1	Protein=GWHPABLD005815//1
GWHGABLD003213	978	2854.62437960485	13750.0167757075	2.26806054993043	2.17378061940724e-07	Up	7.8331647444813e-09	GWHGABLD003213//Protein=GWHPABLD003213	GO:0005840//ribosome	NA	GO:0042254//ribosome biogenesis	K02941//large subunit ribosomal protein LP0	Protein=GWHPABLD003213//1	Protein=GWHPABLD003213//1
GWHGABLD000686	926	14257.0511059273	34878.8038555047	1.29067495565832	0.00549576682606745	Up	0.000802330294362504	GWHGABLD000686//Protein=GWHPABLD000686	GO:0005840//ribosome	GO:0003735//structural constituent of ribosome	GO:0006412//translation	K02977//small subunit ribosomal protein S27Ae	Protein=GWHPABLD000686//1	Protein=GWHPABLD000686//1
GWHGABLD001168	1218	6029.86654542871	2962.71893070707	-1.02520430618946	0.0193863038538314	Down	0.0036005896916958	GWHGABLD001168//Protein=GWHPABLD001168	NA	GO:0003824//catalytic activity;GO:0030170//pyridoxal phosphate binding	GO:0019346//transsulfuration	K01758//cystathionine gamma-lyase [EC:4.4.1.1]	Protein=GWHPABLD001168//1	Protein=GWHPABLD001168//1
GWHGABLD005564	582	105.015842992602	221.39578036768	1.07602073228936	0.0180390232446894	Up	0.00331058205982697	GWHGABLD005564//Protein=GWHPABLD005564	NA	NA	NA	K07305//peptide-methionine (R)-S-oxide reductase [EC:1.8.4.12]	NA	Protein=GWHPABLD005564
BGI_novel_G000283	2180	70.3059551064666	476.332519341005	2.76025024542043	2.2101931445191e-05	Up	1.36485399342483e-06	NA	NA	NA	NA	NA
GWHGABLD004557	4371	25.2072587900499	318.777541897102	3.6606388507241	3.88746141336673e-05	Up	2.57466109844115e-06	GWHGABLD004557//Protein=GWHPABLD004557	GO:0034993//meiotic nuclear membrane microtubule tethering complex;GO:0000329//fungal-type vacuole membrane;GO:0043332//mating projection tip;GO:0005934//cellular bud tip;GO:0071563//Myo2p-Vac17p-Vac8p transport complex;GO:0005935//cellular bud neck;GO:0030133//transport vesicle;GO:0016459//myosin complex;GO:0000131//incipient cellular bud site;GO:0032432//actin filament bundle;GO:0031941//filame…	GO:0051015//actin filament binding;GO:0016787//hydrolase activity;GO:0005524//ATP binding;GO:0003774//motor activity;GO:0000146//microfilament motor activity;GO:0005516//calmodulin binding	GO:0000132//establishment of mitotic spindle orientation;GO:0009826//unidimensional cell growth;GO:0045033//peroxisome inheritance;GO:0006904//vesicle docking involved in exocytosis;GO:0006334//nucleosome assembly;GO:0048313//Golgi inheritance;GO:0007118//budding cell apical bud growth;GO:0000001//mitochondrion inheritance;GO:0000011//vacuole inheritance;GO:0007107//membrane addition at site of c…	K10357//myosin V	Protein=GWHPABLD004557//1	Protein=GWHPABLD004557//1
GWHGABLD000871	1119	56.8378995290147	206.460897225275	1.86094342228622	0.0250770471197977	Up	0.00491468691594382	GWHGABLD000871//Protein=GWHPABLD000871	NA	NA	NA	NA	NA	Protein=GWHPABLD000871
GWHGABLD001281	1554	3227.74975370356	1033.10897023992	-1.64353629653795	3.19351689496639e-08	Down	9.27898371418807e-10	GWHGABLD001281//Protein=GWHPABLD001281	GO:0005811//lipid droplet;GO:0016021//integral component of membrane	GO:0004144//diacylglycerol O-acyltransferase activity;GO:0016747//transferase activity, transferring acyl groups other than amino-acyl groups	GO:0035356//cellular triglyceride homeostasis;GO:0140042//lipid droplet formation;GO:0019432//triglyceride biosynthetic process;GO:0006672//ceramide metabolic process	K14457//2-acylglycerol O-acyltransferase 2 [EC:2.3.1.22]	Protein=GWHPABLD001281//1	Protein=GWHPABLD001281//1
GWHGABLD006324	2869	1627.76013287347	765.428384357587	-1.08854881284934	0.00779668089314023	Down	0.0011953768437634	GWHGABLD006324//Protein=GWHPABLD006324	GO:0016021//integral component of membrane;GO:0005777//peroxisome	GO:0003997//acyl-CoA oxidase activity;GO:0071949//FAD binding	GO:0006635//fatty acid beta-oxidation	K00232//acyl-CoA oxidase [EC:1.3.3.6]	Protein=GWHPABLD006324//1;KAF4808229.1//Peroxisomal acyl-coenzyme A oxidase 1 [Colletotrichum siamense]	Protein=GWHPABLD006324//1
GWHGABLD005825	1006	267.740793925603	1538.47169918388	2.52258903003934	2.00178150921978e-07	Up	6.95676809926829e-09	GWHGABLD005825//Protein=GWHPABLD005825	GO:0016021//integral component of membrane	NA	NA	NA	Protein=GWHPABLD005825//1;XP_018161484.1//Capsule polysaccharide biosynthesis protein [Colletotrichum higginsianum IMI 349063]	Protein=GWHPABLD005825//1
GWHGABLD004059	572	4038.81229891005	18111.2005494266	2.1648791779337	7.61347841807067e-06	Up	4.16404459840355e-07	GWHGABLD004059//Protein=GWHPABLD004059	GO:0005840//ribosome	GO:0003735//structural constituent of ribosome	GO:0006412//translation	K02953//small subunit ribosomal protein S13e	ORX40388.1//40S ribosomal protein S13 [Piromyces finnis];Protein=GWHPABLD004059//1	Protein=GWHPABLD004059//1
GWHGABLD000361	2101	3860.8021092597	419.319232028978	-3.20277970299081	5.30685326185513e-11	Down	9.59935001076202e-13	GWHGABLD000361//Protein=GWHPABLD000361	GO:0016021//integral component of membrane	NA	NA	NA	Protein=GWHPABLD000361//1;RUS24302.1//hypothetical protein BC938DRAFT_473807 [Jimgerdemannia flammicorona]	Protein=GWHPABLD000361//1
GWHGABLD002413	1872	394.820991807192	923.573964913062	1.22602880792103	0.0360787462760513	Up	0.0077953935480373	GWHGABLD002413//Protein=GWHPABLD002413	NA	GO:0004252//serine-type endopeptidase activity	NA	K01312//trypsin [EC:3.4.21.4]	Protein=GWHPABLD002413//1	Protein=GWHPABLD002413//1
BGI_novel_G000259	1396	55948.0362887242	15185.9316437192	-1.88135207585688	1.61070502503208e-07	Down	5.41413453792295e-09	NA	NA	NA	NA	NA
GWHGABLD000396	2331	0.357784721614163	52.3960528998148	7.19422254282552	5.49578470230413e-05	Up	3.81205974935495e-06	GWHGABLD000396//Protein=GWHPABLD000396	NA	GO:0004252//serine-type endopeptidase activity	NA	K01336//cerevisin [EC:3.4.21.48]	Protein=GWHPABLD000396//1	Protein=GWHPABLD000396//1
GWHGABLD005458	2556	6465.62641766706	27888.0526082893	2.10878513967882	7.30549563090393e-07	Up	3.0383203592422e-08	GWHGABLD005458//Protein=GWHPABLD005458	NA	GO:0016746//transferase activity, transferring acyl groups	NA	K00624//carnitine O-acetyltransferase [EC:2.3.1.7]	Protein=GWHPABLD005458//1	Protein=GWHPABLD005458//1
GWHGABLD001113	771	50.5474997360933	232.138747908565	2.19927571510148	9.73956616150451e-06	Up	5.47945966926973e-07	GWHGABLD001113//Protein=GWHPABLD001113	GO:0005737//cytoplasm	GO:0004364//glutathione transferase activity	NA	K00799//glutathione S-transferase [EC:2.5.1.18]	Protein=GWHPABLD001113//1	Protein=GWHPABLD001113//1
GWHGABLD003635	654	393.024614484796	805.308017928722	1.03492102851386	0.00758145256467871	Up	0.0011575725892801	GWHGABLD003635//Protein=GWHPABLD003635	GO:0016021//integral component of membrane	GO:0008324//cation transmembrane transporter activity	NA	K14692//solute carrier family 30 (zinc transporter), member 5/7	Protein=GWHPABLD003635//1	Protein=GWHPABLD003635//1
GWHGABLD006304	1794	3107.83779794138	7300.2377693304	1.23203224385363	0.0032382364326317	Up	0.000431703361478888	GWHGABLD006304//Protein=GWHPABLD006304	NA	GO:0003852//2-isopropylmalate synthase activity	GO:0009098//leucine biosynthetic process	K01655//homocitrate synthase [EC:2.3.3.14]	Protein=GWHPABLD006304//1	Protein=GWHPABLD006304//1
GWHGABLD001013	1473	119503.488155302	321023.48971376	1.4256261358564	0.00214687811342351	Up	0.000266945533829757	GWHGABLD001013//Protein=GWHPABLD001013	NA	GO:0003746//translation elongation factor activity;GO:0005525//GTP binding;GO:0003924//GTPase activity	NA	K03231//elongation factor 1-alpha	AYM47848.1//transcription elongation factor 1 [Starmerella bombicola];Protein=GWHPABLD001013//1	Protein=GWHPABLD001013//1
GWHGABLD000552	1125	334.202798670253	2882.83193436903	3.10869101196805	1.02548828801525e-08	Up	2.70211270877114e-10	GWHGABLD000552//Protein=GWHPABLD000552	GO:0016021//integral component of membrane	NA	NA	NA	Protein=GWHPABLD000552//1	Protein=GWHPABLD000552//1
GWHGABLD006594	1290	73.0031470646044	207.16790228363	1.50476993225441	0.000376460479667789	Up	3.60321097189509e-05	GWHGABLD006594//Protein=GWHPABLD006594	NA	NA	NA	NA	NA	Protein=GWHPABLD006594
GWHGABLD004576	1035	42.5486269938872	125.139825197601	1.5563565106159	0.0221051601676589	Up	0.0042755743494774	GWHGABLD004576//Protein=GWHPABLD004576	NA	GO:0046872//metal ion binding;GO:0004722//protein serine/threonine phosphatase activity	NA	K14803//protein phosphatase PTC2/3 [EC:3.1.3.16]	Protein=GWHPABLD004576//1	Protein=GWHPABLD004576//1
GWHGABLD001737	2970	47252.7374496774	15915.2023419858	-1.56999241092682	0.000368092489483352	Down	3.50438602438923e-05	GWHGABLD001737//Protein=GWHPABLD001737	GO:0005737//cytoplasm	GO:0004122//cystathionine beta-synthase activity	GO:0019343//cysteine biosynthetic process via cystathionine;GO:0006535//cysteine biosynthetic process from serine	K01697//cystathionine beta-synthase [EC:4.2.1.22]	Protein=GWHPABLD001737//1;ONH73330.1//Cysteine synthase [Pichia kudriavzevii]	Protein=GWHPABLD001737//1
GWHGABLD002487	942	346.526930771854	973.70723904019	1.49052059015345	0.00479018759585253	Up	0.000680089332278067	GWHGABLD002487//Protein=GWHPABLD002487	GO:0016021//integral component of membrane	GO:0016787//hydrolase activity	NA	K22132//tRNA threonylcarbamoyladenosine dehydratase;K01525//bis(5'-nucleosyl)-tetraphosphatase (symmetrical) [EC:3.6.1.41]	Protein=GWHPABLD002487//1	Protein=GWHPABLD002487//1
GWHGABLD006470	2154	2036.7879111323	5081.3927397733	1.31892821243463	7.56369370447752e-06	Up	4.11526989760777e-07	GWHGABLD006470//Protein=GWHPABLD006470	NA	GO:0051287//NAD binding;GO:0008692//3-hydroxybutyryl-CoA epimerase activity;GO:0003857//3-hydroxyacyl-CoA dehydrogenase activity;GO:0030976//thiamine pyrophosphate binding;GO:0016903//oxidoreductase activity, acting on the aldehyde or oxo group of donors;GO:0004300//enoyl-CoA hydratase activity	GO:0006635//fatty acid beta-oxidation;GO:0006631//fatty acid metabolic process	K00022//3-hydroxyacyl-CoA dehydrogenase [EC:1.1.1.35];K00074//3-hydroxybutyryl-CoA dehydrogenase [EC:1.1.1.157]	Protein=GWHPABLD006470//1	Protein=GWHPABLD006470//1
GWHGABLD005082	1803	15.6786475080646	108.615654299156	2.79235902916096	0.000259262380331777	Up	2.34484562755559e-05	GWHGABLD005082//Protein=GWHPABLD005082	NA	GO:0016787//hydrolase activity	GO:0006629//lipid metabolic process	NA	Protein=GWHPABLD005082//1	Protein=GWHPABLD005082//1
GWHGABLD006028	1980	680.150720744383	276.967935079151	-1.29613551827144	0.0306153000504769	Down	0.00640126199602621	GWHGABLD006028//Protein=GWHPABLD006028	GO:0005737//cytoplasm	GO:0004397//histidine ammonia-lyase activity	GO:0019557//histidine catabolic process to glutamate and formate;GO:0019556//histidine catabolic process to glutamate and formamide	K10775//phenylalanine ammonia-lyase [EC:4.3.1.24]	Protein=GWHPABLD006028//1	Protein=GWHPABLD006028//1
GWHGABLD003174	1159	5480.5393414947	28243.7089241909	2.36553977240641	0.000142154661982639	Up	1.17371217556343e-05	GWHGABLD003174//Protein=GWHPABLD003174	GO:0005758//mitochondrial intermembrane space	GO:0016531//copper chaperone activity	GO:0006825//copper ion transport	K02260//cytochrome c oxidase assembly protein subunit 17	Protein=GWHPABLD003174//1	Protein=GWHPABLD003174//1
GWHGABLD003184	525	196.507490740309	719.398485324171	1.87220681376995	0.000244111802337746	Up	2.15914298891526e-05	GWHGABLD003184//Protein=GWHPABLD003184	NA	GO:0008138//protein tyrosine/serine/threonine phosphatase activity;GO:0004725//protein tyrosine phosphatase activity;GO:0008428//ribonuclease inhibitor activity	GO:0051252//regulation of RNA metabolic process	NA	Protein=GWHPABLD003184//1	Protein=GWHPABLD003184//1
GWHGABLD006507	2289	256.902335276165	652.667577274111	1.34512836738297	5.81149307475881e-05	Up	4.08070942295413e-06	GWHGABLD006507//Protein=GWHPABLD006507	GO:0005634//nucleus	GO:0003677//DNA binding	GO:0006260//DNA replication	K02321//DNA polymerase alpha subunit B	Protein=GWHPABLD006507//1	Protein=GWHPABLD006507//1
GWHGABLD003700	1365	795.29715586715	1709.68299453515	1.10416293203335	0.00385648630690597	Up	0.000527856906556991	GWHGABLD003700//Protein=GWHPABLD003700	NA	GO:0016829//lyase activity;GO:0003824//catalytic activity;GO:0030170//pyridoxal phosphate binding	GO:0009058//biosynthetic process	K22121//gliotoxin/aspirochlorine biosynthesis aminotransferase [EC:2.6.1.-];K14264//kynurenine aminotransferase [EC:2.6.1.7]	Protein=GWHPABLD003700//1	Protein=GWHPABLD003700//1
BGI_novel_G000127	3544	183918.316209975	8275.81110695351	-4.47402063652319	9.85257158520154e-24	Down	4.77122110663513e-26	NA	NA	GO:0031177//phosphopantetheine binding;GO:0016740//transferase activity;GO:0016491//oxidoreductase activity	NA	K01043//reducing polyketide synthase SwnK [EC:2.3.1.-];K15320//6-methylsalicylic acid synthase [EC:2.3.1.165]	XP_033597926.1//nonribosomal peptide synthetase 7 [Pseudovirgaria hyperparasitica]	NA
GWHGABLD005942	954	91.5713231771188	200.755029938327	1.13246836075811	0.00699967204145059	Up	0.00106076784676021	GWHGABLD005942//Protein=GWHPABLD005942	NA	NA	NA	NA	NA	Protein=GWHPABLD005942
GWHGABLD004951	2217	372.674640987544	1128.38886816474	1.59827578064655	1.54277144386954e-05	Up	9.09709981145124e-07	GWHGABLD004951//Protein=GWHPABLD004951	NA	NA	NA	NA	Protein=GWHPABLD004951//1;KFH65236.1//hypothetical protein MVEG_08717 [Mortierella verticillata NRRL 6337]	Protein=GWHPABLD004951//1
GWHGABLD006493	1893	1533.4685569703	3282.33611081386	1.0979243930652	0.0122752480048714	Up	0.00205082835916737	GWHGABLD006493//Protein=GWHPABLD006493	NA	GO:0016746//transferase activity, transferring acyl groups	NA	K00624//carnitine O-acetyltransferase [EC:2.3.1.7]	Protein=GWHPABLD006493//1	Protein=GWHPABLD006493//1
GWHGABLD000597	2900	348.826392313302	135.947094406316	-1.35946388199085	0.0448286996110504	Down	0.0102797616256646	GWHGABLD000597//Protein=GWHPABLD000597	GO:0016021//integral component of membrane	GO:0046872//metal ion binding;GO:0003677//DNA binding;GO:0005524//ATP binding;GO:0005507//copper ion binding;GO:0000166//nucleotide binding;GO:0019829//ATPase-coupled cation transmembrane transporter activity	GO:0006355//regulation of transcription, DNA-templated;GO:0030001//metal ion transport	K17686//P-type Cu+ transporter [EC:7.2.2.8]	Protein=GWHPABLD000597//1	Protein=GWHPABLD000597//1
GWHGABLD001354	1572	492.131969099524	105.290326266506	-2.22467234527449	2.27422536672642e-08	Down	6.47835170695461e-10	GWHGABLD001354//Protein=GWHPABLD001354	GO:0016021//integral component of membrane	GO:0022857//transmembrane transporter activity	GO:0006260//DNA replication	NA	Protein=GWHPABLD001354//1	Protein=GWHPABLD001354//1
BGI_novel_G000201	1122	0.696480446939752	1064.07962395981	10.5772356387481	8.23290108274583e-05	Up	6.17965940835643e-06	NA	NA	GO:0003824//catalytic activity	NA	NA	KXS21091.1//NAD(P)-binding protein [Gonapodya prolifera JEL478]	NA
GWHGABLD006788	1607	293.664490389724	755.85239426133	1.3639356999633	0.00465899416822178	Up	0.000656140629593964	GWHGABLD006788//Protein=GWHPABLD006788	GO:0019898//extrinsic component of membrane;GO:0005743//mitochondrial inner membrane	GO:0043022//ribosome binding;GO:0000287//magnesium ion binding;GO:0005525//GTP binding;GO:0003924//GTPase activity	GO:0002181//cytoplasmic translation	K03979//GTPase [EC:3.6.5.-]	Protein=GWHPABLD006788//1;XP_021875876.1//hypothetical protein BCR41DRAFT_401715 [Lobosporangium transversale]	Protein=GWHPABLD006788//1
GWHGABLD005902	1395	9.80222062921304	71.4176706087518	2.86510055456524	0.00399228156901835	Up	0.000550065746428959	GWHGABLD005902//Protein=GWHPABLD005902	GO:0016021//integral component of membrane	GO:0004252//serine-type endopeptidase activity	NA	K20028//palmitoyltransferase ZDHHC2/15/20 [EC:2.3.1.225]	Protein=GWHPABLD005902//1	Protein=GWHPABLD005902//1
GWHGABLD002215	1680	9853.92684561815	4411.21232850209	-1.15952355676784	0.0204514892646586	Down	0.00384794435530751	GWHGABLD002215//Protein=GWHPABLD002215	GO:0005737//cytoplasm	GO:0004619//phosphoglycerate mutase activity;GO:0030145//manganese ion binding	GO:0006007//glucose catabolic process	K15633//2,3-bisphosphoglycerate-independent phosphoglycerate mutase [EC:5.4.2.12]	Protein=GWHPABLD002215//1	Protein=GWHPABLD002215//1
GWHGABLD006307	1328	475.75012713856	1723.3736461907	1.85695958033082	1.26675474891047e-07	Up	4.13170257086594e-09	GWHGABLD006307//Protein=GWHPABLD006307	GO:1903600//glutaminase complex;GO:0005829//cytosol	GO:0005525//GTP binding;GO:0016740//transferase activity;GO:0004359//glutaminase activity;GO:0003924//GTPase activity	GO:0006541//glutamine metabolic process;GO:0042819//vitamin B6 biosynthetic process;GO:0042823//pyridoxal phosphate biosynthetic process;GO:0008614//pyridoxine metabolic process	K08681//5'-phosphate synthase pdxT subunit [EC:4.3.3.6]	Protein=GWHPABLD006307//1	Protein=GWHPABLD006307//1
GWHGABLD004788	1317	844.87490575228	322.267065499261	-1.39048099040607	0.000565299644455963	Down	5.72465527999131e-05	GWHGABLD004788//Protein=GWHPABLD004788	GO:0016021//integral component of membrane	NA	GO:0008643//carbohydrate transport	K15280//solute carrier family 35, member C2	Protein=GWHPABLD004788//1	Protein=GWHPABLD004788//1
GWHGABLD001768	1314	9.79584107585952	40.9426792393973	2.0633642402205	0.0209465972834535	Up	0.00396794963495131	GWHGABLD001768//Protein=GWHPABLD001768	GO:0016021//integral component of membrane	GO:0016787//hydrolase activity	NA	K07019//uncharacterized protein	Protein=GWHPABLD001768//1	Protein=GWHPABLD001768//1
GWHGABLD005622	1807	749.472210782746	1883.83564171865	1.32972620870469	0.0049647552461358	Up	0.000712786396254791	GWHGABLD005622//Protein=GWHPABLD005622	GO:0005874//microtubule;GO:0005737//cytoplasm	GO:0005200//structural constituent of cytoskeleton;GO:0005525//GTP binding;GO:0003924//GTPase activity	GO:0007017//microtubule-based process	K07375//tubulin beta	Protein=GWHPABLD005622//1;KXS11622.1//the binding mode of Epothilone A On A,B-tubulin By electron crystallography [Gonapodya prolifera JEL478]	Protein=GWHPABLD005622//1
GWHGABLD000627	1926	17.801736898004	0.643606300654398	-4.78969575062192	0.0160785751065334	Down	0.00284197583749826	GWHGABLD000627//Protein=GWHPABLD000627	GO:0016021//integral component of membrane	GO:0005328//neurotransmitter:sodium symporter activity	NA	K05034//solute carrier family 6 (neurotransmitter transporter, GABA) member 1	Protein=GWHPABLD000627//1	Protein=GWHPABLD000627//1
BGI_novel_G000139	8567	7481.63441382957	323.912807673373	-4.52967605181664	6.22240372253575e-18	Down	5.22891069120652e-20	NA	NA	GO:0031177//phosphopantetheine binding;GO:0016740//transferase activity	NA	K01043//reducing polyketide synthase SwnK [EC:2.3.1.-]	EMR62731.1//putative polyketide synthase protein [Eutypa lata UCREL1]	NA
BGI_novel_G000144	8880	981.602929375971	10.7086284776491	-6.51829393253345	0.0386218529103571	Down	0.00851540069865159	NA	NA	GO:0031177//phosphopantetheine binding;GO:0016740//transferase activity	NA	K01043//reducing polyketide synthase SwnK [EC:2.3.1.-]	EMR62731.1//putative polyketide synthase protein [Eutypa lata UCREL1]	NA
GWHGABLD004400	1434	107.522633499944	310.46851130667	1.52980657429984	0.00109517899880976	Up	0.000122761126914013	GWHGABLD004400//Protein=GWHPABLD004400	NA	GO:0008081//phosphoric diester hydrolase activity	GO:0006629//lipid metabolic process	K18694//phosphatidylglycerol phospholipase C [EC:3.1.4.-]	Protein=GWHPABLD004400//1	Protein=GWHPABLD004400//1
GWHGABLD002521	1731	311.366449848357	660.561698762519	1.08507982003531	0.0112504233056751	Up	0.00186038191965373	GWHGABLD002521//Protein=GWHPABLD002521	GO:0005634//nucleus;GO:0005737//cytoplasm	GO:0043023//ribosomal large subunit binding	GO:0015031//protein transport	K07562//nonsense-mediated mRNA decay protein 3	Protein=GWHPABLD002521//1	Protein=GWHPABLD002521//1
GWHGABLD006134	3414	27.1888154547233	159.499734306577	2.55246881735107	0.0213141262334298	Up	0.0040466785741578	GWHGABLD006134//Protein=GWHPABLD006134	NA	GO:0004252//serine-type endopeptidase activity	NA	NA	Protein=GWHPABLD006134//1	Protein=GWHPABLD006134//1
GWHGABLD005906	1349	96185.763848211	24359.924498241	-1.981313719323	2.03190481208831e-05	Down	1.23864871040279e-06	GWHGABLD005906//Protein=GWHPABLD005906	GO:0005829//cytosol	GO:0004332//fructose-bisphosphate aldolase activity	GO:0016480//negative regulation of transcription by RNA polymerase III;GO:0006096//glycolytic process;GO:0030388//fructose 1,6-bisphosphate metabolic process	K01623//fructose-bisphosphate aldolase, class I [EC:4.1.2.13]	XP_006679107.1//uncharacterized protein BATDEDRAFT_35107 [Batrachochytrium dendrobatidis JAM81];Protein=GWHPABLD005906//1	Protein=GWHPABLD005906//1
BGI_novel_G000113	2180	136.965175940648	47.5600112158073	-1.52598816718935	0.00407901989092141	Down	0.00056296400431603	NA	NA	NA	NA	K22614//NLR family CARD domain-containing protein 3;K14319//Ran GTPase-activating protein 1	KFH63049.1//hypothetical protein MVEG_11086 [Mortierella verticillata NRRL 6337]	NA
GWHGABLD002189	1878	4894.42319427071	323.857072235554	-3.91770969441742	8.30414992792021e-18	Down	7.09655313595232e-20	GWHGABLD002189//Protein=GWHPABLD002189	NA	GO:0008270//zinc ion binding;GO:0004181//metallocarboxypeptidase activity	NA	K08783//extracellular matrix protein 14 [EC:3.4.17.-]	Protein=GWHPABLD002189//1	Protein=GWHPABLD002189//1
GWHGABLD000996	2274	17.8617528777451	76.7105383324915	2.10255111828919	0.00397708620461801	Up	0.00054719630731534	GWHGABLD000996//Protein=GWHPABLD000996	GO:0034993//meiotic nuclear membrane microtubule tethering complex;GO:0000329//fungal-type vacuole membrane;GO:0043332//mating projection tip;GO:0005934//cellular bud tip;GO:0071563//Myo2p-Vac17p-Vac8p transport complex;GO:0005935//cellular bud neck;GO:0030133//transport vesicle;GO:0016459//myosin complex;GO:0000131//incipient cellular bud site;GO:0032432//actin filament bundle;GO:0031941//filame…	GO:0003779//actin binding;GO:0051015//actin filament binding;GO:0005524//ATP binding;GO:0003774//motor activity;GO:0000146//microfilament motor activity;GO:0005516//calmodulin binding	GO:0000132//establishment of mitotic spindle orientation;GO:0009826//unidimensional cell growth;GO:0045033//peroxisome inheritance;GO:0006904//vesicle docking involved in exocytosis;GO:0048313//Golgi inheritance;GO:0007118//budding cell apical bud growth;GO:0000001//mitochondrion inheritance;GO:0000011//vacuole inheritance;GO:0007107//membrane addition at site of cytokinesis;GO:0030050//vesicle t…	K10352//myosin heavy chain;K10357//myosin V	Protein=GWHPABLD000996//1	Protein=GWHPABLD000996//1
GWHGABLD000268	3372	4.44529395159099	26.2536203885444	2.56216565727872	0.0429248477618564	Up	0.00970256849424101	GWHGABLD000268//Protein=GWHPABLD000268	NA	NA	NA	NA	Protein=GWHPABLD000268//1	Protein=GWHPABLD000268//1
GWHGABLD005032	864	65.4467347030389	249.317750763297	1.92959248304062	1.69403326785364e-06	Up	7.6003486593633e-08	GWHGABLD005032//Protein=GWHPABLD005032	NA	GO:0003839//gamma-glutamylcyclotransferase activity;GO:0061928//glutathione specific gamma-glutamylcyclotransferase activity	GO:0006751//glutathione catabolic process	K07232//glutathione-specific gamma-glutamylcyclotransferase [EC:4.3.2.7]	Protein=GWHPABLD005032//1	Protein=GWHPABLD005032//1
GWHGABLD006390	609	2805.54013395593	23552.2084421523	3.06951188854505	6.31545439183547e-06	Up	3.34617438222873e-07	GWHGABLD006390//Protein=GWHPABLD006390	NA	NA	NA	K14538//nuclear GTP-binding protein;K15634//probable phosphoglycerate mutase [EC:5.4.2.12]	Protein=GWHPABLD006390//1;EPB81807.1//hypothetical protein HMPREF1544_11463 [Mucor circinelloides 1006PhL]	Protein=GWHPABLD006390//1
GWHGABLD004532	2157	1618.18360245785	344.321042321909	-2.23254905279315	3.13481194753371e-05	Down	2.00920862610763e-06	GWHGABLD004532//Protein=GWHPABLD004532	GO:0000124//SAGA complex;GO:0046695//SLIK (SAGA-like) complex;GO:0005669//transcription factor TFIID complex	GO:0003723//RNA binding;GO:0003743//translation initiation factor activity;GO:0046982//protein heterodimerization activity	GO:0006352//DNA-templated transcription, initiation	K11397//chromatin modification-related protein VID21	Protein=GWHPABLD004532//1	Protein=GWHPABLD004532//1
GWHGABLD004684	804	819.011299928248	1739.21707675925	1.08648274882993	0.0324354479393405	Up	0.00685112794388862	GWHGABLD004684//Protein=GWHPABLD004684	GO:0005737//cytoplasm	GO:0004834//tryptophan synthase activity	GO:0000162//tryptophan biosynthetic process	K01694//tryptophan synthase [EC:4.2.1.20]	Protein=GWHPABLD004684//1	Protein=GWHPABLD004684//1
GWHGABLD005218	1325	11402.5172340512	3395.57694279081	-1.74762372186581	2.12594819739733e-07	Down	7.50940254884686e-09	GWHGABLD005218//Protein=GWHPABLD005218	NA	GO:0016301//kinase activity;GO:0016773//phosphotransferase activity, alcohol group as acceptor;GO:0016779//nucleotidyltransferase activity;GO:0070733//protein adenylyltransferase activity	GO:0009058//biosynthetic process;GO:0005975//carbohydrate metabolic process;GO:0045454//cell redox homeostasis	NA	ORX89448.1//UPF0061-domain-containing protein [Basidiobolus meristosporus CBS 931.73];Protein=GWHPABLD005218//1	Protein=GWHPABLD005218//1
GWHGABLD003640	2559	226.772046450331	517.325461881923	1.18982938599541	0.0136582476138569	Up	0.00233246530252306	GWHGABLD003640//Protein=GWHPABLD003640	GO:0005634//nucleus;GO:0000775//chromosome, centromeric region	GO:0004527//exonuclease activity;GO:0004534//5'-3' exoribonuclease activity;GO:0008270//zinc ion binding;GO:0019843//rRNA binding;GO:0003676//nucleic acid binding	GO:0006397//mRNA processing;GO:0007165//signal transduction;GO:0034244//negative regulation of transcription elongation from RNA polymerase II promoter;GO:0071028//nuclear mRNA surveillance;GO:1901408//negative regulation of phosphorylation of RNA polymerase II C-terminal domain;GO:0034428//nuclear-transcribed mRNA catabolic process, exonucleolytic, 5'-3';GO:0000448//cleavage in ITS2 between 5.8S…	K12619//5'-3' exoribonuclease 2 [EC:3.1.13.-]	Protein=GWHPABLD003640//1	Protein=GWHPABLD003640//1
GWHGABLD000497	6078	11.9872860577023	61.9012019079197	2.36846235480656	0.0174829916464773	Up	0.00317985761751197	GWHGABLD000497//Protein=GWHPABLD000497	GO:0016459//myosin complex	GO:0051015//actin filament binding;GO:0005524//ATP binding;GO:0003774//motor activity	NA	K10352//myosin heavy chain;K10357//myosin V	Protein=GWHPABLD000497//1	Protein=GWHPABLD000497//1
GWHGABLD004837	3138	2847.99868084086	6700.99489036756	1.23442682897435	4.84442991165202e-05	Up	3.28435926213696e-06	GWHGABLD004837//Protein=GWHPABLD004837	GO:0071541//eukaryotic translation initiation factor 3 complex, eIF3m;GO:0016282//eukaryotic 43S preinitiation complex;GO:0010494//cytoplasmic stress granule;GO:0071540//eukaryotic translation initiation factor 3 complex, eIF3e;GO:0033290//eukaryotic 48S preinitiation complex;GO:0005852//eukaryotic translation initiation factor 3 complex	GO:0003743//translation initiation factor activity	GO:0001732//formation of cytoplasmic translation initiation complex	K03254//translation initiation factor 3 subunit A	Protein=GWHPABLD004837//1	Protein=GWHPABLD004837//1
GWHGABLD000881	5016	564.119389878051	96.6997751641848	-2.54441608560216	1.44015697769367e-05	Down	8.43048736408062e-07	GWHGABLD000881//Protein=GWHPABLD000881	NA	NA	NA	K14319//Ran GTPase-activating protein 1	Protein=GWHPABLD000881//1	Protein=GWHPABLD000881//1
GWHGABLD001360	4044	7.89297970007458	45.1281460066866	2.51538556584888	0.0218609453642566	Up	0.00420654282682106	GWHGABLD001360//Protein=GWHPABLD001360	GO:0016021//integral component of membrane	GO:0005524//ATP binding;GO:0004672//protein kinase activity	NA	K19842//RHO1 GDP-GTP exchange protein 1/2;K05103//Eph receptor A2 [EC:2.7.10.1];K08838//serine/threonine-protein kinase 24/25/MST4 [EC:2.7.11.1]	Protein=GWHPABLD001360//1	Protein=GWHPABLD001360//1
GWHGABLD005077	1053	15.2588403386897	852.12045286875	5.80334015173758	3.32476125075402e-25	Up	1.32592672014118e-27	GWHGABLD005077//Protein=GWHPABLD005077	GO:0016021//integral component of membrane	GO:0005347//ATP transmembrane transporter activity	NA	K13354//solute carrier family 25 (peroxisomal adenine nucleotide transporter), member 17	Protein=GWHPABLD005077//1	Protein=GWHPABLD005077//1
GWHGABLD003669	3106	340.013690793357	2219.36037832968	2.70647920709799	9.29133072971845e-08	Up	2.95109920627719e-09	GWHGABLD003669//Protein=GWHPABLD003669	GO:0016021//integral component of membrane	GO:0003854//3-beta-hydroxy-delta5-steroid dehydrogenase activity	GO:0006694//steroid biosynthetic process	K07748//sterol-4alpha-carboxylate 3-dehydrogenase (decarboxylating) [EC:1.1.1.170]	XP_031022895.1//uncharacterized protein SmJEL517_g05188 [Synchytrium microbalum];Protein=GWHPABLD003669//1	Protein=GWHPABLD003669//1
GWHGABLD000104	561	295.583195519803	141.990774229309	-1.05776705731702	0.0295299188642474	Down	0.00608599809095085	GWHGABLD000104//Protein=GWHPABLD000104	GO:0005783//endoplasmic reticulum;GO:0005794//Golgi apparatus;GO:0030008//TRAPP complex	NA	GO:0048193//Golgi vesicle transport	K20302//trafficking protein particle complex subunit 3	Protein=GWHPABLD000104//1	Protein=GWHPABLD000104//1
GWHGABLD001505	1801	15.7270246383307	106.089529896357	2.75396462062789	2.36690662334963e-05	Up	1.46983519125543e-06	GWHGABLD001505//Protein=GWHPABLD001505	NA	GO:0051920//peroxiredoxin activity	NA	NA	XP_008081707.1//AhpD-like protein [Glarea lozoyensis ATCC 20868];Protein=GWHPABLD001505//1	Protein=GWHPABLD001505//1
GWHGABLD000932	2322	2824.92713528015	1003.70033939651	-1.49288504733686	7.47534112830964e-05	Down	5.54714816671318e-06	GWHGABLD000932//Protein=GWHPABLD000932	NA	GO:0004252//serine-type endopeptidase activity	NA	NA	Protein=GWHPABLD000932//1	Protein=GWHPABLD000932//1
GWHGABLD005672	1119	610.671123850616	285.18571881875	-1.09849388954871	0.000632169301054979	Down	6.56390002092409e-05	GWHGABLD005672//Protein=GWHPABLD005672	NA	NA	NA	NA	NA	Protein=GWHPABLD005672
GWHGABLD002484	3417	287.455153282631	592.716836729141	1.04400614476951	0.0412291524610577	Up	0.00921945155445955	GWHGABLD002484//Protein=GWHPABLD002484	NA	GO:0005524//ATP binding;GO:0003777//microtubule motor activity;GO:0008017//microtubule binding	GO:0007018//microtubule-based movement	K10405//kinesin family member C1	Protein=GWHPABLD002484//1	Protein=GWHPABLD002484//1
GWHGABLD003757	891	167.824437618274	535.312542533554	1.67342864789361	0.010896999633819	Up	0.00178486676810879	GWHGABLD003757//Protein=GWHPABLD003757	NA	NA	NA	K01183//chitinase [EC:3.2.1.14]	Protein=GWHPABLD003757//1	Protein=GWHPABLD003757//1
GWHGABLD002467	2889	94.1743302276722	30.9091775364716	-1.60729860171579	0.0370403988552367	Down	0.00808230893693529	GWHGABLD002467//Protein=GWHPABLD002467	NA	GO:0004553//hydrolase activity, hydrolyzing O-glycosyl compounds;GO:0016787//hydrolase activity	GO:0005975//carbohydrate metabolic process	K01192//beta-mannosidase [EC:3.2.1.25]	Protein=GWHPABLD002467//1	Protein=GWHPABLD002467//1
GWHGABLD006604	852	28.4561961472213	75.3647520059231	1.40514711071008	0.0456249240705839	Up	0.0104899035013914	GWHGABLD006604//Protein=GWHPABLD006604	NA	NA	NA	NA	NA	Protein=GWHPABLD006604
GWHGABLD004496	714	260.422466045383	1724.8163607976	2.72751695103737	1.66303024032079e-10	Up	3.22136608294584e-12	GWHGABLD004496//Protein=GWHPABLD004496	NA	GO:0004751//ribose-5-phosphate isomerase activity	GO:0009052//pentose-phosphate shunt, non-oxidative branch	K01807//ribose 5-phosphate isomerase A [EC:5.3.1.6]	Protein=GWHPABLD004496//1	Protein=GWHPABLD004496//1
GWHGABLD001516	2880	266.718076690004	116.313015494472	-1.19730306190506	0.00988119446661511	Down	0.00158611396722336	GWHGABLD001516//Protein=GWHPABLD001516	GO:0016021//integral component of membrane	GO:0008289//lipid binding	GO:0061817//endoplasmic reticulum-plasma membrane tethering;GO:0006869//lipid transport	K01613//phosphatidylserine decarboxylase [EC:4.1.1.65]	Protein=GWHPABLD001516//1	Protein=GWHPABLD001516//1
GWHGABLD001680	2742	987.943637883309	2947.68687678837	1.57708263614229	0.000189743710115853	Up	1.63282563656085e-05	GWHGABLD001680//Protein=GWHPABLD001680	NA	GO:0046872//metal ion binding;GO:0043727//5-amino-4-imidazole carboxylate lyase activity;GO:0005524//ATP binding;GO:0004638//phosphoribosylaminoimidazole carboxylase activity	GO:0006189//'de novo' IMP biosynthetic process	K11808//phosphoribosylaminoimidazole carboxylase [EC:4.1.1.21]	Protein=GWHPABLD001680//1	Protein=GWHPABLD001680//1
BGI_novel_G000081	987	44.6309100660927	156.684613601845	1.81174838449106	0.0198868911579632	Up	0.00371744526007432	NA	NA	GO:0003824//catalytic activity	GO:0009116//nucleoside metabolic process	K21440//ankyrin repeat domain-containing protein 50	RFU80736.1//pfs, nb-arc and ankyrin domain [Trichoderma arundinaceum]	NA
BGI_novel_G000345	3632	258.343732369324	90.8469251151497	-1.50778229354886	0.00210625860440472	Down	0.000260694876403319	NA	NA	NA	NA	NA
GWHGABLD000888	930	173.897517428206	520.213076648808	1.58086532812089	0.0340780212010451	Up	0.00726117643024689	GWHGABLD000888//Protein=GWHPABLD000888	NA	NA	NA	NA	NA	Protein=GWHPABLD000888
GWHGABLD004457	1167	712.259864529601	3937.34957217996	2.46674920330273	3.23937281840214e-07	Up	1.210607269808e-08	GWHGABLD004457//Protein=GWHPABLD004457	GO:0016021//integral component of membrane	GO:0004748//ribonucleoside-diphosphate reductase activity, thioredoxin disulfide as acceptor;GO:0046872//metal ion binding;GO:0016491//oxidoreductase activity	GO:0009263//deoxyribonucleotide biosynthetic process	K10808//ribonucleoside-diphosphate reductase subunit M2 [EC:1.17.4.1]	Protein=GWHPABLD004457//1	Protein=GWHPABLD004457//1
GWHGABLD006766	1515	333.028038765688	131.77951625958	-1.33751751182721	0.00779668089314023	Down	0.00119598708473323	GWHGABLD006766//Protein=GWHPABLD006766	GO:0016021//integral component of membrane	GO:0022857//transmembrane transporter activity	NA	K06901//putative MFS transporter, AGZA family, xanthine/uracil permease	Protein=GWHPABLD006766//1	Protein=GWHPABLD006766//1
GWHGABLD006436	4007	109.760322015802	6977.13400062834	5.99020601751912	0.00652237768519591	Up	0.000978026872908021	GWHGABLD006436//Protein=GWHPABLD006436	GO:0005840//ribosome;GO:0034399//nuclear periphery;GO:0072380//TRC complex	GO:0005524//ATP binding;GO:0042802//identical protein binding;GO:0051087//chaperone binding;GO:0043531//ADP binding;GO:0051787//misfolded protein binding;GO:0016787//hydrolase activity;GO:0051082//unfolded protein binding;GO:0003735//structural constituent of ribosome	GO:0051085//chaperone cofactor-dependent protein refolding;GO:0043335//protein unfolding;GO:0070414//trehalose metabolism in response to heat stress;GO:0071470//cellular response to osmotic stress;GO:0070370//cellular heat acclimation;GO:0034975//protein folding in endoplasmic reticulum;GO:0019538//protein metabolic process;GO:0006412//translation;GO:0001319//inheritance of oxidatively modified p…	K03695//ATP-dependent Clp protease ATP-binding subunit ClpB	KXS09721.1//hypothetical protein M427DRAFT_63623 [Gonapodya prolifera JEL478];Protein=GWHPABLD006436//1	Protein=GWHPABLD006436//1
GWHGABLD002177	1383	214.791541082754	699.2033556599	1.70277493047859	0.000625314492428336	Up	6.47491291832218e-05	GWHGABLD002177//Protein=GWHPABLD002177	NA	GO:0003723//RNA binding;GO:0005524//ATP binding;GO:0004831//tyrosine-tRNA ligase activity	GO:0006437//tyrosyl-tRNA aminoacylation	K01866//tyrosyl-tRNA synthetase [EC:6.1.1.1]	Protein=GWHPABLD002177//1	Protein=GWHPABLD002177//1
GWHGABLD000135	1131	141.274762058167	59.8929921313215	-1.23804464601225	0.0131925356102728	Down	0.00223414397388042	GWHGABLD000135//Protein=GWHPABLD000135	NA	NA	NA	NA	Protein=GWHPABLD000135//1	Protein=GWHPABLD000135//1
GWHGABLD004150	663	122.04431623742	45.9748782756937	-1.40848744846134	0.0198606953641843	Down	0.00370567026450384	GWHGABLD004150//Protein=GWHPABLD004150	NA	NA	NA	NA	NA	Protein=GWHPABLD004150
GWHGABLD004230	2262	40.0290600388886	134.174556914859	1.74499147998473	0.00260331429687912	Up	0.00033482307507219	GWHGABLD004230//Protein=GWHPABLD004230	GO:0071162//CMG complex;GO:0000784//nuclear chromosome, telomeric region;GO:0005634//nucleus;GO:0031298//replication fork protection complex;GO:0005656//nuclear pre-replicative complex;GO:0042555//MCM complex;GO:0005737//cytoplasm	GO:0003688//DNA replication origin binding;GO:0003697//single-stranded DNA binding;GO:0005524//ATP binding;GO:0003682//chromatin binding;GO:0017116//single-stranded DNA helicase activity;GO:0003678//DNA helicase activity	GO:0030174//regulation of DNA-dependent DNA replication initiation;GO:0006267//pre-replicative complex assembly involved in nuclear cell cycle DNA replication;GO:0000727//double-strand break repair via break-induced replication;GO:0051097//negative regulation of helicase activity;GO:0031939//negative regulation of chromatin silencing at telomere;GO:0006270//DNA replication initiation;GO:0006348//…	K02209//DNA replication licensing factor MCM5 [EC:3.6.4.12]	Protein=GWHPABLD004230//1	Protein=GWHPABLD004230//1
GWHGABLD003120	2127	10155.8521578605	22126.4968166367	1.1234637556951	0.0415560859717064	Up	0.00931031523052188	GWHGABLD003120//Protein=GWHPABLD003120	GO:0005962//mitochondrial isocitrate dehydrogenase complex (NAD+)	GO:0000287//magnesium ion binding;GO:0016616//oxidoreductase activity, acting on the CH-OH group of donors, NAD or NADP as acceptor;GO:0004449//isocitrate dehydrogenase (NAD+) activity;GO:0051287//NAD binding	GO:0006099//tricarboxylic acid cycle;GO:0006102//isocitrate metabolic process	K05824//homoisocitrate dehydrogenase [EC:1.1.1.87];K00030//isocitrate dehydrogenase (NAD+) [EC:1.1.1.41];K19851//flocculation protein FLO11	RUS34637.1//isocitrate dehydrogenase, NAD-dependent [Jimgerdemannia flammicorona];Protein=GWHPABLD003120//1	Protein=GWHPABLD003120//1
GWHGABLD005305	1599	2358.90740352275	661.759647708491	-1.83373956033153	8.50015414472316e-05	Down	6.44079476569253e-06	GWHGABLD005305//Protein=GWHPABLD005305	GO:0005737//cytoplasm	GO:0016491//oxidoreductase activity	GO:0006740//NADPH regeneration	K18106//D-galacturonate reductase [EC:1.1.1.-]	Protein=GWHPABLD005305//1	Protein=GWHPABLD005305//1
GWHGABLD001834	1775	11385.0207637363	4766.47553218956	-1.25614212689866	0.0142504544398056	Down	0.00246607351436602	GWHGABLD001834//Protein=GWHPABLD001834	NA	GO:0008270//zinc ion binding;GO:0003676//nucleic acid binding	NA	K09250//cellular nucleic acid-binding protein	Protein=GWHPABLD001834//1	Protein=GWHPABLD001834//1
GWHGABLD000526	1545	508.41853089949	225.255880702512	-1.17445184419082	0.000610940176407071	Down	6.2971204551653e-05	GWHGABLD000526//Protein=GWHPABLD000526	NA	NA	NA	NA	Protein=GWHPABLD000526//1	Protein=GWHPABLD000526//1
GWHGABLD003403	1099	5222.97578020976	19641.2371322842	1.91094188396291	4.86972900388149e-05	Up	3.3084471369484e-06	GWHGABLD003403//Protein=GWHPABLD003403	GO:0015934//large ribosomal subunit	GO:0003735//structural constituent of ribosome	GO:0006412//translation	K02898//large subunit ribosomal protein L26e	Protein=GWHPABLD003403//1	Protein=GWHPABLD003403//1
GWHGABLD000821	2616	403.371880817822	136.760807050522	-1.56045567520948	0.0003929918142936	Down	3.79502136577497e-05	GWHGABLD000821//Protein=GWHPABLD000821	GO:0005634//nucleus;GO:0042555//MCM complex	GO:0003688//DNA replication origin binding;GO:0003697//single-stranded DNA binding;GO:0003677//DNA binding;GO:0005524//ATP binding	GO:0006270//DNA replication initiation;GO:0000724//double-strand break repair via homologous recombination	K02212//DNA replication licensing factor MCM4 [EC:3.6.4.12]	Protein=GWHPABLD000821//1	Protein=GWHPABLD000821//1
GWHGABLD006821	690	3199.86973074443	11688.2228099938	1.86897050713913	2.64100419460137e-06	Up	1.26765192078146e-07	GWHGABLD006821//Protein=GWHPABLD006821	GO:0015934//large ribosomal subunit	GO:0003723//RNA binding;GO:0003735//structural constituent of ribosome	GO:0006412//translation	K02865//large subunit ribosomal protein L10Ae	Protein=GWHPABLD006821//1	Protein=GWHPABLD006821//1
GWHGABLD002022	957	179.598225660067	517.436957447697	1.52661000378847	0.000983966938895295	Up	0.000107912625402276	GWHGABLD002022//Protein=GWHPABLD002022	GO:0042645//mitochondrial nucleoid	GO:0003941//L-serine ammonia-lyase activity;GO:0030170//pyridoxal phosphate binding;GO:0004794//L-threonine ammonia-lyase activity	GO:0006520//cellular amino acid metabolic process;GO:0006565//L-serine catabolic process;GO:0006567//threonine catabolic process	K17989//L-serine/L-threonine ammonia-lyase [EC:4.3.1.17 4.3.1.19]	Protein=GWHPABLD002022//1	Protein=GWHPABLD002022//1
GWHGABLD000377	3579	1383.83949752055	3171.43487774143	1.1964590942391	0.00570882892964456	Up	0.000837500896956829	GWHGABLD000377//Protein=GWHPABLD000377	GO:0016021//integral component of membrane	GO:0005524//ATP binding;GO:0005507//copper ion binding;GO:0019829//ATPase-coupled cation transmembrane transporter activity	GO:0030001//metal ion transport	K17686//P-type Cu+ transporter [EC:7.2.2.8]	Protein=GWHPABLD000377//1	Protein=GWHPABLD000377//1
GWHGABLD002721	966	12.7638962856848	76.1445490076394	2.57667197056816	0.00138920175905651	Up	0.000160863271629816	GWHGABLD002721//Protein=GWHPABLD002721	NA	NA	NA	NA	NA	Protein=GWHPABLD002721
GWHGABLD000767	1083	1015.64098512911	480.490156621609	-1.07981173852887	0.00593105935818692	Down	0.000876860791026638	GWHGABLD000767//Protein=GWHPABLD000767	NA	NA	NA	NA	Protein=GWHPABLD000767//1	Protein=GWHPABLD000767//1
GWHGABLD003775	1425	3838.38938988059	1545.43836953269	-1.31248495266297	0.0137109462670323	Down	0.00235879378523677	GWHGABLD003775//Protein=GWHPABLD003775	NA	NA	NA	NA	Protein=GWHPABLD003775//1	Protein=GWHPABLD003775//1
GWHGABLD004845	1908	11837.1056188696	452.350136365309	-4.70973264310032	2.17402461130938e-17	Down	1.88884063936579e-19	GWHGABLD004845//Protein=GWHPABLD004845	NA	GO:0003677//DNA binding	NA	K09420//transcriptional activator Myb	Protein=GWHPABLD004845//1	Protein=GWHPABLD004845//1
GWHGABLD005596	2919	20.9679327873659	0.678418552162706	-4.94986520135385	0.00308635157961947	Down	0.000408377811916606	GWHGABLD005596//Protein=GWHPABLD005596	GO:0005874//microtubule	GO:0005524//ATP binding;GO:0003777//microtubule motor activity;GO:0008017//microtubule binding	GO:0007018//microtubule-based movement	K10396//kinesin family member 5	Protein=GWHPABLD005596//1	Protein=GWHPABLD005596//1
GWHGABLD000380	1671	780.336761045441	2302.13216201842	1.5608018879122	0.000100260275528018	Up	7.78263070257368e-06	GWHGABLD000380//Protein=GWHPABLD000380	NA	NA	NA	NA	Protein=GWHPABLD000380//1	Protein=GWHPABLD000380//1
GWHGABLD004096	1671	609.546578439257	297.460958254631	-1.03503614130345	0.0324354479393405	Down	0.00685090354685465	GWHGABLD004096//Protein=GWHPABLD004096	GO:0016021//integral component of membrane	GO:0022857//transmembrane transporter activity	NA	NA	Protein=GWHPABLD004096//1	Protein=GWHPABLD004096//1
GWHGABLD005766	2850	4.34946922281437	45.5463588144696	3.38842446201683	0.0293500051156858	Up	0.00604473827051441	GWHGABLD005766//Protein=GWHPABLD005766	NA	GO:0005085//guanyl-nucleotide exchange factor activity	NA	K20047//actin cytoskeleton-regulatory complex protein PAN1;K11236//cell division control protein 24	Protein=GWHPABLD005766//1	Protein=GWHPABLD005766//1
GWHGABLD003293	1212	1459.31161117527	49461.4080321907	5.0829434256757	1.28840444350068e-26	Up	3.11962334988058e-29	GWHGABLD003293//Protein=GWHPABLD003293	NA	GO:0016491//oxidoreductase activity	NA	K14729//multifunctional beta-oxidation protein [EC:4.2.1.- 1.1.1.-]	Protein=GWHPABLD003293//1	Protein=GWHPABLD003293//1
GWHGABLD001969	3093	847.009918283747	356.871191223411	-1.24697542015389	0.00215254956936022	Down	0.000267957317137278	GWHGABLD001969//Protein=GWHPABLD001969	NA	GO:0004674//protein serine/threonine kinase activity;GO:0005524//ATP binding;GO:0004672//protein kinase activity	NA	K04563//cyclin-dependent kinase [EC:2.7.11.22]	Protein=GWHPABLD001969//1	Protein=GWHPABLD001969//1
GWHGABLD002045	2079	237.786364184585	945.770660461489	1.99182440107353	0.000398459367197314	Up	3.86885337378403e-05	GWHGABLD002045//Protein=GWHPABLD002045	GO:0016021//integral component of membrane	NA	NA	K23573//dentin sialophosphoprotein	Protein=GWHPABLD002045//1	Protein=GWHPABLD002045//1
GWHGABLD001353	1213	1963.53809796636	54426.5881461036	4.79278410470628	3.86189063928357e-20	Up	2.51473567502306e-22	GWHGABLD001353//Protein=GWHPABLD001353	NA	GO:0016491//oxidoreductase activity	NA	NA	Protein=GWHPABLD001353//1	Protein=GWHPABLD001353//1
GWHGABLD001918	555	318.145185851459	769.208265432729	1.27368897405894	0.000755828371114834	Up	7.96628677716817e-05	GWHGABLD001918//Protein=GWHPABLD001918	NA	NA	NA	NA	NA	Protein=GWHPABLD001918
GWHGABLD002325	2445	47.1024425002334	255.407687268063	2.43892817003573	1.93480796257171e-05	Up	1.1739470047793e-06	GWHGABLD002325//Protein=GWHPABLD002325	GO:0005739//mitochondrion	GO:0005525//GTP binding;GO:0003924//GTPase activity	GO:0032543//mitochondrial translation;GO:0032790//ribosome disassembly	K02355//elongation factor G	Protein=GWHPABLD002325//1	Protein=GWHPABLD002325//1
BGI_novel_G000076	2948	1938.6913265122	90.2614183692575	-4.42482986001976	1.97596504445122e-11	Down	3.20837508997919e-13	NA	NA	NA	NA	NA
GWHGABLD005519	1821	74.0731325472447	228.925389332889	1.62785522107539	0.027026688124811	Up	0.00543732497501364	GWHGABLD005519//Protein=GWHPABLD005519	NA	GO:0003824//catalytic activity	NA	K22149//mevalonyl-CoA ligase	Protein=GWHPABLD005519//1	Protein=GWHPABLD005519//1
GWHGABLD002564	1506	6398.00850965218	1443.84658512302	-2.14770545345909	1.36998624977804e-06	Down	5.99039707565672e-08	GWHGABLD002564//Protein=GWHPABLD002564	NA	GO:0016620//oxidoreductase activity, acting on the aldehyde or oxo group of donors, NAD or NADP as acceptor	NA	K00128//aldehyde dehydrogenase (NAD+) [EC:1.2.1.3]	Protein=GWHPABLD002564//1	Protein=GWHPABLD002564//1
GWHGABLD003419	870	7.31343014404776	142.086624548074	4.28007872380665	2.14846635305415e-07	Up	7.71134483648547e-09	GWHGABLD003419//Protein=GWHPABLD003419	NA	NA	NA	K03361//F-box and WD-40 domain protein CDC4	Protein=GWHPABLD003419//1	Protein=GWHPABLD003419//1
GWHGABLD000940	630	2430.26124830743	8476.90954744537	1.80242698389843	0.000259372582655215	Up	2.35064895060287e-05	GWHGABLD000940//Protein=GWHPABLD000940	GO:0005854//nascent polypeptide-associated complex	NA	NA	K03626//nascent polypeptide-associated complex subunit alpha	Protein=GWHPABLD000940//1	Protein=GWHPABLD000940//1
GWHGABLD001320	2685	269.905005339639	114.611380364259	-1.23570142761765	0.0162212868713872	Down	0.00287413201367408	GWHGABLD001320//Protein=GWHPABLD001320	GO:0005634//nucleus	GO:0005524//ATP binding;GO:0043138//3'-5' DNA helicase activity;GO:0003676//nucleic acid binding	GO:0006281//DNA repair;GO:0006260//DNA replication;GO:0006310//DNA recombination	K10901//bloom syndrome protein [EC:3.6.4.12]	Protein=GWHPABLD001320//1	Protein=GWHPABLD001320//1
GWHGABLD003460	684	28.4222162271689	6.63903612298367	-2.09797334666403	0.0280108830517952	Down	0.00569313917033353	GWHGABLD003460//Protein=GWHPABLD003460	NA	GO:0019901//protein kinase binding	GO:0000079//regulation of cyclin-dependent protein serine/threonine kinase activity	K06654//phosphate system cyclin PHO80;K14213//Xaa-Pro dipeptidase [EC:3.4.13.9]	Protein=GWHPABLD003460//1	Protein=GWHPABLD003460//1
GWHGABLD001489	3621	615.392863206403	1814.5134407625	1.56000312567173	0.0416221732590761	Up	0.00933104980911349	GWHGABLD001489//Protein=GWHPABLD001489	GO:0016021//integral component of membrane	GO:0005524//ATP binding;GO:0042626//ATPase-coupled transmembrane transporter activity;GO:0016887//ATPase activity	NA	K05658//ATP-binding cassette, subfamily B (MDR/TAP), member 1 [EC:7.6.2.2]	Protein=GWHPABLD001489//1	Protein=GWHPABLD001489//1
GWHGABLD006048	792	123.906661248731	277.851918078761	1.1650624504356	0.0414047973650378	Up	0.00927052292520145	GWHGABLD006048//Protein=GWHPABLD006048	NA	NA	NA	NA	NA	Protein=GWHPABLD006048
GWHGABLD006062	1209	7590.000814751	1373.41355832128	-2.4663339294424	2.29237056678347e-07	Down	8.32580109001262e-09	GWHGABLD006062//Protein=GWHPABLD006062	NA	GO:0010181//FMN binding;GO:0003955//NAD(P)H dehydrogenase (quinone) activity	NA	K03809//NAD(P)H dehydrogenase (quinone) [EC:1.6.5.2]	Protein=GWHPABLD006062//1	Protein=GWHPABLD006062//1
BGI_novel_G000048	3186	10441.9528018957	3644.83102633076	-1.51846770461665	3.27596644880055e-06	Down	1.61442015565445e-07	NA	GO:0005634//nucleus;GO:0016021//integral component of membrane	GO:0004843//thiol-dependent ubiquitin-specific protease activity;GO:0003677//DNA binding	GO:0035522//monoubiquitinated histone H2A deubiquitination	NA	RIA88950.1//hypothetical protein C1645_825508 [Glomus cerebriforme]	NA
GWHGABLD000440	1138	7097.54449072552	19524.8597608019	1.45992029353014	0.0057916485334677	Up	0.000852950375104059	GWHGABLD000440//Protein=GWHPABLD000440	GO:0009277//fungal-type cell wall	GO:0050839//cell adhesion molecule binding	GO:0007155//cell adhesion;GO:0000752//agglutination involved in conjugation with cellular fusion	K19851//flocculation protein FLO11	Protein=GWHPABLD000440//1	Protein=GWHPABLD000440//1
GWHGABLD004052	2505	567.415432327486	2555.76788390949	2.17127952189002	0.000203754490897845	Up	1.76445991263196e-05	GWHGABLD004052//Protein=GWHPABLD004052	NA	GO:0004823//leucine-tRNA ligase activity;GO:0005524//ATP binding;GO:0002161//aminoacyl-tRNA editing activity	GO:0006429//leucyl-tRNA aminoacylation	K01869//leucyl-tRNA synthetase [EC:6.1.1.4]	Protein=GWHPABLD004052//1	Protein=GWHPABLD004052//1
GWHGABLD006712	1266	890.518899128739	280.492638490875	-1.66668332149205	0.0312287129597376	Down	0.00655175818112711	GWHGABLD006712//Protein=GWHPABLD006712	GO:0016021//integral component of membrane	NA	GO:0016192//vesicle-mediated transport	K03126//transcription initiation factor TFIID subunit 12;K09423//Myb-like DNA-binding protein BAS1	Protein=GWHPABLD006712//1	Protein=GWHPABLD006712//1
GWHGABLD005805	2610	131.648641008924	315.492530076802	1.26091321817622	0.0263125300189426	Up	0.00522557609264277	GWHGABLD005805//Protein=GWHPABLD005805	NA	GO:0005524//ATP binding;GO:0003777//microtubule motor activity;GO:0008017//microtubule binding	GO:0007018//microtubule-based movement	K10392//kinesin family member 1	Protein=GWHPABLD005805//1	Protein=GWHPABLD005805//1
GWHGABLD003827	2061	8343.20418618561	1117.28488126531	-2.90060446752445	5.63216420647957e-22	Down	3.28897211886715e-24	GWHGABLD003827//Protein=GWHPABLD003827	GO:0016021//integral component of membrane	GO:0016746//transferase activity, transferring acyl groups	NA	K14567//U3 small nucleolar RNA-associated protein 14;K13506//glycerol-3-phosphate O-acyltransferase 3/4 [EC:2.3.1.15]	Protein=GWHPABLD003827//1	Protein=GWHPABLD003827//1
GWHGABLD005317	2406	7.44773047258464	70.9670956952038	3.25227749676068	0.0031163394194521	Up	0.000413677302226086	GWHGABLD005317//Protein=GWHPABLD005317	NA	NA	NA	NA	NA	Protein=GWHPABLD005317
GWHGABLD004122	1232	801.343653722363	3679.04292333546	2.19883753260086	3.77636955165385e-11	Up	6.61577346323065e-13	GWHGABLD004122//Protein=GWHPABLD004122	NA	GO:0016853//isomerase activity;GO:0003824//catalytic activity	NA	K13239//Delta3-Delta2-enoyl-CoA isomerase [EC:5.3.3.8];K07511//enoyl-CoA hydratase [EC:4.2.1.17]	Protein=GWHPABLD004122//1	Protein=GWHPABLD004122//1
GWHGABLD006252	1470	2309.34997663332	8350.64826002022	1.85440137144278	0.00234091735526646	Up	0.000294073366663584	GWHGABLD006252//Protein=GWHPABLD006252	NA	GO:0050661//NADP binding;GO:0004350//glutamate-5-semialdehyde dehydrogenase activity	GO:0006561//proline biosynthetic process	K00147//glutamate-5-semialdehyde dehydrogenase [EC:1.2.1.41]	Protein=GWHPABLD006252//1	Protein=GWHPABLD006252//1
GWHGABLD000324	3357	460.134948009913	991.519909762919	1.10758470644843	0.00438496816185029	Up	0.000611987586926453	GWHGABLD000324//Protein=GWHPABLD000324	GO:0032040//small-subunit processome	NA	GO:0006364//rRNA processing	K14554//U3 small nucleolar RNA-associated protein 21	Protein=GWHPABLD000324//1	Protein=GWHPABLD000324//1
GWHGABLD003600	429	65.1158267445284	7.26363329924384	-3.16424496476786	9.16637626117438e-06	Down	5.13087291075563e-07	GWHGABLD003600//Protein=GWHPABLD003600	GO:0016020//membrane;GO:0016021//integral component of membrane;GO:0005739//mitochondrion	GO:0008236//serine-type peptidase activity	GO:0006627//protein processing involved in protein targeting to mitochondrion	K09647//mitochondrial inner membrane protease subunit 1 [EC:3.4.21.-]	Protein=GWHPABLD003600//1	Protein=GWHPABLD003600//1
GWHGABLD005025	2223	797.622608422365	95.6013913503254	-3.06060278319481	2.77334449021746e-09	Down	6.7941212408119e-11	GWHGABLD005025//Protein=GWHPABLD005025	NA	GO:0005524//ATP binding;GO:0004672//protein kinase activity	NA	K11229//mitogen-activated protein kinase kinase kinase [EC:2.7.11.25];K11228//mitogen-activated protein kinase kinase kinase [EC:2.7.11.25]	Protein=GWHPABLD005025//1	Protein=GWHPABLD005025//1
GWHGABLD003605	1170	3812.46774271553	12419.7112353233	1.70383459445996	0.00099133902803897	Up	0.000108862325967533	GWHGABLD003605//Protein=GWHPABLD003605	GO:0005840//ribosome	GO:0003735//structural constituent of ribosome	GO:0006412//translation	K02918//large subunit ribosomal protein L35e	Protein=GWHPABLD003605//1	Protein=GWHPABLD003605//1
GWHGABLD004565	2586	9.43967017063153	78.5582316389029	3.05695409797061	6.31922098626432e-05	Up	4.51822950449322e-06	GWHGABLD004565//Protein=GWHPABLD004565	NA	NA	NA	K23573//dentin sialophosphoprotein;K01183//chitinase [EC:3.2.1.14]	Protein=GWHPABLD004565//1	Protein=GWHPABLD004565//1
GWHGABLD004117	846	1230.98285262962	6501.53049978288	2.40096871182086	7.08746807857078e-08	Up	2.19054347393514e-09	GWHGABLD004117//Protein=GWHPABLD004117	GO:0022627//cytosolic small ribosomal subunit	GO:0003735//structural constituent of ribosome	GO:0000028//ribosomal small subunit assembly;GO:0006412//translation	K02998//small subunit ribosomal protein SAe	Protein=GWHPABLD004117//1	Protein=GWHPABLD004117//1
GWHGABLD004996	1146	402.466303029674	166.176551640688	-1.27615117208582	0.00181298104786735	Down	0.000219231008351999	GWHGABLD004996//Protein=GWHPABLD004996	GO:0016021//integral component of membrane	NA	NA	K13354//solute carrier family 25 (peroxisomal adenine nucleotide transporter), member 17	Protein=GWHPABLD004996//1	Protein=GWHPABLD004996//1
GWHGABLD005499	1206	2502.2859957586	118.802494458739	-4.39660965663148	5.60856738619082e-24	Down	2.5562477760733e-26	GWHGABLD005499//Protein=GWHPABLD005499	NA	GO:0016787//hydrolase activity;GO:0008270//zinc ion binding;GO:0003824//catalytic activity	NA	K15441//tRNA-specific adenosine deaminase 2 [EC:3.5.4.-]	Protein=GWHPABLD005499//1	Protein=GWHPABLD005499//1
GWHGABLD004744	1392	151.242368494589	64.8717334424788	-1.2212004527851	0.0123186378708077	Down	0.00206158659709429	GWHGABLD004744//Protein=GWHPABLD004744	NA	GO:0003824//catalytic activity;GO:0016740//transferase activity	NA	K20247//hercynylcysteine S-oxide lyase [EC:4.4.1.36]	Protein=GWHPABLD004744//1	Protein=GWHPABLD004744//1
GWHGABLD002212	1806	130.942564067091	51.2243520568946	-1.35403239897865	0.0140969971798367	Down	0.00242947822070964	GWHGABLD002212//Protein=GWHPABLD002212	GO:0005814//centriole	GO:0004674//protein serine/threonine kinase activity;GO:0005524//ATP binding;GO:0004672//protein kinase activity	NA	K06660//cell cycle serine/threonine-protein kinase CDC5/MSD2 [EC:2.7.11.21]	Protein=GWHPABLD002212//1	Protein=GWHPABLD002212//1
GWHGABLD004079	564	2668.84761345697	9532.00844853729	1.8365632977761	0.000106952564824551	Up	8.43921391721993e-06	GWHGABLD004079//Protein=GWHPABLD004079	GO:0022625//cytosolic large ribosomal subunit	GO:0003723//RNA binding;GO:0003735//structural constituent of ribosome	GO:0006412//translation	K02885//large subunit ribosomal protein L19e	Protein=GWHPABLD004079//1	Protein=GWHPABLD004079//1
GWHGABLD005194	1515	45.8008248039258	479.997921195544	3.38958267329983	1.02636284962411e-16	Up	9.50200615661117e-19	GWHGABLD005194//Protein=GWHPABLD005194	NA	GO:0016491//oxidoreductase activity	NA	K00274//monoamine oxidase [EC:1.4.3.4];K13367//polyamine oxidase [EC:1.5.3.17]	Protein=GWHPABLD005194//1	Protein=GWHPABLD005194//1
GWHGABLD005118	1650	400.32976577444	93.895837977018	-2.09205577304846	3.51116951454029e-07	Down	1.33025365456163e-08	GWHGABLD005118//Protein=GWHPABLD005118	GO:0016021//integral component of membrane	GO:0019150//D-ribulokinase activity;GO:0097367//carbohydrate derivative binding;GO:0016301//kinase activity;GO:0016773//phosphotransferase activity, alcohol group as acceptor;GO:0022857//transmembrane transporter activity	GO:1901135//carbohydrate derivative metabolic process;GO:0005975//carbohydrate metabolic process;GO:0019321//pentose metabolic process	K00864//glycerol kinase [EC:2.7.1.30];K14309//nuclear pore complex protein Nup93	Protein=GWHPABLD005118//1	Protein=GWHPABLD005118//1
GWHGABLD005617	2007	359.39394511564	9034.932640289	4.65187583677258	6.51580410199066e-24	Up	3.06254857378852e-26	GWHGABLD005617//Protein=GWHPABLD005617	NA	GO:0003824//catalytic activity	NA	K01897//long-chain acyl-CoA synthetase [EC:6.2.1.3]	Protein=GWHPABLD005617//1	Protein=GWHPABLD005617//1
GWHGABLD000088	3972	12.4778059504143	60.9594281503577	2.28848509069445	0.016240460894198	Up	0.00289140807830045	GWHGABLD000088//Protein=GWHPABLD000088	NA	NA	NA	K08332//vacuolar protein 8	Protein=GWHPABLD000088//1	Protein=GWHPABLD000088//1
GWHGABLD001577	1425	444.784765506412	915.038774870227	1.0407255044489	0.00946566143643618	Up	0.00149649397442589	GWHGABLD001577//Protein=GWHPABLD001577	GO:0005743//mitochondrial inner membrane;GO:0016021//integral component of membrane;GO:0097002//mitochondrial inner boundary membrane;GO:0005745//m-AAA complex	GO:0004222//metalloendopeptidase activity;GO:0005524//ATP binding;GO:0004129//cytochrome-c oxidase activity;GO:0008270//zinc ion binding;GO:0016887//ATPase activity	GO:0034622//cellular protein-containing complex assembly;GO:0006465//signal peptide processing	K08956//AFG3 family protein [EC:3.4.24.-]	Protein=GWHPABLD001577//1	Protein=GWHPABLD001577//1
GWHGABLD000822	2265	372.505393603732	758.73215113061	1.02632935805799	0.0296913200642813	Up	0.00613194902338811	GWHGABLD000822//Protein=GWHPABLD000822	NA	GO:0003723//RNA binding;GO:0008173//RNA methyltransferase activity;GO:0003676//nucleic acid binding	GO:0006396//RNA processing	K15331//tRNA (uracil-5-)-methyltransferase [EC:2.1.1.35]	Protein=GWHPABLD000822//1	Protein=GWHPABLD000822//1
BGI_novel_G000373	2700	328.375670647056	1569.74495013604	2.25711102426293	0.0033705186408431	Up	0.000454619164346734	NA	NA	NA	NA	NA	KIK10362.1//hypothetical protein K443DRAFT_670985 [Laccaria amethystina LaAM-08-1]	NA
BGI_novel_G000179	1646	413.58296594711	2260.76472799433	2.45056218994963	3.61266862775375e-16	Up	3.49895266610532e-18	NA	NA	NA	NA	NA
GWHGABLD001627	807	824.221968426313	2692.35230722047	1.70776238370934	0.0009003779337526	Up	9.73346890354969e-05	GWHGABLD001627//Protein=GWHPABLD001627	NA	GO:0016491//oxidoreductase activity	NA	K18337//L-rhamnose 1-dehydrogenase [EC:1.1.1.378 1.1.1.377 1.1.1.173]	Protein=GWHPABLD001627//1	Protein=GWHPABLD001627//1
GWHGABLD003587	1485	1014.46426593926	188.922406444646	-2.42485232518052	3.55965750343783e-08	Down	1.03935306680637e-09	GWHGABLD003587//Protein=GWHPABLD003587	NA	NA	NA	NA	Protein=GWHPABLD003587//1	Protein=GWHPABLD003587//1
GWHGABLD005492	2018	23009.3678700249	10093.5231304867	-1.18879151625908	0.0179726081535973	Down	0.00329450885823668	GWHGABLD005492//Protein=GWHPABLD005492	NA	GO:0003978//UDP-glucose 4-epimerase activity;GO:0016491//oxidoreductase activity	GO:0006012//galactose metabolic process	K01784//UDP-glucose 4-epimerase [EC:5.1.3.2];K01785//aldose 1-epimerase [EC:5.1.3.3]	ORX94982.1//UDP-galactose 4-epimerase [Basidiobolus meristosporus CBS 931.73];Protein=GWHPABLD005492//1	Protein=GWHPABLD005492//1
GWHGABLD004143	423	100.152719535236	397.934293330446	1.99032863704736	0.000410913963525784	Up	4.0090594646797e-05	GWHGABLD004143//Protein=GWHPABLD004143	NA	NA	NA	K23573//dentin sialophosphoprotein;K01183//chitinase [EC:3.2.1.14]	Protein=GWHPABLD004143//1	Protein=GWHPABLD004143//1
GWHGABLD000081	936	294.464572272301	137.710648304819	-1.096453952063	0.0177288979555798	Down	0.00323213871556621	GWHGABLD000081//Protein=GWHPABLD000081	GO:0005794//Golgi apparatus;GO:0016021//integral component of membrane;GO:0005789//endoplasmic reticulum membrane;GO:0000139//Golgi membrane;GO:0030659//cytoplasmic vesicle membrane	GO:0005458//GDP-mannose transmembrane transporter activity;GO:0015297//antiporter activity;GO:0022857//transmembrane transporter activity	GO:0055085//transmembrane transport;GO:0008643//carbohydrate transport	K15356//GDP-mannose transporter	Protein=GWHPABLD000081//1	Protein=GWHPABLD000081//1
GWHGABLD003999	2835	183.845539922952	835.62642111305	2.18436393142834	1.23052454667527e-08	Up	3.27742615337239e-10	GWHGABLD003999//Protein=GWHPABLD003999	NA	GO:0008374//O-acyltransferase activity	GO:0044255//cellular lipid metabolic process	NA	Protein=GWHPABLD003999//1	Protein=GWHPABLD003999//1
GWHGABLD000236	1779	2708.83126540153	8641.69308557609	1.67364346367318	0.000122632227928134	Up	9.85253020039735e-06	GWHGABLD000236//Protein=GWHPABLD000236	GO:0016021//integral component of membrane	GO:0016491//oxidoreductase activity	NA	NA	EPB81743.1//hypothetical protein HMPREF1544_11529 [Mucor circinelloides 1006PhL];Protein=GWHPABLD000236//1	Protein=GWHPABLD000236//1
GWHGABLD003990	969	124.007804413981	300.602001241051	1.27742369466619	0.0353930393731253	Up	0.00761698938794935	GWHGABLD003990//Protein=GWHPABLD003990	GO:0005634//nucleus;GO:0005829//cytosol	GO:0004619//phosphoglycerate mutase activity;GO:0046538//2,3-bisphosphoglycerate-dependent phosphoglycerate mutase activity	GO:0061621//canonical glycolysis;GO:0006094//gluconeogenesis;GO:0006096//glycolytic process	K01834//2,3-bisphosphoglycerate-dependent phosphoglycerate mutase [EC:5.4.2.11]	Protein=GWHPABLD003990//1	Protein=GWHPABLD003990//1
GWHGABLD005643	2337	476.309754013574	993.93535533563	1.06125193030192	0.00388074356263176	Up	0.000532282588066428	GWHGABLD005643//Protein=GWHPABLD005643	NA	NA	NA	NA	NA	Protein=GWHPABLD005643
GWHGABLD003240	1851	6104.089483881	219.227534089596	-4.79927520030765	1.39557794307367e-08	Down	3.83629886074946e-10	GWHGABLD003240//Protein=GWHPABLD003240	NA	GO:0016614//oxidoreductase activity, acting on CH-OH group of donors;GO:0050660//flavin adenine dinucleotide binding	NA	K00108//choline dehydrogenase [EC:1.1.99.1]	Protein=GWHPABLD003240//1	Protein=GWHPABLD003240//1
BGI_novel_G000045	6910	593.21601501918	135.05018557938	-2.13506192434524	0.00238136013328402	Down	0.000300849798920798	NA	NA	NA	NA	NA
GWHGABLD003964	2064	2568.72777128091	1090.99718586117	-1.23540662400438	0.000927556834493411	Down	0.000100404955734937	GWHGABLD003964//Protein=GWHPABLD003964	NA	GO:0004674//protein serine/threonine kinase activity;GO:0005524//ATP binding	NA	K08292//elongation factor 2 kinase [EC:2.7.11.20]	Protein=GWHPABLD003964//1	Protein=GWHPABLD003964//1
GWHGABLD006266	1467	4306.46515242302	2003.78355272244	-1.10377747908411	0.00555825563654505	Down	0.000813036396344077	GWHGABLD006266//Protein=GWHPABLD006266	NA	NA	NA	NA	NA	Protein=GWHPABLD006266
GWHGABLD004630	1962	44.4759119674435	238.270922655911	2.42150681026193	0.000411586139535492	Up	4.02147972826303e-05	GWHGABLD004630//Protein=GWHPABLD004630	GO:0005829//cytosol;GO:0043596//nuclear replication fork;GO:0000775//chromosome, centromeric region;GO:0033186//CAF-1 complex	GO:0042393//histone binding	GO:0006335//DNA replication-dependent nucleosome assembly;GO:0070829//heterochromatin maintenance;GO:1990426//mitotic recombination-dependent replication fork processing	K10751//chromatin assembly factor 1 subunit B	Protein=GWHPABLD004630//1	Protein=GWHPABLD004630//1
GWHGABLD002782	1242	500.792348971918	2868.21548901562	2.51786899150327	2.2842431859167e-06	Up	1.07363659215569e-07	GWHGABLD002782//Protein=GWHPABLD002782	GO:0005737//cytoplasm	GO:0004826//phenylalanine-tRNA ligase activity;GO:0005524//ATP binding;GO:0000049//tRNA binding	GO:0006432//phenylalanyl-tRNA aminoacylation	K01889//phenylalanyl-tRNA synthetase alpha chain [EC:6.1.1.20]	Protein=GWHPABLD002782//1	Protein=GWHPABLD002782//1
GWHGABLD005984	2200	15769.899990502	135270.958661123	3.10060672418925	7.4736235448213e-08	Up	2.32053828909136e-09	GWHGABLD005984//Protein=GWHPABLD005984	NA	GO:0000104//succinate dehydrogenase activity;GO:0046872//metal ion binding;GO:0020037//heme binding	NA	K18561//FAD-dependent fumarate reductase [EC:1.3.8.-]	ELU42584.1//fumarate reductase [Rhizoctonia solani AG-1 IA];Protein=GWHPABLD005984//1	Protein=GWHPABLD005984//1
GWHGABLD000050	2461	635.114763916723	1432.85691602516	1.173805337844	0.00249362447652492	Up	0.000318229245259412	GWHGABLD000050//Protein=GWHPABLD000050	NA	NA	NA	NA	NA	Protein=GWHPABLD000050
GWHGABLD006081	1068	2540.33347348399	904.233756162507	-1.490250212865	0.0301256959914698	Down	0.00625598415547115	GWHGABLD006081//Protein=GWHPABLD006081	NA	GO:0008270//zinc ion binding;GO:0016491//oxidoreductase activity	NA	K00002//alcohol dehydrogenase (NADP+) [EC:1.1.1.2]	Protein=GWHPABLD006081//1	Protein=GWHPABLD006081//1
GWHGABLD005302	1080	35.6700079567264	1075.49802338391	4.91414952544552	7.79326840340364e-14	Up	9.87894727108566e-16	GWHGABLD005302//Protein=GWHPABLD005302	NA	GO:0008168//methyltransferase activity	GO:0032259//methylation	NA	Protein=GWHPABLD005302//1	Protein=GWHPABLD005302//1
GWHGABLD001147	1605	172.408828188867	458.944428466771	1.41248582523397	0.00748839142293627	Up	0.00114229699671909	GWHGABLD001147//Protein=GWHPABLD001147	GO:0016020//membrane	NA	GO:0006629//lipid metabolic process	K01183//chitinase [EC:3.2.1.14]	Protein=GWHPABLD001147//1	Protein=GWHPABLD001147//1
GWHGABLD003235	1983	2.64746059983509	24.9643831786091	3.23719014197295	0.0203617215166457	Up	0.00382497563731295	GWHGABLD003235//Protein=GWHPABLD003235	NA	GO:0008233//peptidase activity;GO:0008237//metallopeptidase activity	NA	NA	Protein=GWHPABLD003235//1	Protein=GWHPABLD003235//1
GWHGABLD002530	948	1149.27806450478	2768.53277068816	1.26839370281306	0.00550667833621495	Up	0.000804707587659384	GWHGABLD002530//Protein=GWHPABLD002530	NA	NA	NA	K19851//flocculation protein FLO11;K23573//dentin sialophosphoprotein;K01183//chitinase [EC:3.2.1.14]	Protein=GWHPABLD002530//1	Protein=GWHPABLD002530//1
GWHGABLD000465	1841	30.1485606892486	168.772287329789	2.48491699700121	8.13905993991409e-08	Up	2.55033924908289e-09	GWHGABLD000465//Protein=GWHPABLD000465	NA	NA	NA	K22614//NLR family CARD domain-containing protein 3;K14319//Ran GTPase-activating protein 1	Protein=GWHPABLD000465//1;RUS31186.1//hypothetical protein BC938DRAFT_478298 [Jimgerdemannia flammicorona]	Protein=GWHPABLD000465//1
GWHGABLD003582	978	3668.89617025217	7866.45946584519	1.10036837708207	0.0280926670640681	Up	0.00572576649603781	GWHGABLD003582//Protein=GWHPABLD003582	GO:0032040//small-subunit processome;GO:0031428//box C/D snoRNP complex	GO:1990259//histone-glutamine methyltransferase activity;GO:0003723//RNA binding;GO:0008168//methyltransferase activity;GO:0008649//rRNA methyltransferase activity	GO:0000494//box C/D snoRNA 3'-end processing;GO:0006364//rRNA processing;GO:0006356//regulation of transcription by RNA polymerase I;GO:1990258//histone glutamine methylation	K14563//rRNA 2'-O-methyltransferase fibrillarin [EC:2.1.1.-]	Protein=GWHPABLD003582//1	Protein=GWHPABLD003582//1
GWHGABLD001813	774	25.855077715839	1839.01300631606	6.15234023162355	0.000853687184067374	Up	9.14488798447943e-05	GWHGABLD001813//Protein=GWHPABLD001813	NA	NA	NA	NA	NA	Protein=GWHPABLD001813
BGI_novel_G000035	2453	4.61670918862689	58.2197500666517	3.65657188260199	0.0053737985916414	Up	0.000779166353267476	NA	NA	NA	NA	NA
GWHGABLD000515	532	2493.70849774821	10124.5950093219	2.02149946418422	5.49578470230413e-05	Up	3.80444697634214e-06	GWHGABLD000515//Protein=GWHPABLD000515	GO:0005840//ribosome	GO:0003735//structural constituent of ribosome	GO:0006412//translation	K02917//large subunit ribosomal protein L35Ae	Protein=GWHPABLD000515//1	Protein=GWHPABLD000515//1
GWHGABLD004726	1983	1727.98780373025	514.966283712547	-1.74654315167725	7.17098789457401e-05	Down	5.2906590647904e-06	GWHGABLD004726//Protein=GWHPABLD004726	NA	GO:0005524//ATP binding	GO:0006464//cellular protein modification process	K06047//tubulin---tyrosine ligase [EC:6.3.2.25]	Protein=GWHPABLD004726//1	Protein=GWHPABLD004726//1
GWHGABLD006447	1449	865.54649923351	1817.41705628535	1.070206291762	0.0306153000504769	Up	0.00638295495222946	GWHGABLD006447//Protein=GWHPABLD006447	NA	GO:0070626//(S)-2-(5-amino-1-(5-phospho-D-ribosyl)imidazole-4-carboxamido)succinate AMP-lyase (fumarate-forming) activity;GO:0004018//N6-(1,2-dicarboxyethyl)AMP AMP-lyase (fumarate-forming) activity	GO:0044208//'de novo' AMP biosynthetic process;GO:0006189//'de novo' IMP biosynthetic process	K01756//adenylosuccinate lyase [EC:4.3.2.2]	Protein=GWHPABLD006447//1	Protein=GWHPABLD006447//1
GWHGABLD002748	1345	945.606469814819	4090.20905803912	2.1128627722806	5.50117969735942e-05	Up	3.83147254238536e-06	GWHGABLD002748//Protein=GWHPABLD002748	NA	GO:0000287//magnesium ion binding;GO:0016836//hydro-lyase activity;GO:0003862//3-isopropylmalate dehydrogenase activity;GO:0051287//NAD binding	GO:0009098//leucine biosynthetic process	K00052//3-isopropylmalate dehydrogenase [EC:1.1.1.85]	Protein=GWHPABLD002748//1	Protein=GWHPABLD002748//1
GWHGABLD001260	2385	457.07899683641	3013.52368828747	2.72093597284378	1.58855677361461e-08	Up	4.41202921029553e-10	GWHGABLD001260//Protein=GWHPABLD001260	NA	GO:0004748//ribonucleoside-diphosphate reductase activity, thioredoxin disulfide as acceptor;GO:0005524//ATP binding	GO:0006260//DNA replication	K10807//ribonucleoside-diphosphate reductase subunit M1 [EC:1.17.4.1]	Protein=GWHPABLD001260//1	Protein=GWHPABLD001260//1
GWHGABLD001503	489	116.028639906598	44.6403616796469	-1.3780603355043	0.0177288979555798	Down	0.00323215914871701	GWHGABLD001503//Protein=GWHPABLD001503	NA	GO:0008413//8-oxo-7,8-dihydroguanosine triphosphate pyrophosphatase activity	GO:0006281//DNA repair	K17816//8-oxo-dGTP diphosphatase / 2-hydroxy-dATP diphosphatase [EC:3.6.1.55 3.6.1.56]	Protein=GWHPABLD001503//1	Protein=GWHPABLD001503//1
GWHGABLD002305	543	337.670358138782	160.489541251848	-1.07313625702042	0.0287651592585281	Down	0.00588331700544742	GWHGABLD002305//Protein=GWHPABLD002305	NA	GO:0005525//GTP binding	NA	K07937//ADP-ribosylation factor 1;K07942//ADP-ribosylation factor-like protein 1	Protein=GWHPABLD002305//1	Protein=GWHPABLD002305//1
GWHGABLD001940	429	1950.47371817072	10608.9655900959	2.44338753159556	2.97397366019583e-06	Up	1.44865260189001e-07	GWHGABLD001940//Protein=GWHPABLD001940	GO:0005840//ribosome	GO:0003735//structural constituent of ribosome	GO:0006412//translation	K02951//small subunit ribosomal protein S12e	Protein=GWHPABLD001940//1	Protein=GWHPABLD001940//1
GWHGABLD004281	1131	56.4209255442748	252.068490678601	2.15951355064305	0.0013928275509285	Up	0.000161679882353899	GWHGABLD004281//Protein=GWHPABLD004281	GO:0005737//cytoplasm	GO:0043022//ribosome binding;GO:0005524//ATP binding;GO:0043023//ribosomal large subunit binding;GO:0005525//GTP binding;GO:0016887//ATPase activity	NA	K19788//obg-like ATPase 1	Protein=GWHPABLD004281//1	Protein=GWHPABLD004281//1
BGI_novel_G000224	2309	18684.8227490746	7291.14440830141	-1.35764969693414	0.00576753646057235	Down	0.000847236769978008	NA	NA	NA	NA	NA
GWHGABLD000568	759	635.28855483923	288.179681423656	-1.14044340868609	0.00236723246036742	Down	0.000298053481692751	GWHGABLD000568//Protein=GWHPABLD000568	NA	NA	NA	NA	NA	Protein=GWHPABLD000568
GWHGABLD002807	2859	0.35643517585417	11.8255060604403	5.05211839282849	0.0218038370075412	Up	0.00418623732889411	GWHGABLD002807//Protein=GWHPABLD002807	GO:0005874//microtubule	GO:0005524//ATP binding;GO:0003777//microtubule motor activity;GO:0008017//microtubule binding	GO:0007018//microtubule-based movement	K10396//kinesin family member 5	Protein=GWHPABLD002807//1	Protein=GWHPABLD002807//1
GWHGABLD006737	2215	258.597862706371	108.152843962605	-1.25763874884211	0.0366068909557663	Down	0.00794682402572427	GWHGABLD006737//Protein=GWHPABLD006737	NA	NA	NA	K22614//NLR family CARD domain-containing protein 3;K14319//Ran GTPase-activating protein 1	Protein=GWHPABLD006737//1;KFH63702.1//hypothetical protein MVEG_10395 [Mortierella verticillata NRRL 6337]	Protein=GWHPABLD006737//1
GWHGABLD006428	1341	22061.9719925675	5082.82785148666	-2.11785847629636	2.72987484174193e-07	Down	1.0079899262621e-08	GWHGABLD006428//Protein=GWHPABLD006428	GO:1990904//ribonucleoprotein complex;GO:0005730//nucleolus	GO:0003723//RNA binding	GO:0042254//ribosome biogenesis	K10277//lysine-specific demethylase 8 [EC:1.14.11.27];K19219//peptidyl-lysine (3S)-dioxygenase / protease [EC:1.14.11.63 3.4.-.-]	Protein=GWHPABLD006428//1	Protein=GWHPABLD006428//1
GWHGABLD005923	1347	213.456523307303	52.0249758202067	-2.03666595798504	0.00624594344273408	Down	0.000929641204622862	GWHGABLD005923//Protein=GWHPABLD005923	GO:0016021//integral component of membrane	NA	GO:0007009//plasma membrane organization	K04709//Acyl-CoA-dependent ceramide synthase [EC:2.3.1.24]	Protein=GWHPABLD005923//1	Protein=GWHPABLD005923//1
GWHGABLD003497	1266	12.3585099082824	60.5438469233454	2.29247554121068	0.00535390064864355	Up	0.000774756168497628	GWHGABLD003497//Protein=GWHPABLD003497	GO:0005737//cytoplasm	GO:0120013//lipid transfer activity	GO:0120009//intermembrane lipid transfer	NA	Protein=GWHPABLD003497//1	Protein=GWHPABLD003497//1
GWHGABLD000550	2436	3186.03641463693	975.809803113107	-1.70709087421239	6.00736425104863e-08	Down	1.82309974443461e-09	GWHGABLD000550//Protein=GWHPABLD000550	GO:0005730//nucleolus	GO:0005524//ATP binding	GO:0006464//cellular protein modification process	K11294//nucleolin	Protein=GWHPABLD000550//1;TPX57677.1//hypothetical protein PhCBS80983_g03664 [Powellomyces hirtus]	Protein=GWHPABLD000550//1
GWHGABLD003229	3717	145.799024645138	1239.97265494413	3.08825533169849	4.46232115108421e-06	Up	2.27533253395264e-07	GWHGABLD003229//Protein=GWHPABLD003229	GO:0016459//myosin complex	GO:0003779//actin binding;GO:0051015//actin filament binding;GO:0005524//ATP binding;GO:0004672//protein kinase activity;GO:0003774//motor activity	NA	K10352//myosin heavy chain;K10357//myosin V	Protein=GWHPABLD003229//1	Protein=GWHPABLD003229//1
BGI_novel_G000138	8558	10756.2229151366	210.742647236864	-5.67354545250271	6.62547247610463e-26	Down	2.07606316015243e-28	NA	NA	GO:0031177//phosphopantetheine binding;GO:0016740//transferase activity	NA	K01043//reducing polyketide synthase SwnK [EC:2.3.1.-]	EMR62731.1//putative polyketide synthase protein [Eutypa lata UCREL1]	NA
GWHGABLD004025	1008	1263.30670411329	290.834434173527	-2.11893494096917	5.33787402376654e-05	Down	3.66451400007901e-06	GWHGABLD004025//Protein=GWHPABLD004025	NA	GO:0008138//protein tyrosine/serine/threonine phosphatase activity;GO:0004725//protein tyrosine phosphatase activity	NA	K14819//dual specificity phosphatase 12 [EC:3.1.3.16 3.1.3.48]	Protein=GWHPABLD004025//1	Protein=GWHPABLD004025//1
GWHGABLD000945	534	266.311262635339	637.858666332315	1.26012335073303	0.0105224773178178	Up	0.0017145298464013	GWHGABLD000945//Protein=GWHPABLD000945	NA	NA	NA	NA	Protein=GWHPABLD000945//1	Protein=GWHPABLD000945//1
GWHGABLD002195	243	214.506875902506	86.42588585775	-1.31148850210567	0.0128474486710854	Down	0.00216102041909563	GWHGABLD002195//Protein=GWHPABLD002195	NA	NA	NA	NA	NA	Protein=GWHPABLD002195
GWHGABLD001656	1977	42.4435780677133	3634.26656333011	6.41997414780116	1.47973477209985e-18	Up	1.11421752788306e-20	GWHGABLD001656//Protein=GWHPABLD001656	GO:0016021//integral component of membrane	GO:0005507//copper ion binding;GO:0008080//N-acetyltransferase activity;GO:0004500//dopamine beta-monooxygenase activity	GO:0055114//oxidation-reduction process	NA	Protein=GWHPABLD001656//1	Protein=GWHPABLD001656//1
BGI_novel_G000087	3298	120.35222369105	289.253506410562	1.26507165013304	0.00467028889319136	Up	0.000659867053417722	NA	NA	NA	NA	NA
GWHGABLD003284	2445	10728.9159471948	366.464899353314	-4.87168548177287	1.64050165609547e-09	Down	3.7385025633852e-11	GWHGABLD003284//Protein=GWHPABLD003284	NA	GO:0016491//oxidoreductase activity	NA	K17743//D-xylose reductase [EC:1.1.1.307]	Protein=GWHPABLD003284//1	Protein=GWHPABLD003284//1
BGI_novel_G000155	11675	137.496178258313	34.1434828008592	-2.00970938623796	0.0205975773926621	Down	0.0038842319424419	NA	GO:0016021//integral component of membrane	GO:0016158//3-phytase activity	NA	K01083//3-phytase [EC:3.1.3.8]	CDR42724.1//RHTO0S07e03290g1_1 [Rhodotorula toruloides]	NA
GWHGABLD000214	4227	335.821523691257	157.463733733773	-1.09267510688239	0.0212428721036657	Down	0.00402709909841605	GWHGABLD000214//Protein=GWHPABLD000214	NA	NA	NA	NA	NA	Protein=GWHPABLD000214
GWHGABLD002691	1737	13797.4265110088	5346.97671255487	-1.36760390279016	8.00710858671682e-05	Down	5.98736933204149e-06	GWHGABLD002691//Protein=GWHPABLD002691	GO:0016021//integral component of membrane	GO:0022857//transmembrane transporter activity	NA	K08139//MFS transporter, SP family, sugar:H+ symporter	Protein=GWHPABLD002691//1	Protein=GWHPABLD002691//1
GWHGABLD000685	342	1272.85572917847	6452.29744276617	2.34174403906428	2.40854057228006e-06	Up	1.13548914602578e-07	GWHGABLD000685//Protein=GWHPABLD000685	GO:0005840//ribosome;GO:0022625//cytosolic large ribosomal subunit	GO:0003735//structural constituent of ribosome	GO:0006412//translation	K02924//large subunit ribosomal protein L39e;K01886//glutaminyl-tRNA synthetase [EC:6.1.1.18]	OON11030.1//60S ribosomal protein [Batrachochytrium salamandrivorans];Protein=GWHPABLD000685//1	Protein=GWHPABLD000685//1
GWHGABLD004759	1717	1683.44190352109	503.333985428345	-1.74182601593263	0.00390576684646763	Down	0.000536827375992204	GWHGABLD004759//Protein=GWHPABLD004759	GO:0016021//integral component of membrane	GO:0016705//oxidoreductase activity, acting on paired donors, with incorporation or reduction of molecular oxygen;GO:0020037//heme binding;GO:0005506//iron ion binding;GO:0004497//monooxygenase activity	NA	K07824//benzoate 4-monooxygenase [EC:1.14.14.92];K14338//cytochrome P450 / NADPH-cytochrome P450 reductase [EC:1.14.14.1 1.6.2.4]	Protein=GWHPABLD004759//1;PBK89819.1//cytochrome P450 [Armillaria gallica]	Protein=GWHPABLD004759//1
GWHGABLD000208	2589	548.180572769964	214.719036009942	-1.35220110109342	0.0122838964414297	Down	0.00205402284891589	GWHGABLD000208//Protein=GWHPABLD000208	GO:0000228//nuclear chromosome;GO:0016021//integral component of membrane	GO:0003677//DNA binding;GO:0004725//protein tyrosine phosphatase activity;GO:0004438//phosphatidylinositol-3-phosphatase activity;GO:0008324//cation transmembrane transporter activity	GO:0006338//chromatin remodeling	K11397//chromatin modification-related protein VID21;K17969//mitochondrial fission 1 protein	Protein=GWHPABLD000208//1	Protein=GWHPABLD000208//1
GWHGABLD006761	5774	1085.12927804174	3120.99727521891	1.52414016778356	0.00165165572439288	Up	0.000197422417333974	GWHGABLD006761//Protein=GWHPABLD006761	NA	GO:0016504//peptidase activator activity;GO:0070628//proteasome binding;GO:0070577//lysine-acetylated histone binding	NA	K06699//proteasome activator subunit 4	SAL99579.1//hypothetical protein [Absidia glauca];Protein=GWHPABLD006761//1	Protein=GWHPABLD006761//1
GWHGABLD000654	2265	1226.11193169814	384.479368567826	-1.6731125992497	1.52147921775495e-07	Down	5.09254545182187e-09	GWHGABLD000654//Protein=GWHPABLD000654	NA	NA	NA	NA	NA	Protein=GWHPABLD000654
GWHGABLD002551	1167	474.541344144498	2044.47862206576	2.10712728569377	0.000339309608711499	Up	3.16231585392385e-05	GWHGABLD002551//Protein=GWHPABLD002551	NA	GO:0016301//kinase activity;GO:0016740//transferase activity	NA	NA	Protein=GWHPABLD002551//1	Protein=GWHPABLD002551//1
GWHGABLD002127	3030	1325.54466471048	540.50729631226	-1.29419928500353	0.0218507049570185	Down	0.00420146014698405	GWHGABLD002127//Protein=GWHPABLD002127	GO:0016021//integral component of membrane	GO:0030246//carbohydrate binding;GO:0003824//catalytic activity	NA	NA	Protein=GWHPABLD002127//1	Protein=GWHPABLD002127//1
GWHGABLD001269	1062	47.4809707486336	269.260855566392	2.50358317358056	2.49271305060065e-05	Up	1.55506098299827e-06	GWHGABLD001269//Protein=GWHPABLD001269	NA	NA	NA	NA	NA	Protein=GWHPABLD001269
BGI_novel_G000218	1184	2573.06927697989	779.299304279426	-1.72324086704025	9.19167784996599e-07	Down	3.91441628990148e-08	NA	GO:0005634//nucleus;GO:0005737//cytoplasm	GO:0031386//protein tag;GO:0031625//ubiquitin protein ligase binding	GO:0016567//protein ubiquitination;GO:0019941//modification-dependent protein catabolic process	K08770//ubiquitin C	OMH81267.1//Polyubiquitin-B [Zancudomyces culisetae]	NA
GWHGABLD003536	1587	1668.86844581163	22209.2103939114	3.73421596253891	1.15421806851393e-19	Up	7.89096528823082e-22	GWHGABLD003536//Protein=GWHPABLD003536	NA	GO:0046872//metal ion binding;GO:0004451//isocitrate lyase activity	GO:0019752//carboxylic acid metabolic process	K01637//isocitrate lyase [EC:4.1.3.1]	Protein=GWHPABLD003536//1	Protein=GWHPABLD003536//1
GWHGABLD006812	2058	458.986426619387	922.690091980339	1.00739467468095	0.00677232887848471	Up	0.00102149213535327	GWHGABLD006812//Protein=GWHPABLD006812	NA	NA	NA	K00384//thioredoxin reductase (NADPH) [EC:1.8.1.9]	Protein=GWHPABLD006812//1	Protein=GWHPABLD006812//1
GWHGABLD001019	1128	2464.60448695322	358.694149676761	-2.78053002523213	3.30411911204221e-05	Down	2.14125366184191e-06	GWHGABLD001019//Protein=GWHPABLD001019	NA	GO:0016787//hydrolase activity	NA	K18338//L-rhamnono-1,4-lactonase [EC:3.1.1.65]	Protein=GWHPABLD001019//1	Protein=GWHPABLD001019//1
GWHGABLD000955	8547	590.17698497351	1323.04994482452	1.1646479575847	0.00177441999441322	Up	0.00021406263142971	GWHGABLD000955//Protein=GWHPABLD000955	NA	GO:0046872//metal ion binding;GO:0020037//heme binding;GO:0004096//catalase activity	GO:0006979//response to oxidative stress;GO:0042744//hydrogen peroxide catabolic process	K03781//catalase [EC:1.11.1.6]	Protein=GWHPABLD000955//1;ORY01523.1//catalase [Basidiobolus meristosporus CBS 931.73]	Protein=GWHPABLD000955//1
GWHGABLD005008	342	734.825777490013	5347.44656229731	2.86337601862788	9.42763921606712e-09	Up	2.43042685957577e-10	GWHGABLD005008//Protein=GWHPABLD005008	GO:0005840//ribosome	GO:0003735//structural constituent of ribosome	GO:0006414//translational elongation	K02943//large subunit ribosomal protein LP2	Protein=GWHPABLD005008//1	Protein=GWHPABLD005008//1
GWHGABLD006602	648	3260.08085100378	6925.12394829368	1.08693214907501	0.0499462645360692	Up	0.0117805176003035	GWHGABLD006602//Protein=GWHPABLD006602	GO:0016020//membrane;GO:0000274//mitochondrial proton-transporting ATP synthase, stator stalk	GO:0046933//proton-transporting ATP synthase activity, rotational mechanism	GO:0015986//ATP synthesis coupled proton transport	K02137//F-type H+-transporting ATPase subunit O	Protein=GWHPABLD006602//1	Protein=GWHPABLD006602//1
GWHGABLD004340	1553	3478.26927374283	7158.62308094755	1.04131249559867	0.0098607276285886	Up	0.00158001973823703	GWHGABLD004340//Protein=GWHPABLD004340	NA	GO:0015035//protein disulfide oxidoreductase activity;GO:0009055//electron transfer activity	GO:0045454//cell redox homeostasis	K07390//monothiol glutaredoxin	Protein=GWHPABLD004340//1	Protein=GWHPABLD004340//1
GWHGABLD003823	1380	57.7132097790207	0.184799052205862	-8.28680040246728	5.7212497539337e-08	Down	1.71124120257239e-09	GWHGABLD003823//Protein=GWHPABLD003823	GO:0016021//integral component of membrane	GO:0008519//ammonium transmembrane transporter activity	NA	K03320//ammonium transporter, Amt family	Protein=GWHPABLD003823//1	Protein=GWHPABLD003823//1
BGI_novel_G000338	4435	138725.085478037	61466.4820106728	-1.17435687098667	0.0248388759879758	Down	0.00486093371421147	NA	NA	NA	NA	NA
GWHGABLD005998	1671	32.8322660337195	219.942082068332	2.74393743394572	3.68364543604292e-06	Up	1.85730021985357e-07	GWHGABLD005998//Protein=GWHPABLD005998	NA	NA	NA	NA	Protein=GWHPABLD005998//1	Protein=GWHPABLD005998//1
GWHGABLD000416	2586	597.363880718839	1463.13063144864	1.29237666851215	0.0183974045606434	Up	0.0033933398242463	GWHGABLD000416//Protein=GWHPABLD000416	GO:0016021//integral component of membrane	GO:0005524//ATP binding;GO:0042626//ATPase-coupled transmembrane transporter activity;GO:0016887//ATPase activity	NA	K02021//putative ABC transport system ATP-binding protein;K05658//ATP-binding cassette, subfamily B (MDR/TAP), member 1 [EC:7.6.2.2]	Protein=GWHPABLD000416//1;CEI98426.1//Putative ATP-binding cassette, subfamily B (MDR/TAP), member 10 [Rhizopus microsporus]	Protein=GWHPABLD000416//1
BGI_novel_G000145	7917	416.042722336509	4.93448370947649	-6.39768872760628	0.0178143828675629	Down	0.00325281852103911	NA	NA	GO:0031177//phosphopantetheine binding;GO:0016740//transferase activity	NA	K01043//reducing polyketide synthase SwnK [EC:2.3.1.-]	EMR62731.1//putative polyketide synthase protein [Eutypa lata UCREL1]	NA
GWHGABLD002996	1398	197.178873215071	1024.90403391863	2.37791194329197	1.08037914091463e-09	Up	2.38511275946115e-11	GWHGABLD002996//Protein=GWHPABLD002996	NA	NA	NA	NA	Protein=GWHPABLD002996//1	Protein=GWHPABLD002996//1
GWHGABLD004521	5913	5.30924246639924	72.9822045801054	3.78096679706164	0.0107927954569545	Up	0.00176318706582066	GWHGABLD004521//Protein=GWHPABLD004521	GO:0016459//myosin complex	GO:0051015//actin filament binding;GO:0003779//actin binding;GO:0005524//ATP binding;GO:0003774//motor activity	NA	K10357//myosin V	Protein=GWHPABLD004521//1	Protein=GWHPABLD004521//1
GWHGABLD005875	954	232.479459575646	1323.94874085005	2.50967210709662	4.94252498667737e-07	Up	1.97109670455728e-08	GWHGABLD005875//Protein=GWHPABLD005875	GO:0016021//integral component of membrane	GO:0008138//protein tyrosine/serine/threonine phosphatase activity;GO:0004725//protein tyrosine phosphatase activity;GO:0022857//transmembrane transporter activity	NA	K01079//phosphoserine phosphatase [EC:3.1.3.3]	Protein=GWHPABLD005875//1	Protein=GWHPABLD005875//1
GWHGABLD004520	1185	728.927100161571	2058.69429231867	1.49788316829623	0.00840279880139525	Up	0.00130452224662026	GWHGABLD004520//Protein=GWHPABLD004520	NA	GO:0051082//unfolded protein binding	GO:0006457//protein folding	K09510//DnaJ homolog subfamily B member 4	Protein=GWHPABLD004520//1	Protein=GWHPABLD004520//1
GWHGABLD002041	1071	4.76436729519691	31.9124422721789	2.74376247985244	0.0373936521202988	Up	0.00817004163972915	GWHGABLD002041//Protein=GWHPABLD002041	NA	NA	NA	NA	NA	Protein=GWHPABLD002041
GWHGABLD000273	3051	153.787666253865	44.4874956778131	-1.7894680113461	0.043511507453555	Down	0.00984756948350646	GWHGABLD000273//Protein=GWHPABLD000273	NA	GO:0005544//calcium-dependent phospholipid binding	NA	K01613//phosphatidylserine decarboxylase [EC:4.1.1.65]	Protein=GWHPABLD000273//1	Protein=GWHPABLD000273//1
GWHGABLD001284	858	759.008101678363	369.247772288137	-1.03952606801835	0.0259346888935663	Down	0.00511970927310681	GWHGABLD001284//Protein=GWHPABLD001284	NA	GO:0016151//nickel cation binding;GO:0003924//GTPase activity	GO:0006807//nitrogen compound metabolic process	K03189//urease accessory protein	Protein=GWHPABLD001284//1	Protein=GWHPABLD001284//1
BGI_novel_G000009	1754	2971.39404575273	352.090023656252	-3.07712368346129	2.71145514598952e-08	Down	7.80108160504034e-10	NA	GO:0016020//membrane;GO:0031307//integral component of mitochondrial outer membrane	GO:0003885//D-arabinono-1,4-lactone oxidase activity;GO:0016491//oxidoreductase activity;GO:0071949//FAD binding	GO:0070485//dehydro-D-arabinono-1,4-lactone biosynthetic process;GO:0034599//cellular response to oxidative stress	K00107//D-arabinono-1,4-lactone oxidase [EC:1.1.3.37];K00103//L-gulonolactone oxidase [EC:1.1.3.8]	TEB23037.1//FAD-binding domain-containing protein [Coprinellus micaceus]	NA
GWHGABLD004962	4609	181.683737717223	494.034475149963	1.44318242920902	0.0468183396067146	Up	0.0108226983594499	GWHGABLD004962//Protein=GWHPABLD004962	NA	NA	NA	K22614//NLR family CARD domain-containing protein 3;K14319//Ran GTPase-activating protein 1	Protein=GWHPABLD004962//1;XP_021882776.1//hypothetical protein BCR41DRAFT_385400 [Lobosporangium transversale]	Protein=GWHPABLD004962//1
GWHGABLD005342	1917	10591.1811827211	82335.9459629691	2.95865892030855	1.58733880111701e-14	Up	1.83128390386666e-16	GWHGABLD005342//Protein=GWHPABLD005342	NA	GO:0016627//oxidoreductase activity, acting on the CH-CH group of donors;GO:0050660//flavin adenine dinucleotide binding;GO:0003995//acyl-CoA dehydrogenase activity	NA	K00249//acyl-CoA dehydrogenase [EC:1.3.8.7]	Protein=GWHPABLD005342//1	Protein=GWHPABLD005342//1
GWHGABLD004637	1068	13751.9228783729	1564.01830316193	-3.1363040580143	1.3637280880051e-27	Down	3.10776946419051e-30	GWHGABLD004637//Protein=GWHPABLD004637	GO:0016021//integral component of membrane	GO:0016746//transferase activity, transferring acyl groups	NA	K13506//glycerol-3-phosphate O-acyltransferase 3/4 [EC:2.3.1.15]	Protein=GWHPABLD004637//1	Protein=GWHPABLD004637//1
GWHGABLD003643	484	1976.01441104104	7485.68370798574	1.9215406229313	8.43364722599506e-05	Up	6.3783886583156e-06	GWHGABLD003643//Protein=GWHPABLD003643	GO:0005840//ribosome	GO:0003735//structural constituent of ribosome	GO:0006412//translation	K02915//large subunit ribosomal protein L34e	Protein=GWHPABLD003643//1;XP_016607277.1//hypothetical protein SPPG_05493 [Spizellomyces punctatus DAOM BR117]	Protein=GWHPABLD003643//1
GWHGABLD004863	1086	41.5574227003254	332.446233207383	2.99994294190285	0.000438389413446157	Up	4.32082999721892e-05	GWHGABLD004863//Protein=GWHPABLD004863	NA	GO:0004252//serine-type endopeptidase activity	NA	K01183//chitinase [EC:3.2.1.14]	Protein=GWHPABLD004863//1	Protein=GWHPABLD004863//1
GWHGABLD004364	897	147.821123744708	769.11397753523	2.37934496539048	1.12580639935138e-07	Up	3.63990959482642e-09	GWHGABLD004364//Protein=GWHPABLD004364	GO:0016021//integral component of membrane	NA	NA	K13704//abhydrolase domain-containing protein 12 [EC:3.1.1.23];K13354//solute carrier family 25 (peroxisomal adenine nucleotide transporter), member 17	Protein=GWHPABLD004364//1	Protein=GWHPABLD004364//1
GWHGABLD003008	1824	19.3478497442248	76.5553810133688	1.98433054816826	0.00105544973502444	Up	0.000117856799922969	GWHGABLD003008//Protein=GWHPABLD003008	NA	GO:0046872//metal ion binding;GO:0008237//metallopeptidase activity;GO:0016787//hydrolase activity;GO:0004181//metallocarboxypeptidase activity	NA	K01293//Gly-Xaa carboxypeptidase [EC:3.4.17.4]	Protein=GWHPABLD003008//1	Protein=GWHPABLD003008//1
GWHGABLD000400	2676	34.5676786250925	136.121883206057	1.97740338730059	0.00124658976796261	Up	0.000142573933011534	GWHGABLD000400//Protein=GWHPABLD000400	NA	GO:0004674//protein serine/threonine kinase activity;GO:0005524//ATP binding;GO:0004672//protein kinase activity;GO:0005509//calcium ion binding	NA	K12761//carbon catabolite-derepressing protein kinase [EC:2.7.11.1]	Protein=GWHPABLD000400//1	Protein=GWHPABLD000400//1
GWHGABLD006036	1830	2348.88264639673	1157.73368400015	-1.02067121079188	0.000445591167095781	Down	4.4298908222882e-05	GWHGABLD006036//Protein=GWHPABLD006036	GO:0016021//integral component of membrane	NA	NA	K17086//transmembrane 9 superfamily member 2/4	Protein=GWHPABLD006036//1	Protein=GWHPABLD006036//1
GWHGABLD005386	2928	850.862097715943	99.4412374503414	-3.09700917351334	1.46350231318555e-12	Down	2.10530883964878e-14	GWHGABLD005386//Protein=GWHPABLD005386	NA	NA	NA	NA	NA	Protein=GWHPABLD005386
BGI_novel_G000025	2021	218.805393898584	5.32024546836583	-5.36201168194823	0.0301116976662838	Down	0.00624449961573981	NA	NA	NA	NA	NA
BGI_novel_G000295	6169	35.3387244053682	0.184362134818955	-7.58256377620337	2.69873309433354e-06	Down	1.30689253962883e-07	NA	GO:0005643//nuclear pore;GO:0016021//integral component of membrane	GO:0017056//structural constituent of nuclear pore	NA	NA	VEU22287.1//DEKNAAC103649, partial [Brettanomyces naardenensis]	NA
GWHGABLD006702	1268	3215.45121413382	1480.12720184466	-1.11930003449263	0.000936831836025861	Down	0.00010180924239962	GWHGABLD006702//Protein=GWHPABLD006702	NA	NA	NA	NA	NA	Protein=GWHPABLD006702
GWHGABLD004657	1737	2184.58469797648	786.942424351079	-1.47302904948281	5.86211978697428e-05	Down	4.13295726328481e-06	GWHGABLD004657//Protein=GWHPABLD004657	NA	GO:0008270//zinc ion binding;GO:0004181//metallocarboxypeptidase activity	NA	K08783//extracellular matrix protein 14 [EC:3.4.17.-]	Protein=GWHPABLD004657//1	Protein=GWHPABLD004657//1
BGI_novel_G000097	1668	301.345935552633	92.5246922094648	-1.70351026995365	0.0016204613479957	Down	0.000192950532249595	NA	NA	NA	NA	NA
GWHGABLD006496	1473	339.670185496383	94.5030387187229	-1.84570196676954	0.00969842428582524	Down	0.00154434387573745	GWHGABLD006496//Protein=GWHPABLD006496	NA	GO:0016491//oxidoreductase activity	GO:0006629//lipid metabolic process	NA	Protein=GWHPABLD006496//1	Protein=GWHPABLD006496//1
GWHGABLD006323	2196	18.0720992182521	102.955383918966	2.51018327425105	0.00130936798872818	Up	0.000150686417161711	GWHGABLD006323//Protein=GWHPABLD006323	GO:0005777//peroxisome	GO:0003997//acyl-CoA oxidase activity;GO:0071949//FAD binding	GO:0006635//fatty acid beta-oxidation	K00232//acyl-CoA oxidase [EC:1.3.3.6]	Protein=GWHPABLD006323//1	Protein=GWHPABLD006323//1
GWHGABLD006446	1311	2998.89811948984	57738.3772019798	4.26702614369614	1.47973477209985e-18	Up	1.11701955449782e-20	GWHGABLD006446//Protein=GWHPABLD006446	NA	GO:0016747//transferase activity, transferring acyl groups other than amino-acyl groups	NA	K07513//acetyl-CoA acyltransferase 1 [EC:2.3.1.16]	Protein=GWHPABLD006446//1	Protein=GWHPABLD006446//1
GWHGABLD000718	1859	2243.41377096385	892.195688268215	-1.33026365179158	0.0083987225511845	Down	0.00130269318590513	GWHGABLD000718//Protein=GWHPABLD000718	NA	GO:0046872//metal ion binding;GO:0052833//inositol monophosphate 4-phosphatase activity;GO:0052832//inositol monophosphate 3-phosphatase activity;GO:0008934//inositol monophosphate 1-phosphatase activity	GO:0006021//inositol biosynthetic process;GO:0046855//inositol phosphate dephosphorylation;GO:0046854//phosphatidylinositol phosphorylation	K01092//myo-inositol-1(or 4)-monophosphatase [EC:3.1.3.25]	Protein=GWHPABLD000718//1	Protein=GWHPABLD000718//1
GWHGABLD002768	3870	958.267093422032	1997.19566645357	1.05947594846003	0.0120112707137506	Up	0.00199817179798613	GWHGABLD002768//Protein=GWHPABLD002768	NA	GO:0031177//phosphopantetheine binding;GO:0003824//catalytic activity	NA	K00143//L-2-aminoadipate reductase [EC:1.2.1.95];K00155//L-tyrosine reductase [EC:1.2.1.101];K23631//aspergillic acid biosynthesis nonribosomal peptide synthetase [EC:6.3.2.-]	Protein=GWHPABLD002768//1	Protein=GWHPABLD002768//1
GWHGABLD002247	1218	250.360777318723	586.871554065529	1.22903622104415	0.00172838458783813	Up	0.000208262834540814	GWHGABLD002247//Protein=GWHPABLD002247	GO:0005634//nucleus;GO:0005737//cytoplasm	GO:0016274//protein-arginine N-methyltransferase activity	NA	K18477//type IV protein arginine methyltransferase [EC:2.1.1.322]	Protein=GWHPABLD002247//1	Protein=GWHPABLD002247//1
GWHGABLD002090	1738	16.980055988709	77.8860391893552	2.19752353729675	0.0477705122098772	Up	0.0111040415790514	GWHGABLD002090//Protein=GWHPABLD002090	NA	NA	NA	NA	NA	Protein=GWHPABLD002090
GWHGABLD005123	1425	445.544807734501	201.074805933619	-1.14783820096284	0.00238921058948433	Down	0.000302181883415765	GWHGABLD005123//Protein=GWHPABLD005123	NA	NA	NA	NA	NA	Protein=GWHPABLD005123
GWHGABLD003803	522	505.150017046018	1101.13257518033	1.1242043769843	0.00662107638184152	Up	0.000994906079311038	GWHGABLD003803//Protein=GWHPABLD003803	NA	GO:0003677//DNA binding;GO:0003713//transcription coactivator activity	GO:0045944//positive regulation of transcription by RNA polymerase II	K03627//putative transcription factor	Protein=GWHPABLD003803//1	Protein=GWHPABLD003803//1
GWHGABLD005299	3534	1670.4562850574	806.176432556961	-1.0510747148718	0.0368314371632335	Down	0.00801572938120222	GWHGABLD005299//Protein=GWHPABLD005299	NA	NA	NA	NA	NA	Protein=GWHPABLD005299
GWHGABLD002266	2046	12345.7847941852	36098.7865918476	1.54793179551129	0.00103383027239375	Up	0.000115000917638445	GWHGABLD002266//Protein=GWHPABLD002266	NA	GO:0005524//ATP binding;GO:0051082//unfolded protein binding	GO:0006457//protein folding	K04043//molecular chaperone DnaK	Protein=GWHPABLD002266//1	Protein=GWHPABLD002266//1
GWHGABLD001117	1065	19.0224371760201	195.329023741104	3.36013233088008	4.90699525672252e-11	Up	8.80617294327072e-13	GWHGABLD001117//Protein=GWHPABLD001117	NA	GO:0003824//catalytic activity	NA	K17741//NADPH-dependent methylglyoxal reductase [EC:1.1.1.283]	Protein=GWHPABLD001117//1	Protein=GWHPABLD001117//1
GWHGABLD003196	1302	1093.03000305627	436.724160402481	-1.32353875167399	0.000374947927004147	Down	3.58339351972344e-05	GWHGABLD003196//Protein=GWHPABLD003196	GO:0016021//integral component of membrane	GO:0008519//ammonium transmembrane transporter activity;GO:0015098//molybdate ion transmembrane transporter activity	NA	K00844//hexokinase [EC:2.7.1.1]	Protein=GWHPABLD003196//1	Protein=GWHPABLD003196//1
GWHGABLD006684	2380	1593.85058549434	494.754788266405	-1.68773081619976	4.73261811685698e-06	Down	2.42663797474507e-07	GWHGABLD006684//Protein=GWHPABLD006684	GO:0005789//endoplasmic reticulum membrane	GO:0016740//transferase activity	GO:0006488//dolichol-linked oligosaccharide biosynthetic process	K07441//beta-1,4-N-acetylglucosaminyltransferase [EC:2.4.1.141]	Protein=GWHPABLD006684//1	Protein=GWHPABLD006684//1
GWHGABLD005857	2775	179.678866525261	429.088896433031	1.25585583696261	0.00576753646057235	Up	0.000847756391868774	GWHGABLD005857//Protein=GWHPABLD005857	NA	GO:0004252//serine-type endopeptidase activity	NA	K19849//signaling mucin MSB2;K01210//glucan 1,3-beta-glucosidase [EC:3.2.1.58]	Protein=GWHPABLD005857//1	Protein=GWHPABLD005857//1
GWHGABLD006572	2316	195.645360939336	448.920863228362	1.19822024381334	0.0143157801602653	Up	0.0024814562676318	GWHGABLD006572//Protein=GWHPABLD006572	GO:0016021//integral component of membrane	GO:0015116//sulfate transmembrane transporter activity	NA	K14708//solute carrier family 26 (sodium-independent sulfate anion transporter), member 11	Protein=GWHPABLD006572//1	Protein=GWHPABLD006572//1
GWHGABLD006143	1194	8602.87474623294	29412.6250583957	1.77354481152181	0.00532812018629005	Up	0.000768748860377698	GWHGABLD006143//Protein=GWHPABLD006143	NA	GO:0046872//metal ion binding;GO:0016853//isomerase activity;GO:0004455//ketol-acid reductoisomerase activity	GO:0009099//valine biosynthetic process;GO:0009097//isoleucine biosynthetic process	K00053//ketol-acid reductoisomerase [EC:1.1.1.86]	Protein=GWHPABLD006143//1	Protein=GWHPABLD006143//1
GWHGABLD005250	1473	2043.12348971424	997.406024138321	-1.03452358380717	0.00292501686590052	Down	0.000383235960600146	GWHGABLD005250//Protein=GWHPABLD005250	NA	NA	NA	K19219//peptidyl-lysine (3S)-dioxygenase / protease [EC:1.14.11.63 3.4.-.-]	Protein=GWHPABLD005250//1	Protein=GWHPABLD005250//1
GWHGABLD003364	981	373.428241131415	146.484308114731	-1.3500849112568	0.00309018787303584	Down	0.000409325555038218	GWHGABLD003364//Protein=GWHPABLD003364	NA	NA	NA	K23518//O-acetyl-ADP-ribose deacetylase [EC:3.1.1.106]	Protein=GWHPABLD003364//1	Protein=GWHPABLD003364//1
GWHGABLD005539	2790	514.20181898069	107.705142259176	-2.25524758233542	9.67678166735163e-05	Down	7.47018325552568e-06	GWHGABLD005539//Protein=GWHPABLD005539	GO:0005618//cell wall;GO:0005576//extracellular region;GO:0031225//anchored component of membrane	GO:0004553//hydrolase activity, hydrolyzing O-glycosyl compounds;GO:0030246//carbohydrate binding;GO:0009374//biotin binding	GO:0005975//carbohydrate metabolic process;GO:0071555//cell wall organization	NA	Protein=GWHPABLD005539//1	Protein=GWHPABLD005539//1
BGI_novel_G000392	3776	53.1611013653026	423.791962183589	2.9949133261334	4.79141757776965e-07	Up	1.90198239534194e-08	NA	NA	NA	NA	K10997//replication fork protection complex subunit Tof1/Swi1	PPQ81365.1//hypothetical protein CVT25_015886 [Psilocybe cyanescens]	NA
GWHGABLD000823	852	279.675738347261	1867.92890210756	2.73961253194717	5.33468806491929e-14	Up	6.45846012702093e-16	GWHGABLD000823//Protein=GWHPABLD000823	NA	GO:0008108//UDP-glucose:hexose-1-phosphate uridylyltransferase activity;GO:0016853//isomerase activity;GO:0008270//zinc ion binding;GO:0003824//catalytic activity	GO:0033499//galactose catabolic process via UDP-galactose	K12663//Delta3,5-Delta2,4-dienoyl-CoA isomerase [EC:5.3.3.21]	Protein=GWHPABLD000823//1	Protein=GWHPABLD000823//1
GWHGABLD003206	1452	208.109268143984	478.006241173714	1.19968823822215	0.00243663314785198	Up	0.000309567977194697	GWHGABLD003206//Protein=GWHPABLD003206	NA	GO:0046872//metal ion binding;GO:0004114//3',5'-cyclic-nucleotide phosphodiesterase activity	GO:0007165//signal transduction	K02993//small subunit ribosomal protein S7e	Protein=GWHPABLD003206//1	Protein=GWHPABLD003206//1
GWHGABLD006640	2727	42.626411868833	2.2222557344212	-4.26165086482456	0.000855505251313834	Down	9.18745135295016e-05	GWHGABLD006640//Protein=GWHPABLD006640	NA	NA	NA	K01133//choline-sulfatase [EC:3.1.6.6]	Protein=GWHPABLD006640//1	Protein=GWHPABLD006640//1
GWHGABLD004162	4753	2289.46727908424	1070.97353884742	-1.09608911121488	0.0387124520702463	Down	0.00854640374717018	GWHGABLD004162//Protein=GWHPABLD004162	GO:0016021//integral component of membrane	GO:0005524//ATP binding;GO:0005388//calcium transmembrane transporter activity, phosphorylative mechanism	NA	K05853//P-type Ca2+ transporter type 2A [EC:7.2.2.10]	Protein=GWHPABLD004162//1	Protein=GWHPABLD004162//1
GWHGABLD001593	1218	3915.61355149742	541.632907149977	-2.85385108800525	5.81848852467356e-21	Down	3.64639645471637e-23	GWHGABLD001593//Protein=GWHPABLD001593	NA	GO:0004497//monooxygenase activity;GO:0071949//FAD binding	NA	K00480//salicylate hydroxylase [EC:1.14.13.1]	Protein=GWHPABLD001593//1	Protein=GWHPABLD001593//1
GWHGABLD004779	2259	715.287931581007	1450.23119863197	1.01968691024936	0.0136667765932328	Up	0.00233781493924976	GWHGABLD004779//Protein=GWHPABLD004779	GO:0030686//90S preribosome;GO:0005730//nucleolus	GO:0003723//RNA binding;GO:0042134//rRNA primary transcript binding	GO:0000472//endonucleolytic cleavage to generate mature 5'-end of SSU-rRNA from (SSU-rRNA, 5.8S rRNA, LSU-rRNA);GO:0034462//small-subunit processome assembly;GO:0000447//endonucleolytic cleavage in ITS1 to separate SSU-rRNA from 5.8S rRNA and LSU-rRNA from tricistronic rRNA transcript (SSU-rRNA, 5.8S rRNA, LSU-rRNA);GO:0000480//endonucleolytic cleavage in 5'-ETS of tricistronic rRNA transcript (S…	K14787//multiple RNA-binding domain-containing protein 1	Protein=GWHPABLD004779//1	Protein=GWHPABLD004779//1
GWHGABLD003389	2646	307.902575629466	7451.45655673059	4.59697661990858	3.76644117453315e-15	Up	4.18433857874357e-17	GWHGABLD003389//Protein=GWHPABLD003389	NA	GO:0016491//oxidoreductase activity	NA	K22745//apoptosis-inducing factor 2	Protein=GWHPABLD003389//1	Protein=GWHPABLD003389//1
GWHGABLD003151	726	143.332996136245	349.927514539023	1.28768534197601	0.00453303868008275	Up	0.000635955433682027	GWHGABLD003151//Protein=GWHPABLD003151	NA	NA	NA	NA	NA	Protein=GWHPABLD003151
GWHGABLD004743	4560	4.54713888746346	39.3494934787377	3.11331408951169	0.0274960896695636	Up	0.00556109490539528	GWHGABLD004743//Protein=GWHPABLD004743	GO:1990315//Mcs4 RR-MAPKKK complex;GO:0005737//cytoplasm	GO:0004709//MAP kinase kinase kinase activity;GO:0005524//ATP binding;GO:0004672//protein kinase activity	GO:0000161//osmosensory signaling MAPK cascade	K05111//Eph receptor B2 [EC:2.7.10.1];K06683//cell division control protein CDC15 [EC:2.7.11.1];K08294//mitogen-activated protein kinase kinase [EC:2.7.12.2]	Protein=GWHPABLD004743//1	Protein=GWHPABLD004743//1
GWHGABLD006356	777	8.02358584253565	1378.28737887225	7.42441387265984	0.000122632227928134	Up	9.86856698182536e-06	GWHGABLD006356//Protein=GWHPABLD006356	GO:0016021//integral component of membrane	GO:0046872//metal ion binding;GO:0004392//heme oxygenase (decyclizing) activity	GO:0006788//heme oxidation	K21480//heme oxygenase (biliverdin-producing, ferredoxin) [EC:1.14.15.20]	Protein=GWHPABLD006356//1	Protein=GWHPABLD006356//1
GWHGABLD006310	1113	581.938104421328	188.3772580559	-1.62724090931602	0.00328269256070429	Down	0.000439035084819751	GWHGABLD006310//Protein=GWHPABLD006310	NA	NA	NA	K20047//actin cytoskeleton-regulatory complex protein PAN1	Protein=GWHPABLD006310//1	Protein=GWHPABLD006310//1
GWHGABLD002122	1839	10766.2834923283	4754.82999120815	-1.17905465567951	0.00231908509253409	Down	0.000290670115571855	GWHGABLD002122//Protein=GWHPABLD002122	NA	NA	NA	NA	NA	Protein=GWHPABLD002122
GWHGABLD001674	1578	20259.2131989757	1011.1509259507	-4.3245078883911	2.37377539261287e-25	Down	9.12860498512285e-28	GWHGABLD001674//Protein=GWHPABLD001674	NA	GO:0030955//potassium ion binding;GO:0000287//magnesium ion binding;GO:0004743//pyruvate kinase activity;GO:0016301//kinase activity	NA	K00873//pyruvate kinase [EC:2.7.1.40]	Protein=GWHPABLD001674//1	Protein=GWHPABLD001674//1
GWHGABLD000367	1023	1629.40969767556	592.303023585341	-1.45994204381773	0.000729953684072022	Down	7.67277907484905e-05	GWHGABLD000367//Protein=GWHPABLD000367	NA	NA	NA	K01054//acylglycerol lipase [EC:3.1.1.23]	Protein=GWHPABLD000367//1	Protein=GWHPABLD000367//1
GWHGABLD003588	4659	97.2450763586655	1.00383551991334	-6.59803040064073	2.36189538248966e-09	Down	5.71887501813478e-11	GWHGABLD003588//Protein=GWHPABLD003588	GO:0016021//integral component of membrane	NA	NA	K03260//translation initiation factor 4G;K18626//trichohyalin	Protein=GWHPABLD003588//1	Protein=GWHPABLD003588//1
GWHGABLD000581	2730	993.17731564016	473.520639972814	-1.06862399873201	0.0213200320827173	Down	0.00405190794222686	GWHGABLD000581//Protein=GWHPABLD000581	GO:0005730//nucleolus	GO:0004252//serine-type endopeptidase activity	NA	K23573//dentin sialophosphoprotein	Protein=GWHPABLD000581//1	Protein=GWHPABLD000581//1
GWHGABLD002391	1974	318.95293886843	139.255925983652	-1.19560484951625	0.00424392240028343	Down	0.000589349713755355	GWHGABLD002391//Protein=GWHPABLD002391	NA	NA	NA	NA	NA	Protein=GWHPABLD002391
GWHGABLD003860	811	9794.9661436336	3142.33715719048	-1.64020252285745	0.000248185218220067	Down	2.20224171700758e-05	GWHGABLD003860//Protein=GWHPABLD003860	NA	GO:0016773//phosphotransferase activity, alcohol group as acceptor;GO:0016779//nucleotidyltransferase activity	GO:0009058//biosynthetic process;GO:0005975//carbohydrate metabolic process	NA	Protein=GWHPABLD003860//1;XP_026612051.1//hypothetical protein CDV56_103185 [Aspergillus thermomutatus]	Protein=GWHPABLD003860//1
GWHGABLD000376	564	2.0848548858148	23.4647574001088	3.49247666958764	0.0439842858591282	Up	0.00997962788400387	GWHGABLD000376//Protein=GWHPABLD000376	GO:0071162//CMG complex;GO:0005634//nucleus;GO:0031298//replication fork protection complex;GO:0000790//nuclear chromatin;GO:0000811//GINS complex	NA	GO:0000727//double-strand break repair via break-induced replication;GO:0006260//DNA replication;GO:1902975//mitotic DNA replication initiation	K10734//GINS complex subunit 3	Protein=GWHPABLD000376//1	Protein=GWHPABLD000376//1
GWHGABLD001361	1032	1939.39546803275	4975.53653525833	1.35924508878515	0.00274176771685083	Up	0.00035401574488239	GWHGABLD001361//Protein=GWHPABLD001361	NA	NA	NA	K20523//SH3 domain-containing YSC84-like protein 1	Protein=GWHPABLD001361//1	Protein=GWHPABLD001361//1
GWHGABLD000321	5673	181.531273272857	54.2630435455555	-1.74217623575978	0.0399383151059695	Down	0.00885685181882844	GWHGABLD000321//Protein=GWHPABLD000321	NA	NA	NA	NA	NA	Protein=GWHPABLD000321
GWHGABLD002791	4559	11344.5685265013	1935.37958544629	-2.55131328472975	0.000149778662109039	Down	1.24157785710669e-05	GWHGABLD002791//Protein=GWHPABLD002791	NA	GO:0004252//serine-type endopeptidase activity	NA	K19851//flocculation protein FLO11	Protein=GWHPABLD002791//1	Protein=GWHPABLD002791//1
GWHGABLD002872	714	61.0708559446532	22.214129913599	-1.45900643080172	0.0289367935309616	Down	0.00593078562755359	GWHGABLD002872//Protein=GWHPABLD002872	GO:0005770//late endosome;GO:0005829//cytosol;GO:0005769//early endosome	GO:0005525//GTP binding;GO:0003924//GTPase activity	GO:0032511//late endosome to vacuole transport via multivesicular body sorting pathway;GO:0036010//protein localization to endosome;GO:0006895//Golgi to endosome transport;GO:0061709//reticulophagy;GO:0036258//multivesicular body assembly;GO:0006623//protein targeting to vacuole;GO:0006897//endocytosis;GO:0000011//vacuole inheritance	K07889//Ras-related protein Rab-5C	Protein=GWHPABLD002872//1	Protein=GWHPABLD002872//1
GWHGABLD005413	2637	1564.07058035509	574.713356760208	-1.44439113330133	0.000159772393346576	Down	1.32897133904572e-05	GWHGABLD005413//Protein=GWHPABLD005413	NA	GO:0004252//serine-type endopeptidase activity	NA	K11294//nucleolin	Protein=GWHPABLD005413//1	Protein=GWHPABLD005413//1
GWHGABLD002423	2091	430.686986184889	1080.08649486309	1.32643521380205	0.00622041881905693	Up	0.000924956166798951	GWHGABLD002423//Protein=GWHPABLD002423	NA	GO:0004674//protein serine/threonine kinase activity;GO:0005524//ATP binding	NA	K07178//RIO kinase 1 [EC:2.7.11.1]	Protein=GWHPABLD002423//1	Protein=GWHPABLD002423//1
GWHGABLD000105	1946	549.0309896752	2403.6460165055	2.13026495829956	2.51630132349507e-09	Up	6.1285789249061e-11	GWHGABLD000105//Protein=GWHPABLD000105	NA	NA	NA	NA	Protein=GWHPABLD000105//1	Protein=GWHPABLD000105//1
GWHGABLD004437	1716	28.7694838714139	5.54781724341075	-2.37454717096293	0.02144206899746	Down	0.00408013163090821	GWHGABLD004437//Protein=GWHPABLD004437	NA	GO:0005524//ATP binding	GO:0006464//cellular protein modification process;GO:0018095//protein polyglutamylation	K06047//tubulin---tyrosine ligase [EC:6.3.2.25]	Protein=GWHPABLD004437//1	Protein=GWHPABLD004437//1
GWHGABLD000623	3510	3082.00281873182	9316.48523891416	1.59591760138397	6.68361737736751e-05	Up	4.84540841059687e-06	GWHGABLD000623//Protein=GWHPABLD000623	GO:0000932//P-body	GO:0003723//RNA binding;GO:0046872//metal ion binding;GO:0000175//3'-5'-exoribonuclease activity	GO:0034427//nuclear-transcribed mRNA catabolic process, exonucleolytic, 3'-5';GO:1990074//polyuridylation-dependent mRNA catabolic process	K18748//protein SSD1	Protein=GWHPABLD000623//1	Protein=GWHPABLD000623//1
GWHGABLD001589	1005	148.225053348598	66.8408712450983	-1.14898687236678	0.035418515067404	Down	0.00762751670444593	GWHGABLD001589//Protein=GWHPABLD001589	NA	NA	NA	NA	NA	Protein=GWHPABLD001589
GWHGABLD005568	1620	1294.8871733892	3340.89108843618	1.36740655429783	0.00416845755002496	Up	0.000575901413406097	GWHGABLD005568//Protein=GWHPABLD005568	NA	NA	NA	K14565//nucleolar protein 58	Protein=GWHPABLD005568//1	Protein=GWHPABLD005568//1
GWHGABLD002986	531	475.837878413199	220.032467082971	-1.11275370248383	0.00548106558184308	Down	0.000799403383536151	GWHGABLD002986//Protein=GWHPABLD002986	NA	NA	NA	NA	NA	Protein=GWHPABLD002986
GWHGABLD000177	2166	4.77876097749668	155.709995177166	5.02608113603208	3.90857706588617e-10	Up	7.84944261914186e-12	GWHGABLD000177//Protein=GWHPABLD000177	NA	NA	NA	NA	NA	Protein=GWHPABLD000177
GWHGABLD001728	519	0.182263791366494	18.5799021080537	6.67157110720204	0.00219040498726088	Up	0.000273605636494486	GWHGABLD001728//Protein=GWHPABLD001728	NA	NA	NA	NA	NA	Protein=GWHPABLD001728
GWHGABLD002878	1494	3369.6259027122	874.749205666819	-1.94564707717521	2.25198269774813e-06	Down	1.05526606973242e-07	GWHGABLD002878//Protein=GWHPABLD002878	GO:0005759//mitochondrial matrix;GO:0045254//pyruvate dehydrogenase complex	GO:0004742//dihydrolipoyllysine-residue acetyltransferase activity;GO:0030429//kynureninase activity;GO:0030170//pyridoxal phosphate binding	GO:0043420//anthranilate metabolic process;GO:0006090//pyruvate metabolic process;GO:0034354//'de novo' NAD biosynthetic process from tryptophan;GO:0006569//tryptophan catabolic process;GO:0019805//quinolinate biosynthetic process;GO:0097053//L-kynurenine catabolic process	K00627//pyruvate dehydrogenase E2 component (dihydrolipoamide acetyltransferase) [EC:2.3.1.12]	Protein=GWHPABLD002878//1	Protein=GWHPABLD002878//1
GWHGABLD006384	1314	3881.42345650325	1661.89254485809	-1.22375873429348	0.000249229705874251	Down	2.22215917785616e-05	GWHGABLD006384//Protein=GWHPABLD006384	NA	NA	NA	NA	NA	Protein=GWHPABLD006384
GWHGABLD006332	723	5409.07013465829	1375.10032779515	-1.97584372176512	0.000643065375571636	Down	6.68619461853432e-05	GWHGABLD006332//Protein=GWHPABLD006332	NA	NA	NA	K01069//hydroxyacylglutathione hydrolase [EC:3.1.2.6]	Protein=GWHPABLD006332//1	Protein=GWHPABLD006332//1
GWHGABLD000136	1005	928.821594482247	311.097534747401	-1.57803455182497	0.00292501686590052	Down	0.00038328094525402	GWHGABLD000136//Protein=GWHPABLD000136	NA	NA	NA	NA	NA	Protein=GWHPABLD000136
GWHGABLD006453	5187	120.886770323283	972.775248078215	3.00845015365754	0.000108999962307908	Up	8.6473406929931e-06	GWHGABLD006453//Protein=GWHPABLD006453	GO:0016459//myosin complex	GO:0003779//actin binding;GO:0005524//ATP binding;GO:0003774//motor activity	GO:0007165//signal transduction	K10352//myosin heavy chain;K10357//myosin V	Protein=GWHPABLD006453//1	Protein=GWHPABLD006453//1
GWHGABLD002172	1191	203.578334772015	489.213112718365	1.26487903895057	0.0205726867397678	Up	0.00387660796990639	GWHGABLD002172//Protein=GWHPABLD002172	NA	GO:0004830//tryptophan-tRNA ligase activity;GO:0005524//ATP binding	GO:0006436//tryptophanyl-tRNA aminoacylation	K01867//tryptophanyl-tRNA synthetase [EC:6.1.1.2]	Protein=GWHPABLD002172//1	Protein=GWHPABLD002172//1
GWHGABLD004944	2649	3476.04172685994	1735.91196406936	-1.00175161649584	0.00532049992261942	Down	0.000766891599728081	GWHGABLD004944//Protein=GWHPABLD004944	NA	NA	NA	K19898//alpha-agglutinin	Protein=GWHPABLD004944//1	Protein=GWHPABLD004944//1
GWHGABLD005256	1935	1005.78747753215	4309.74687035417	2.09927763973202	5.47634563584985e-08	Up	1.63018977053499e-09	GWHGABLD005256//Protein=GWHPABLD005256	GO:0005737//cytoplasm	GO:0004834//tryptophan synthase activity	GO:0000162//tryptophan biosynthetic process	K01694//tryptophan synthase [EC:4.2.1.20]	Protein=GWHPABLD005256//1;XP_011390891.1//putative tryptophan synthase [Ustilago maydis 521]	Protein=GWHPABLD005256//1
GWHGABLD003342	1200	990.39472158992	2607.93387601104	1.39683175990211	1.10369682823971e-05	Up	6.28797509323295e-07	GWHGABLD003342//Protein=GWHPABLD003342	NA	GO:0019901//protein kinase binding	GO:0000079//regulation of cyclin-dependent protein serine/threonine kinase activity	K06656//G1/S-specific cyclin PLC1;K06657//G1/S-specific cyclin PLC2	Protein=GWHPABLD003342//1	Protein=GWHPABLD003342//1
GWHGABLD005601	2438	3644.94664009622	530.638017545277	-2.78009774826236	1.17368722996346e-10	Down	2.24005253973941e-12	GWHGABLD005601//Protein=GWHPABLD005601	NA	NA	NA	NA	NA	Protein=GWHPABLD005601
GWHGABLD006652	1191	1041.88571436196	337.656252931875	-1.62556985581101	4.19179254866753e-06	Down	2.12544957602284e-07	GWHGABLD006652//Protein=GWHPABLD006652	NA	GO:0016301//kinase activity	NA	K00894//ethanolamine kinase [EC:2.7.1.82]	Protein=GWHPABLD006652//1	Protein=GWHPABLD006652//1
GWHGABLD006294	2658	721.423562111061	280.959597253705	-1.36048386121822	0.0001035882950734	Down	8.14424425018045e-06	GWHGABLD006294//Protein=GWHPABLD006294	GO:0016021//integral component of membrane	GO:0022857//transmembrane transporter activity	NA	K16261//yeast amino acid transporter	RIA86420.1//L-methionine transporter [Glomus cerebriforme];Protein=GWHPABLD006294//1	Protein=GWHPABLD006294//1
GWHGABLD003787	1074	345.579984907482	915.99359455949	1.40631784697049	0.00059230090265759	Up	6.06557967541386e-05	GWHGABLD003787//Protein=GWHPABLD003787	NA	NA	NA	K20367//endoplasmic reticulum-Golgi intermediate compartment protein 3;K03686//molecular chaperone DnaJ;K11153//retinol dehydrogenase 12 [EC:1.1.1.300];K17732//mitochondrial-processing peptidase subunit beta [EC:3.4.24.64]	Protein=GWHPABLD003787//1	Protein=GWHPABLD003787//1
BGI_novel_G000171	604	6469.61328220442	2206.33394259298	-1.55202830997062	0.00193011214422943	Down	0.000235044279065114	NA	NA	NA	NA	NA
GWHGABLD002725	704	20.486095087287	84.8223102112642	2.0497987621961	0.00508156972550086	Up	0.000730281135597546	GWHGABLD002725//Protein=GWHPABLD002725	NA	GO:0005524//ATP binding;GO:0004672//protein kinase activity	NA	NA	RIB30623.1//hypothetical protein C2G38_2152075 [Gigaspora rosea];Protein=GWHPABLD002725//1	Protein=GWHPABLD002725//1
GWHGABLD001982	1269	3.70797114982846	42.2104851815903	3.50889948810208	0.0148436290190214	Up	0.00258563713007593	GWHGABLD001982//Protein=GWHPABLD001982	NA	NA	NA	K05349//beta-glucosidase [EC:3.2.1.21]	Protein=GWHPABLD001982//1	Protein=GWHPABLD001982//1
GWHGABLD000030	693	532.650846260146	2457.26187389869	2.20578955765287	0.000160402271686959	Up	1.33649521345778e-05	GWHGABLD000030//Protein=GWHPABLD000030	NA	NA	NA	K13350//peroxisomal membrane protein 4	Protein=GWHPABLD000030//1	Protein=GWHPABLD000030//1
GWHGABLD004068	579	731.94808370409	1538.42199359901	1.07163806457231	0.0160785751065334	Up	0.00284160420258153	GWHGABLD004068//Protein=GWHPABLD004068	GO:0016021//integral component of membrane	NA	NA	K17795//mitochondrial import inner membrane translocase subunit TIM17	Protein=GWHPABLD004068//1	Protein=GWHPABLD004068//1
GWHGABLD003821	1056	20013.6347766315	706.549517373886	-4.82404872286125	0.000178779551041005	Down	1.5176272955482e-05	GWHGABLD003821//Protein=GWHPABLD003821	NA	GO:0004356//glutamate-ammonia ligase activity;GO:0005524//ATP binding	GO:0006542//glutamine biosynthetic process;GO:0007034//vacuolar transport	K01915//glutamine synthetase [EC:6.3.1.2]	Protein=GWHPABLD003821//1	Protein=GWHPABLD003821//1
GWHGABLD006267	774	213.078328814993	515.506213057069	1.27460594463206	0.00132645285786507	Up	0.000153009608964042	GWHGABLD006267//Protein=GWHPABLD006267	NA	NA	NA	NA	NA	Protein=GWHPABLD006267
GWHGABLD006770	1818	1713.81781145883	26.1709201966306	-6.03310528879351	7.87132364651004e-26	Down	2.5785563861235e-28	GWHGABLD006770//Protein=GWHPABLD006770	NA	GO:0003854//3-beta-hydroxy-delta5-steroid dehydrogenase activity;GO:0003824//catalytic activity	GO:0006694//steroid biosynthetic process	K17741//NADPH-dependent methylglyoxal reductase [EC:1.1.1.283]	Protein=GWHPABLD006770//1	Protein=GWHPABLD006770//1
GWHGABLD006503	2355	199.89644795881	655.321069974768	1.71294908173062	1.69576418303048e-06	Up	7.63226722457815e-08	GWHGABLD006503//Protein=GWHPABLD006503	NA	GO:0005524//ATP binding;GO:0004672//protein kinase activity	GO:0007094//mitotic spindle assembly checkpoint	K02178//checkpoint serine/threonine-protein kinase [EC:2.7.11.1]	Protein=GWHPABLD006503//1	Protein=GWHPABLD006503//1
GWHGABLD000766	1099	20179.3451979072	53137.0039309178	1.39683752440254	0.00929451349852148	Up	0.00146546452682855	GWHGABLD000766//Protein=GWHPABLD000766	NA	GO:0030060//L-malate dehydrogenase activity	GO:0006099//tricarboxylic acid cycle;GO:0019752//carboxylic acid metabolic process;GO:0005975//carbohydrate metabolic process	K00026//malate dehydrogenase [EC:1.1.1.37]	Protein=GWHPABLD000766//1	Protein=GWHPABLD000766//1
GWHGABLD005358	2694	768.15330566006	348.417694144054	-1.140576376259	0.0113933456097807	Down	0.00188726120839979	GWHGABLD005358//Protein=GWHPABLD005358	NA	GO:0016874//ligase activity;GO:0004842//ubiquitin-protein transferase activity	NA	K12232//E3 ubiquitin-protein ligase HECTD2 [EC:2.3.2.26]	Protein=GWHPABLD005358//1	Protein=GWHPABLD005358//1
GWHGABLD004938	1428	447.557809397464	938.222643184042	1.06785627740943	0.0456249240705839	Up	0.0104978408852013	GWHGABLD004938//Protein=GWHPABLD004938	GO:0005783//endoplasmic reticulum	GO:0003756//protein disulfide isomerase activity	GO:0045454//cell redox homeostasis	K09580//protein disulfide-isomerase A1 [EC:5.3.4.1];K09584//protein disulfide-isomerase A6 [EC:5.3.4.1]	Protein=GWHPABLD004938//1	Protein=GWHPABLD004938//1
GWHGABLD001882	2436	2310.20006821459	5024.30498032809	1.12090624242159	0.0128746557248621	Up	0.00216747515550306	GWHGABLD001882//Protein=GWHPABLD001882	NA	GO:0005524//ATP binding;GO:0004066//asparagine synthase (glutamine-hydrolyzing) activity	GO:0006541//glutamine metabolic process;GO:0006529//asparagine biosynthetic process	K01953//asparagine synthase (glutamine-hydrolysing) [EC:6.3.5.4]	Protein=GWHPABLD001882//1	Protein=GWHPABLD001882//1
GWHGABLD001247	1491	5418.81449172021	2507.53398485919	-1.11170800463137	0.0402253399337056	Down	0.00894914983285119	GWHGABLD001247//Protein=GWHPABLD001247	GO:0016021//integral component of membrane	NA	NA	K23544//serine incorporator 1/3	Protein=GWHPABLD001247//1	Protein=GWHPABLD001247//1
GWHGABLD006690	6001	38253.0693699929	3098.16609719231	-3.62608911588299	2.41062437775913e-06	Down	1.13990498991031e-07	GWHGABLD006690//Protein=GWHPABLD006690	NA	NA	NA	K14692//solute carrier family 30 (zinc transporter), member 5/7	NA	Protein=GWHPABLD006690
GWHGABLD003622	1371	388.312843254909	2123.28592464597	2.45100733008099	1.22996086870116e-05	Up	7.12995404588198e-07	GWHGABLD003622//Protein=GWHPABLD003622	GO:0005737//cytoplasm	GO:0003866//3-phosphoshikimate 1-carboxyvinyltransferase activity;GO:0003855//3-dehydroquinate dehydratase activity;GO:0004765//shikimate kinase activity;GO:0046872//metal ion binding;GO:0005524//ATP binding;GO:0003856//3-dehydroquinate synthase activity;GO:0004764//shikimate 3-dehydrogenase (NADP+) activity	GO:0009423//chorismate biosynthetic process;GO:0009073//aromatic amino acid family biosynthetic process	K13830//pentafunctional AROM polypeptide [EC:4.2.3.4 4.2.1.10 1.1.1.25 2.7.1.71 2.5.1.19]	Protein=GWHPABLD003622//1	Protein=GWHPABLD003622//1
GWHGABLD005897	1884	163.320135305858	370.297869439804	1.18098358088125	0.0045154865993465	Up	0.000632206712314145	GWHGABLD005897//Protein=GWHPABLD005897	NA	NA	NA	K22614//NLR family CARD domain-containing protein 3;K14319//Ran GTPase-activating protein 1	Protein=GWHPABLD005897//1;KFH71314.1//hypothetical protein MVEG_01614 [Mortierella verticillata NRRL 6337]	Protein=GWHPABLD005897//1
GWHGABLD005606	948	62.0808919204826	317.917642475119	2.3564318893185	5.61269849545498e-07	Up	2.27034093819857e-08	GWHGABLD005606//Protein=GWHPABLD005606	NA	GO:0003824//catalytic activity	NA	K07511//enoyl-CoA hydratase [EC:4.2.1.17]	Protein=GWHPABLD005606//1	Protein=GWHPABLD005606//1
GWHGABLD003116	3216	52.4124084486901	188.582747314186	1.84721738545573	0.0171682313668514	Up	0.00310793648586642	GWHGABLD003116//Protein=GWHPABLD003116	GO:0016021//integral component of membrane	GO:0004965//G protein-coupled GABA receptor activity;GO:0004930//G protein-coupled receptor activity	NA	NA	Protein=GWHPABLD003116//1	Protein=GWHPABLD003116//1
GWHGABLD002714	3243	46.6279982875427	594.735375576969	3.67297948943341	6.1727327459399e-05	Up	4.39590709723679e-06	GWHGABLD002714//Protein=GWHPABLD002714	NA	GO:0003824//catalytic activity	NA	K06675//structural maintenance of chromosome 4;K14408//cleavage stimulation factor subunit 3	Protein=GWHPABLD002714//1	Protein=GWHPABLD002714//1
GWHGABLD003875	1526	6402.1043188754	29152.3625190196	2.18699471460785	8.07184091372149e-07	Up	3.3685363733377e-08	GWHGABLD003875//Protein=GWHPABLD003875	GO:0005840//ribosome	GO:0003735//structural constituent of ribosome	GO:0006412//translation	K02938//large subunit ribosomal protein L8e	Protein=GWHPABLD003875//1	Protein=GWHPABLD003875//1
GWHGABLD001452	657	78.64356303883	1075.7518194971	3.77387278404826	6.08624115033415e-13	Up	8.4952518549031e-15	GWHGABLD001452//Protein=GWHPABLD001452	NA	NA	NA	NA	Protein=GWHPABLD001452//1	Protein=GWHPABLD001452//1
GWHGABLD004701	2183	110.002960565995	670.603254048095	2.60791713144709	3.09918209965681e-05	Up	1.98195807256218e-06	GWHGABLD004701//Protein=GWHPABLD004701	GO:0042025//host cell nucleus	NA	NA	K23469//G2/mitotic-specific cyclin 2	ORX90880.1//A/B/D/E cyclin [Basidiobolus meristosporus CBS 931.73];Protein=GWHPABLD004701//1	Protein=GWHPABLD004701//1
GWHGABLD003970	3015	291.143536850287	727.930114289779	1.32206935711809	0.00101368784868281	Up	0.000111749664560674	GWHGABLD003970//Protein=GWHPABLD003970	NA	GO:0005524//ATP binding;GO:0004386//helicase activity;GO:0003676//nucleic acid binding	NA	K13181//ATP-dependent RNA helicase DDX27 [EC:3.6.4.13]	Protein=GWHPABLD003970//1	Protein=GWHPABLD003970//1
GWHGABLD004134	1899	26000.7873908047	5764.91077418007	-2.17318512954959	1.84940166985076e-09	Down	4.31561498774892e-11	GWHGABLD004134//Protein=GWHPABLD004134	GO:0016021//integral component of membrane	GO:0016705//oxidoreductase activity, acting on paired donors, with incorporation or reduction of molecular oxygen;GO:0020037//heme binding;GO:0008168//methyltransferase activity;GO:0005506//iron ion binding;GO:0004497//monooxygenase activity	GO:0032259//methylation	K05917//sterol 14alpha-demethylase [EC:1.14.14.154 1.14.15.36]	Protein=GWHPABLD004134//1	Protein=GWHPABLD004134//1
GWHGABLD006799	3389	5144.56392015351	1250.17143942653	-2.04092284284035	0.0126907237698096	Down	0.00213108721330374	GWHGABLD006799//Protein=GWHPABLD006799	NA	GO:0016491//oxidoreductase activity	NA	K00309//dimethylglycine oxidase [EC:1.5.3.10]	Protein=GWHPABLD006799//1;POS79926.1//FAD dependent oxidoreductase [Diaporthe helianthi]	Protein=GWHPABLD006799//1
GWHGABLD005548	1044	31.7564109184936	181.9171351047	2.51816166476275	0.000840838950692445	Up	8.97006657269109e-05	GWHGABLD005548//Protein=GWHPABLD005548	NA	GO:0004488//methylenetetrahydrofolate dehydrogenase (NADP+) activity;GO:0005524//ATP binding;GO:0004329//formate-tetrahydrofolate ligase activity	NA	K00288//methylenetetrahydrofolate dehydrogenase (NADP+) / methenyltetrahydrofolate cyclohydrolase / formyltetrahydrofolate synthetase [EC:1.5.1.5 3.5.4.9 6.3.4.3]	Protein=GWHPABLD005548//1	Protein=GWHPABLD005548//1
GWHGABLD006535	2517	649.433514890441	1611.82572189402	1.31144201751293	0.0135690971663269	Up	0.00231472378708109	GWHGABLD006535//Protein=GWHPABLD006535	GO:0031307//integral component of mitochondrial outer membrane	GO:0005509//calcium ion binding;GO:0005525//GTP binding;GO:0003924//GTPase activity	GO:0007005//mitochondrion organization	K07870//mitochondrial Rho GTPase 1 [EC:3.6.5.-]	Protein=GWHPABLD006535//1	Protein=GWHPABLD006535//1
GWHGABLD002498	1323	728.580116091898	1570.81503691524	1.10835378595766	0.00384661885440301	Up	0.000525958424758139	GWHGABLD002498//Protein=GWHPABLD002498	NA	NA	NA	K22020//mucin-19;K01210//glucan 1,3-beta-glucosidase [EC:3.2.1.58]	Protein=GWHPABLD002498//1	Protein=GWHPABLD002498//1
GWHGABLD003813	822	59.1915478267869	299.632684286615	2.33973191517779	0.000141703122213642	Up	1.16454495822919e-05	GWHGABLD003813//Protein=GWHPABLD003813	NA	NA	NA	K01069//hydroxyacylglutathione hydrolase [EC:3.1.2.6]	Protein=GWHPABLD003813//1	Protein=GWHPABLD003813//1
GWHGABLD004267	1845	543.431366818253	265.391410427803	-1.03397616254956	0.0351860878267942	Down	0.00756030499285957	GWHGABLD004267//Protein=GWHPABLD004267	GO:0042025//host cell nucleus;GO:0005634//nucleus	GO:0043565//sequence-specific DNA binding;GO:0003700//DNA-binding transcription factor activity	GO:0006357//regulation of transcription by RNA polymerase II	K09419//heat shock transcription factor, other eukaryote	Protein=GWHPABLD004267//1	Protein=GWHPABLD004267//1
GWHGABLD002491	1557	43.3830889804224	149.12485959566	1.78131609445031	0.0271978933024319	Up	0.00549682924463035	GWHGABLD002491//Protein=GWHPABLD002491	NA	GO:0003677//DNA binding;GO:0005524//ATP binding;GO:0004672//protein kinase activity	NA	K03353//anaphase-promoting complex subunit 6;K16365//small glutamine-rich tetratricopeptide repeat-containing protein alpha	Protein=GWHPABLD002491//1	Protein=GWHPABLD002491//1
GWHGABLD003374	1276	495.595971366425	226.151121258885	-1.1318773111711	0.00140986927188678	Down	0.00016473658761124	GWHGABLD003374//Protein=GWHPABLD003374	NA	NA	NA	NA	NA	Protein=GWHPABLD003374
GWHGABLD000446	1143	68.8839291319044	484.478781076522	2.81419413933068	4.70173312444899e-08	Up	1.38621101945726e-09	GWHGABLD000446//Protein=GWHPABLD000446	GO:0005811//lipid droplet;GO:0016021//integral component of membrane;GO:0005789//endoplasmic reticulum membrane	GO:0004144//diacylglycerol O-acyltransferase activity;GO:0016747//transferase activity, transferring acyl groups other than amino-acyl groups	GO:0006071//glycerol metabolic process;GO:0019915//lipid storage;GO:0035356//cellular triglyceride homeostasis;GO:0019432//triglyceride biosynthetic process;GO:0006672//ceramide metabolic process	K14457//2-acylglycerol O-acyltransferase 2 [EC:2.3.1.22]	Protein=GWHPABLD000446//1	Protein=GWHPABLD000446//1
GWHGABLD003422	3135	933.279454245992	351.510705585102	-1.40874050703481	0.000185063027118684	Down	1.58150998819556e-05	GWHGABLD003422//Protein=GWHPABLD003422	NA	GO:0016787//hydrolase activity;GO:0005525//GTP binding	NA	NA	Protein=GWHPABLD003422//1	Protein=GWHPABLD003422//1
GWHGABLD005036	327	2944.39834803114	11859.0040713831	2.00993808418187	6.9628509485246e-05	Up	5.10734687151427e-06	GWHGABLD005036//Protein=GWHPABLD005036	GO:0005840//ribosome;GO:0022627//cytosolic small ribosomal subunit	GO:0003735//structural constituent of ribosome	NA	K02975//small subunit ribosomal protein S25e	Protein=GWHPABLD005036//1	Protein=GWHPABLD005036//1
GWHGABLD002976	1335	9534.25125154711	3625.98456069475	-1.39474686240433	8.51110343860404e-05	Down	6.46121369146269e-06	GWHGABLD002976//Protein=GWHPABLD002976	GO:0016021//integral component of membrane;GO:0005739//mitochondrion;GO:0005789//endoplasmic reticulum membrane	GO:0046872//metal ion binding;GO:0004420//hydroxymethylglutaryl-CoA reductase (NADPH) activity;GO:0051539//4 iron, 4 sulfur cluster binding;GO:0016992//lipoate synthase activity	GO:0008299//isoprenoid biosynthetic process;GO:0015936//coenzyme A metabolic process;GO:0009249//protein lipoylation	K00021//hydroxymethylglutaryl-CoA reductase (NADPH) [EC:1.1.1.34]	Protein=GWHPABLD002976//1	Protein=GWHPABLD002976//1
GWHGABLD003739	579	3262.03097537641	14230.5276316216	2.12514676762881	2.62567396506166e-05	Up	1.64922691723713e-06	GWHGABLD003739//Protein=GWHPABLD003739	GO:0005840//ribosome	GO:0003735//structural constituent of ribosome	GO:0006412//translation	K02993//small subunit ribosomal protein S7e	Protein=GWHPABLD003739//1	Protein=GWHPABLD003739//1
GWHGABLD004784	2277	890.761916746602	6694.92483305224	2.90995607365999	6.77872296497645e-11	Up	1.23583042232871e-12	GWHGABLD004784//Protein=GWHPABLD004784	GO:0005739//mitochondrion	GO:0003746//translation elongation factor activity;GO:0004400//histidinol-phosphate transaminase activity;GO:0005525//GTP binding;GO:0030170//pyridoxal phosphate binding;GO:0003924//GTPase activity	GO:0000105//histidine biosynthetic process;GO:0070125//mitochondrial translational elongation	K02355//elongation factor G	Protein=GWHPABLD004784//1	Protein=GWHPABLD004784//1
GWHGABLD001646	5857	6623.81180634023	2377.33361989621	-1.47831730787766	0.00241528958181398	Down	0.00030582430397844	GWHGABLD001646//Protein=GWHPABLD001646	NA	GO:0005524//ATP binding	GO:0007155//cell adhesion;GO:0006464//cellular protein modification process	K22493//agglutinin-like protein;K06047//tubulin---tyrosine ligase [EC:6.3.2.25]	Protein=GWHPABLD001646//1;ORX54828.1//TTL-domain-containing protein [Piromyces finnis]	Protein=GWHPABLD001646//1
GWHGABLD000824	561	2.27887322124108	26.7740707613767	3.55444393308386	0.00102935231761349	Up	0.000114062968680145	GWHGABLD000824//Protein=GWHPABLD000824	NA	NA	NA	NA	Protein=GWHPABLD000824//1	Protein=GWHPABLD000824//1
GWHGABLD006495	1401	59.2673098972521	202.357383581484	1.77159700961587	0.000626983946711884	Up	6.5011296568331e-05	GWHGABLD006495//Protein=GWHPABLD006495	GO:0005634//nucleus;GO:0016021//integral component of membrane	GO:0003677//DNA binding;GO:0050440//2-methylcitrate synthase activity	NA	K09425//Myb-like DNA-binding protein FlbD;K09420//transcriptional activator Myb	Protein=GWHPABLD006495//1	Protein=GWHPABLD006495//1
GWHGABLD004617	939	17.5459684448293	55.8579195605707	1.67062226206435	0.0321236571775524	Up	0.00677154431317157	GWHGABLD004617//Protein=GWHPABLD004617	NA	NA	NA	K22614//NLR family CARD domain-containing protein 3;K14319//Ran GTPase-activating protein 1	KFH63049.1//hypothetical protein MVEG_11086 [Mortierella verticillata NRRL 6337];Protein=GWHPABLD004617//1	Protein=GWHPABLD004617//1
GWHGABLD000971	933	4441.32371445669	248.819627355166	-4.15781753121278	9.23551733171142e-16	Down	9.47097632649512e-18	GWHGABLD000971//Protein=GWHPABLD000971	GO:0016021//integral component of membrane	GO:0022857//transmembrane transporter activity	NA	K19849//signaling mucin MSB2;K00122//formate dehydrogenase [EC:1.17.1.9];K01183//chitinase [EC:3.2.1.14]	Protein=GWHPABLD000971//1	Protein=GWHPABLD000971//1
GWHGABLD003525	819	11.5110116092515	52.3045538442054	2.18392193297325	0.021683430760419	Up	0.00415694314250448	GWHGABLD003525//Protein=GWHPABLD003525	NA	GO:0003779//actin binding	GO:0031032//actomyosin structure organization	K20526//transgelin	Protein=GWHPABLD003525//1	Protein=GWHPABLD003525//1
GWHGABLD000944	2460	3624.29515422599	118.827484779425	-4.93075997492438	0.0013922875107017	Down	0.000161418891000026	GWHGABLD000944//Protein=GWHPABLD000944	NA	GO:0016491//oxidoreductase activity	NA	K17743//D-xylose reductase [EC:1.1.1.307]	Protein=GWHPABLD000944//1	Protein=GWHPABLD000944//1
BGI_novel_G000146	7918	579.401327142931	0.185077771271304	-11.6122156428135	0.000166810765877782	Down	1.39939525853886e-05	NA	NA	GO:0031177//phosphopantetheine binding;GO:0016740//transferase activity	NA	K01043//reducing polyketide synthase SwnK [EC:2.3.1.-]	EMR62731.1//putative polyketide synthase protein [Eutypa lata UCREL1]	NA
GWHGABLD002842	3021	6990.98410586015	1128.30151926953	-2.63134290017016	3.9886257122433e-10	Down	8.08385991315926e-12	GWHGABLD002842//Protein=GWHPABLD002842	GO:0016021//integral component of membrane	GO:0008237//metallopeptidase activity;GO:0008484//sulfuric ester hydrolase activity;GO:0008777//acetylornithine deacetylase activity;GO:0008964//phosphoenolpyruvate carboxylase activity	GO:0006099//tricarboxylic acid cycle;GO:0015977//carbon fixation;GO:0006526//arginine biosynthetic process	NA	Protein=GWHPABLD002842//1	Protein=GWHPABLD002842//1
GWHGABLD002099	691	5381.73186768909	22153.1893844725	2.04137199892735	3.80541827752261e-05	Up	2.50406387155027e-06	GWHGABLD002099//Protein=GWHPABLD002099	GO:0005840//ribosome	GO:0003735//structural constituent of ribosome	GO:0006412//translation	K02957//small subunit ribosomal protein S15Ae	CDO54537.1//similar to Saccharomyces cerevisiae YJL190C RPS22A Protein component of the small (40S) ribosomal subunit [Geotrichum candidum];Protein=GWHPABLD002099//1	Protein=GWHPABLD002099//1
GWHGABLD002749	1002	75.7073911300154	609.183854067399	3.00837164581262	3.93938436050212e-08	Up	1.15583702928847e-09	GWHGABLD002749//Protein=GWHPABLD002749	NA	GO:0016787//hydrolase activity	NA	K01101//4-nitrophenyl phosphatase [EC:3.1.3.41]	Protein=GWHPABLD002749//1	Protein=GWHPABLD002749//1
GWHGABLD000567	1672	409.523574635885	147.845403166743	-1.46985711679849	0.000273241455516319	Down	2.49462716117306e-05	GWHGABLD000567//Protein=GWHPABLD000567	NA	NA	NA	K14319//Ran GTPase-activating protein 1	KFH62136.1//hypothetical protein MVEG_11775 [Mortierella verticillata NRRL 6337];Protein=GWHPABLD000567//1	Protein=GWHPABLD000567//1
GWHGABLD003709	303	455.602490590875	1223.09445274751	1.42468828064184	0.0220724123712283	Up	0.00426568790495768	GWHGABLD003709//Protein=GWHPABLD003709	NA	GO:0003779//actin binding	NA	K23612//neural Wiskott-Aldrich syndrome protein;K11422//[histone H3]-lysine4 N-trimethyltransferase SETD1 [EC:2.1.1.354]	Protein=GWHPABLD003709//1	Protein=GWHPABLD003709//1
GWHGABLD001139	1221	11.6668242102135	179.09150500268	3.94021309829932	5.15742714849199e-07	Up	2.07149188986575e-08	GWHGABLD001139//Protein=GWHPABLD001139	GO:0016021//integral component of membrane	NA	NA	NA	Protein=GWHPABLD001139//1	Protein=GWHPABLD001139//1
GWHGABLD006445	1491	1066.49063768629	435.48450723616	-1.29217800122544	0.0330128656888603	Down	0.00700130423169249	GWHGABLD006445//Protein=GWHPABLD006445	NA	NA	NA	NA	NA	Protein=GWHPABLD006445
GWHGABLD004026	3666	533.092085262456	238.317996842694	-1.16149686044483	0.0283158908671121	Down	0.00577932938506931	GWHGABLD004026//Protein=GWHPABLD004026	NA	GO:0004674//protein serine/threonine kinase activity;GO:0005524//ATP binding;GO:0004672//protein kinase activity	NA	K19800//serine/threonine protein kinase SCH9 [EC:2.7.11.1];K08286//protein-serine/threonine kinase [EC:2.7.11.-]	Protein=GWHPABLD004026//1	Protein=GWHPABLD004026//1
GWHGABLD006415	954	240.350155515195	50.9398192685952	-2.23827199081281	2.18069422272862e-05	Down	1.34177453955101e-06	GWHGABLD006415//Protein=GWHPABLD006415	NA	NA	NA	NA	NA	Protein=GWHPABLD006415
GWHGABLD003285	1677	142.089560733026	9.11714361426209	-3.96207485272953	1.16331313890242e-09	Down	2.60134115948839e-11	GWHGABLD003285//Protein=GWHPABLD003285	NA	GO:0016807//cysteine-type carboxypeptidase activity;GO:1990380//Lys48-specific deubiquitinase activity	NA	NA	Protein=GWHPABLD003285//1	Protein=GWHPABLD003285//1
GWHGABLD003333	786	561.573313581221	218.024685519747	-1.36498288799044	4.34679894414218e-05	Down	2.90983549885604e-06	GWHGABLD003333//Protein=GWHPABLD003333	NA	NA	NA	NA	NA	Protein=GWHPABLD003333
GWHGABLD000289	1038	11265.5677148171	1839.61810614824	-2.61444181078796	1.53380735670943e-16	Down	1.46368171057587e-18	GWHGABLD000289//Protein=GWHPABLD000289	NA	NA	NA	NA	NA	Protein=GWHPABLD000289
BGI_novel_G000130	8881	13020.2651175024	174.687935212039	-6.21983504236246	7.69609873584011e-22	Down	4.60384769840884e-24	NA	NA	GO:0031177//phosphopantetheine binding;GO:0016740//transferase activity	NA	K01043//reducing polyketide synthase SwnK [EC:2.3.1.-]	EMR62731.1//putative polyketide synthase protein [Eutypa lata UCREL1]	NA
GWHGABLD002770	1194	254.396965392545	1207.65132803704	2.24705061475674	7.03948841623838e-11	Up	1.29339696011216e-12	GWHGABLD002770//Protein=GWHPABLD002770	NA	GO:0004497//monooxygenase activity;GO:0071949//FAD binding	NA	K00480//salicylate hydroxylase [EC:1.14.13.1]	Protein=GWHPABLD002770//1	Protein=GWHPABLD002770//1
GWHGABLD004277	871	2499.85933721842	9297.23909856472	1.89495543893366	2.64494976316574e-05	Up	1.66510154581862e-06	GWHGABLD004277//Protein=GWHPABLD004277	GO:0005840//ribosome	GO:0003735//structural constituent of ribosome	GO:0006412//translation	K02920//large subunit ribosomal protein L36e	Protein=GWHPABLD004277//1	Protein=GWHPABLD004277//1
BGI_novel_G000310	4823	212.47328982212	967.765460859802	2.18737596059256	0.00494402237944837	Up	0.000708401440496376	NA	GO:0016021//integral component of membrane	GO:0004222//metalloendopeptidase activity	NA	NA	KHN94112.1//ADAM 8 precursor [Metarhizium album ARSEF 1941]	NA
GWHGABLD001812	1580	655.56637624355	245.009189697908	-1.41990599882148	0.000191867758765165	Down	1.65605842204372e-05	GWHGABLD001812//Protein=GWHPABLD001812	NA	NA	NA	NA	NA	Protein=GWHPABLD001812
GWHGABLD004220	1914	396.828183959252	907.66717366106	1.19364888838556	0.00328269256070429	Up	0.000440435321490307	GWHGABLD004220//Protein=GWHPABLD004220	GO:0005730//nucleolus	GO:0004521//endoribonuclease activity;GO:0046872//metal ion binding	GO:0000469//cleavage involved in rRNA processing;GO:0042274//ribosomal small subunit biogenesis	K11883//RNA-binding protein NOB1	Protein=GWHPABLD004220//1	Protein=GWHPABLD004220//1
GWHGABLD000504	3324	348.233862591483	974.268415749527	1.48426279781701	0.000603790726601692	Up	6.20044315453383e-05	GWHGABLD000504//Protein=GWHPABLD000504	GO:0005576//extracellular region	GO:0004553//hydrolase activity, hydrolyzing O-glycosyl compounds;GO:0030246//carbohydrate binding	GO:0005975//carbohydrate metabolic process	K01210//glucan 1,3-beta-glucosidase [EC:3.2.1.58]	Protein=GWHPABLD000504//1	Protein=GWHPABLD000504//1
BGI_novel_G000111	8039	466.902333023404	146.3640499892	-1.67355955581532	0.00717775153038619	Down	0.00109082194600799	NA	NA	NA	NA	NA
GWHGABLD004537	2043	90.3535835084224	254.21066444853	1.4923708284507	0.0419365242107904	Up	0.00943138751300926	GWHGABLD004537//Protein=GWHPABLD004537	GO:0016021//integral component of membrane	NA	NA	K18626//trichohyalin	Protein=GWHPABLD004537//1	Protein=GWHPABLD004537//1
GWHGABLD003794	2550	27671.8833311285	6672.86427610053	-2.05204277090261	2.20018404131865e-09	Down	5.29598494492027e-11	GWHGABLD003794//Protein=GWHPABLD003794	GO:1990904//ribonucleoprotein complex	NA	GO:0042254//ribosome biogenesis	K19219//peptidyl-lysine (3S)-dioxygenase / protease [EC:1.14.11.63 3.4.-.-]	Protein=GWHPABLD003794//1	Protein=GWHPABLD003794//1
GWHGABLD003716	2517	24.2026326997457	82.0108346161519	1.76065053099417	0.0214657927466848	Up	0.00409076067441451	GWHGABLD003716//Protein=GWHPABLD003716	NA	NA	NA	NA	NA	Protein=GWHPABLD003716
GWHGABLD002499	1407	1084.28056035038	525.823491088777	-1.04408760530281	0.000964338716222391	Down	0.000105073225738517	GWHGABLD002499//Protein=GWHPABLD002499	NA	GO:0008270//zinc ion binding;GO:0004181//metallocarboxypeptidase activity	NA	K08783//extracellular matrix protein 14 [EC:3.4.17.-]	Protein=GWHPABLD002499//1	Protein=GWHPABLD002499//1
GWHGABLD000954	1497	3223.27403644022	102.291579276555	-4.97776755742517	5.46516876633599e-10	Down	1.15203671473825e-11	GWHGABLD000954//Protein=GWHPABLD000954	NA	GO:0046872//metal ion binding;GO:0020037//heme binding;GO:0004096//catalase activity	GO:0006979//response to oxidative stress;GO:0042744//hydrogen peroxide catabolic process	K03781//catalase [EC:1.11.1.6]	Protein=GWHPABLD000954//1	Protein=GWHPABLD000954//1
GWHGABLD002371	834	504.995520581899	176.376297132545	-1.51761389796618	0.000610940176407071	Down	6.30242500597814e-05	GWHGABLD002371//Protein=GWHPABLD002371	NA	NA	NA	NA	NA	Protein=GWHPABLD002371
GWHGABLD004273	1074	179.60446730405	603.088109174286	1.74754555579202	0.00337570054490529	Up	0.000455798905650223	GWHGABLD004273//Protein=GWHPABLD004273	GO:0016021//integral component of membrane	GO:0008939//nicotinate-nucleotide-dimethylbenzimidazole phosphoribosyltransferase activity	GO:0009163//nucleoside biosynthetic process	NA	Protein=GWHPABLD004273//1	Protein=GWHPABLD004273//1
BGI_novel_G000250	1851	16.4891513546673	112.66325777038	2.77242803948591	0.00308131217554917	Up	0.000406833269724267	NA	NA	NA	NA	NA
GWHGABLD000811	2931	4814.99330325396	1258.28133024866	-1.93607927126197	2.21744648465256e-10	Down	4.35846196954925e-12	GWHGABLD000811//Protein=GWHPABLD000811	GO:0016021//integral component of membrane	GO:0005524//ATP binding;GO:0004396//hexokinase activity;GO:0005536//glucose binding	GO:0001678//cellular glucose homeostasis;GO:0006096//glycolytic process	K00844//hexokinase [EC:2.7.1.1]	Protein=GWHPABLD000811//1	Protein=GWHPABLD000811//1
GWHGABLD004055	906	1068.76369630551	8202.88268242665	2.94018808680702	0.000441835857768523	Up	4.36477858059977e-05	GWHGABLD004055//Protein=GWHPABLD004055	NA	GO:0008236//serine-type peptidase activity	NA	K01115//phospholipase D1/2 [EC:3.1.4.4]	Protein=GWHPABLD004055//1	Protein=GWHPABLD004055//1
GWHGABLD005816	2961	672.879413542086	311.127829008106	-1.11284053984891	0.0154246621762174	Down	0.00270222681622951	GWHGABLD005816//Protein=GWHPABLD005816	GO:0016021//integral component of membrane	GO:0016740//transferase activity	NA	K03377//N-acetylneuraminate 9-O-acetyltransferase [EC:2.3.1.45]	Protein=GWHPABLD005816//1	Protein=GWHPABLD005816//1
GWHGABLD005303	4114	831.591178620033	1772.77439176053	1.09206258697991	0.00791109244288801	Up	0.00121466424347433	GWHGABLD005303//Protein=GWHPABLD005303	GO:0005730//nucleolus	GO:0005524//ATP binding;GO:0008080//N-acetyltransferase activity	GO:0000154//rRNA modification;GO:0051391//tRNA acetylation;GO:0042274//ribosomal small subunit biogenesis	K14521//N-acetyltransferase 10 [EC:2.3.1.-]	Protein=GWHPABLD005303//1	Protein=GWHPABLD005303//1
GWHGABLD002656	1038	1718.12505421535	638.081061981672	-1.42902342616884	5.87276670788159e-05	Down	4.14882821123667e-06	GWHGABLD002656//Protein=GWHPABLD002656	NA	NA	NA	NA	Protein=GWHPABLD002656//1	Protein=GWHPABLD002656//1
GWHGABLD002157	1766	665.617555693003	236.551694402325	-1.49253799032281	2.0115322624065e-06	Down	9.28267273920674e-08	GWHGABLD002157//Protein=GWHPABLD002157	NA	NA	NA	NA	NA	Protein=GWHPABLD002157
GWHGABLD003044	837	1584.94760092418	517.416385591142	-1.61503749774844	9.72343253541446e-06	Down	5.45653385408531e-07	GWHGABLD003044//Protein=GWHPABLD003044	NA	GO:0004385//guanylate kinase activity	GO:0046711//GDP biosynthetic process	K00942//guanylate kinase [EC:2.7.4.8]	Protein=GWHPABLD003044//1	Protein=GWHPABLD003044//1
GWHGABLD006057	363	92.4805124630366	886.277220344617	3.26053673531682	2.14846635305415e-07	Up	7.691196533507e-09	GWHGABLD006057//Protein=GWHPABLD006057	GO:0005634//nucleus;GO:0000786//nucleosome	GO:0003677//DNA binding;GO:0046982//protein heterodimerization activity	NA	K11252//histone H2B	Protein=GWHPABLD006057//1	Protein=GWHPABLD006057//1
GWHGABLD004671	807	6272.30801192409	717.723466208972	-3.12749641109694	2.64867478798363e-06	Down	1.27510622181807e-07	GWHGABLD004671//Protein=GWHPABLD004671	NA	NA	NA	NA	NA	Protein=GWHPABLD004671
GWHGABLD003670	564	8.61983719882868	41.2916049364101	2.26011596798812	0.038020640323502	Up	0.00834936065180514	GWHGABLD003670//Protein=GWHPABLD003670	NA	NA	NA	NA	NA	Protein=GWHPABLD003670
GWHGABLD005335	771	1287.59136621297	581.863374446847	-1.14592246492864	0.00579078294828541	Down	0.000851998117871932	GWHGABLD005335//Protein=GWHPABLD005335	NA	NA	NA	NA	NA	Protein=GWHPABLD005335
GWHGABLD002442	792	836.655356937209	143.784410654639	-2.54072619157262	4.06410120165411e-07	Down	1.56868170580867e-08	GWHGABLD002442//Protein=GWHPABLD002442	NA	NA	NA	NA	NA	Protein=GWHPABLD002442
GWHGABLD003398	2067	1777.02063319269	401.792724258872	-2.14493708794651	5.70696662263518e-12	Down	8.53484539775949e-14	GWHGABLD003398//Protein=GWHPABLD003398	GO:0016021//integral component of membrane	NA	NA	K01183//chitinase [EC:3.2.1.14]	Protein=GWHPABLD003398//1	Protein=GWHPABLD003398//1
GWHGABLD003740	1878	116.024119560396	18.7134031895682	-2.63228089601231	5.82108383920378e-05	Down	4.09573481920904e-06	GWHGABLD003740//Protein=GWHPABLD003740	NA	GO:0016614//oxidoreductase activity, acting on CH-OH group of donors;GO:0050660//flavin adenine dinucleotide binding	NA	K00108//choline dehydrogenase [EC:1.1.99.1]	Protein=GWHPABLD003740//1	Protein=GWHPABLD003740//1
GWHGABLD002355	1065	1066.63296757778	285.561508146801	-1.90119039317767	3.5330572451218e-07	Down	1.34861037130415e-08	GWHGABLD002355//Protein=GWHPABLD002355	NA	GO:0008168//methyltransferase activity;GO:0003854//3-beta-hydroxy-delta5-steroid dehydrogenase activity;GO:0003824//catalytic activity;GO:0003676//nucleic acid binding	GO:0006694//steroid biosynthetic process;GO:0032259//methylation	K17741//NADPH-dependent methylglyoxal reductase [EC:1.1.1.283]	Protein=GWHPABLD002355//1	Protein=GWHPABLD002355//1
GWHGABLD002009	1473	6876.76740559913	2407.07961034685	-1.51444669237418	0.00251899084544817	Down	0.000322241085150844	GWHGABLD002009//Protein=GWHPABLD002009	GO:0005759//mitochondrial matrix;GO:0045254//pyruvate dehydrogenase complex	GO:0004742//dihydrolipoyllysine-residue acetyltransferase activity	GO:0006090//pyruvate metabolic process	K00627//pyruvate dehydrogenase E2 component (dihydrolipoamide acetyltransferase) [EC:2.3.1.12]	Protein=GWHPABLD002009//1	Protein=GWHPABLD002009//1
GWHGABLD006713	1614	19534.0222960137	6595.43327394987	-1.56644970580783	0.000179232341057945	Down	1.52402375176746e-05	GWHGABLD006713//Protein=GWHPABLD006713	GO:0005634//nucleus	GO:0003677//DNA binding	NA	K21769//myb-related protein B;K09420//transcriptional activator Myb	Protein=GWHPABLD006713//1	Protein=GWHPABLD006713//1
GWHGABLD002380	538	1626.16573298405	9432.71488293919	2.53619876165902	5.73623716938847e-07	Up	2.33665265695072e-08	GWHGABLD002380//Protein=GWHPABLD002380	GO:0005840//ribosome	GO:0003723//RNA binding;GO:0003735//structural constituent of ribosome	GO:0006412//translation	K02875//large subunit ribosomal protein L14e	Protein=GWHPABLD002380//1;XP_031025026.1//uncharacterized protein SmJEL517_g03087 [Synchytrium microbalum]	Protein=GWHPABLD002380//1
GWHGABLD005787	978	60.6242669040559	1910.20553594443	4.97768867216002	0.000253714226966388	Up	2.27298459994101e-05	GWHGABLD005787//Protein=GWHPABLD005787	NA	GO:0016491//oxidoreductase activity	NA	K00344//NADPH:quinone reductase [EC:1.6.5.5];K01113//alkaline phosphatase D [EC:3.1.3.1];K23164//reticulon-4-interacting protein 1, mitochondrial	Protein=GWHPABLD005787//1	Protein=GWHPABLD005787//1
GWHGABLD006317	1782	592.904471830101	2123.61204956746	1.8406486495409	0.000580521902815512	Up	5.91254766428266e-05	GWHGABLD006317//Protein=GWHPABLD006317	GO:0016021//integral component of membrane	GO:0016787//hydrolase activity	NA	K07019//uncharacterized protein	Protein=GWHPABLD006317//1	Protein=GWHPABLD006317//1
GWHGABLD003642	1872	620.540983712522	2484.25490778694	2.00121481355498	0.000458848905771605	Up	4.58130014165923e-05	GWHGABLD003642//Protein=GWHPABLD003642	GO:0016021//integral component of membrane	GO:0016301//kinase activity	NA	K08869//aarF domain-containing kinase;K06653//CDK inhibitor PHO81	Protein=GWHPABLD003642//1	Protein=GWHPABLD003642//1
GWHGABLD003126	915	229.346661964474	103.30385564552	-1.15063580839407	0.0119755300634909	Down	0.0019905203794465	GWHGABLD003126//Protein=GWHPABLD003126	NA	GO:0005524//ATP binding;GO:0016301//kinase activity	NA	K06981//isopentenyl phosphate kinase [EC:2.7.4.26]	Protein=GWHPABLD003126//1	Protein=GWHPABLD003126//1
GWHGABLD000655	2524	2838.93147694612	756.014904747261	-1.908861444865	8.71837539515683e-11	Down	1.62670157636454e-12	GWHGABLD000655//Protein=GWHPABLD000655	NA	NA	NA	NA	NA	Protein=GWHPABLD000655
GWHGABLD004824	2626	5195.44285384127	2036.20899949317	-1.35136107875192	0.00139859381939217	Down	0.000162703142886062	GWHGABLD004824//Protein=GWHPABLD004824	NA	GO:0005524//ATP binding;GO:0016874//ligase activity	GO:0018095//protein polyglutamylation;GO:0006464//cellular protein modification process	K06047//tubulin---tyrosine ligase [EC:6.3.2.25]	OMJ12407.1//putative tubulin-tyrosine ligase [Smittium culicis]	Protein=GWHPABLD004824
GWHGABLD005758	29577	10.0608962405853	129.644609572895	3.68773148881502	0.000207546426223185	Up	1.80320922939955e-05	GWHGABLD005758//Protein=GWHPABLD005758	NA	NA	NA	NA	Protein=GWHPABLD005758//1	Protein=GWHPABLD005758//1
GWHGABLD002289	3972	415.299588838151	190.957786519213	-1.12089869476433	0.0438545985142971	Down	0.00994395682021947	GWHGABLD002289//Protein=GWHPABLD002289	NA	GO:0005524//ATP binding;GO:0004672//protein kinase activity	NA	K04508//transducin (beta)-like 1;K05743//LIM domain kinase 1 [EC:2.7.11.1]	Protein=GWHPABLD002289//1	Protein=GWHPABLD002289//1
GWHGABLD005385	2487	148.183952720268	347.064837122664	1.22781598353061	0.0344283825635361	Up	0.00735054058720133	GWHGABLD005385//Protein=GWHPABLD005385	GO:0016021//integral component of membrane;GO:0005789//endoplasmic reticulum membrane	GO:0005509//calcium ion binding	GO:0055085//transmembrane transport	K22048//mechanosensitive ion channel protein 4/5/6/7/8/9/10	Protein=GWHPABLD005385//1	Protein=GWHPABLD005385//1
GWHGABLD003549	1824	263.855746557114	550.475312900452	1.06092846030844	0.0356678292899031	Up	0.00769644799518633	GWHGABLD003549//Protein=GWHPABLD003549	GO:0016021//integral component of membrane	GO:0004601//peroxidase activity;GO:0008195//phosphatidate phosphatase activity	GO:0006644//phospholipid metabolic process	K18693//diacylglycerol diphosphate phosphatase / phosphatidate phosphatase [EC:3.1.3.81 3.1.3.4]	Protein=GWHPABLD003549//1	Protein=GWHPABLD003549//1
GWHGABLD003824	1365	68.561330240915	0.184860606175959	-8.53481347200359	1.30209974418805e-08	Down	3.52369963531876e-10	GWHGABLD003824//Protein=GWHPABLD003824	GO:0016021//integral component of membrane	GO:0008519//ammonium transmembrane transporter activity	NA	K03320//ammonium transporter, Amt family	Protein=GWHPABLD003824//1	Protein=GWHPABLD003824//1
BGI_novel_G000024	5713	1253.02512115603	424.398205973463	-1.56192487590302	3.44702668605259e-05	Down	2.24368493879224e-06	NA	NA	NA	NA	NA
GWHGABLD001610	4569	140990.761171147	51188.2039759813	-1.46171733598742	0.0015743737668056	Down	0.000185893156627523	GWHGABLD001610//Protein=GWHPABLD001610	NA	NA	NA	NA	TID14927.1//hypothetical protein CANINC_004598 [[Candida] inconspicua];Protein=GWHPABLD001610//1;PLW54216.1//hypothetical protein PCANC_04517, partial [Puccinia coronata var. avenae f. sp. avenae]	Protein=GWHPABLD001610//1
GWHGABLD005964	5632	1408.14535537321	4662.48360869027	1.72730239005865	0.000275883137157863	Up	2.52393232360243e-05	GWHGABLD005964//Protein=GWHPABLD005964	GO:0016021//integral component of membrane	GO:0051213//dioxygenase activity;GO:0018580//nitronate monooxygenase activity	NA	K02365//separase [EC:3.4.22.49]	Protein=GWHPABLD005964//1	Protein=GWHPABLD005964//1
GWHGABLD006408	2010	184.630937779343	847.771495598853	2.19903114066049	0.000405635725769289	Up	3.94600770118821e-05	GWHGABLD006408//Protein=GWHPABLD006408	NA	GO:0005525//GTP binding;GO:0003924//GTPase activity	NA	K03018//DNA-directed RNA polymerase III subunit RPC1 [EC:2.7.7.6];K21594//translation factor GUF1, mitochondrial [EC:3.6.5.-]	Protein=GWHPABLD006408//1	Protein=GWHPABLD006408//1
GWHGABLD003189	1263	64.1400142876293	146.464053829873	1.19125005213458	0.0173428447704403	Up	0.00314448673875096	GWHGABLD003189//Protein=GWHPABLD003189	GO:0005759//mitochondrial matrix	GO:0005524//ATP binding;GO:0004672//protein kinase activity;GO:0004386//helicase activity;GO:0003676//nucleic acid binding	NA	K00898//pyruvate dehydrogenase kinase 2/3/4 [EC:2.7.11.2]	Protein=GWHPABLD003189//1	Protein=GWHPABLD003189//1
BGI_novel_G000386	3482	56.4542443225868	366.042611508719	2.69685764997444	0.000279117756920874	Up	2.56020275540582e-05	NA	NA	NA	NA	NA
GWHGABLD004341	1350	20.5168013859656	166.984438639128	3.02483592922395	9.39753869357674e-05	Up	7.22784631039943e-06	GWHGABLD004341//Protein=GWHPABLD004341	NA	NA	NA	K13886//coronin-1B/1C/6	Protein=GWHPABLD004341//1	Protein=GWHPABLD004341//1
GWHGABLD004920	3567	108.52765827212	39.3626900647152	-1.46316203672298	0.02884637077738	Down	0.00590403572241776	GWHGABLD004920//Protein=GWHPABLD004920	GO:0016021//integral component of membrane	NA	GO:0009190//cyclic nucleotide biosynthetic process;GO:0035556//intracellular signal transduction	NA	Protein=GWHPABLD004920//1	Protein=GWHPABLD004920//1
BGI_novel_G000054	2705	1527.07863959471	361.084489448433	-2.08036600306482	6.09741489250611e-07	Down	2.49246271777418e-08	NA	NA	NA	NA	NA
GWHGABLD005020	1620	949.551896569272	1979.91787575627	1.06012183422709	0.00466343978577184	Up	0.000658235127147115	GWHGABLD005020//Protein=GWHPABLD005020	GO:0005737//cytoplasm	GO:0004821//histidine-tRNA ligase activity;GO:0005524//ATP binding	GO:0006427//histidyl-tRNA aminoacylation	K01892//histidyl-tRNA synthetase [EC:6.1.1.21]	Protein=GWHPABLD005020//1	Protein=GWHPABLD005020//1
GWHGABLD001079	1805	137.189996684603	501.114357419515	1.86896458287856	1.64285536968534e-07	Up	5.59240041809994e-09	GWHGABLD001079//Protein=GWHPABLD001079	GO:0005737//cytoplasm	GO:0031683//G-protein beta/gamma-subunit complex binding;GO:0003779//actin binding	GO:0006457//protein folding;GO:1903645//negative regulation of chaperone-mediated protein folding;GO:0030036//actin cytoskeleton organization;GO:0007329//positive regulation of transcription from RNA polymerase II promoter by pheromones;GO:0051726//regulation of cell cycle	NA	Protein=GWHPABLD001079//1	Protein=GWHPABLD001079//1
GWHGABLD003537	1599	0.183621467723596	201.496607851056	10.0998050978663	0.00053034988772318	Up	5.36317362602845e-05	GWHGABLD003537//Protein=GWHPABLD003537	NA	GO:0046872//metal ion binding;GO:0004451//isocitrate lyase activity	GO:0019752//carboxylic acid metabolic process	K01637//isocitrate lyase [EC:4.1.3.1]	Protein=GWHPABLD003537//1	Protein=GWHPABLD003537//1
GWHGABLD006608	1326	11641.0554225516	1467.95990011149	-2.98733740032198	1.00574543293509e-08	Down	2.62144159275205e-10	GWHGABLD006608//Protein=GWHPABLD006608	GO:0005737//cytoplasm	GO:0004674//protein serine/threonine kinase activity;GO:0005524//ATP binding;GO:0004711//ribosomal protein S6 kinase activity	GO:0018105//peptidyl-serine phosphorylation;GO:0038202//TORC1 signaling;GO:0046777//protein autophosphorylation	K08286//protein-serine/threonine kinase [EC:2.7.11.-]	Protein=GWHPABLD006608//1	Protein=GWHPABLD006608//1
GWHGABLD005523	2067	1288.37640157097	396.328880731956	-1.70078413474924	0.000759385309114546	Down	8.02540805245682e-05	GWHGABLD005523//Protein=GWHPABLD005523	NA	GO:0005524//ATP binding	GO:0006464//cellular protein modification process;GO:0018095//protein polyglutamylation	NA	Protein=GWHPABLD005523//1	Protein=GWHPABLD005523//1
BGI_novel_G000355	3086	6823.55296990335	24113.3770480515	1.82123867284596	1.62530462309441e-08	Up	4.54453827139498e-10	NA	NA	GO:0003723//RNA binding	NA	K14651//transcription initiation factor TFIID subunit 15	TBU43390.1//hypothetical protein BD309DRAFT_960751 [Dichomitus squalens]	NA
GWHGABLD005675	3078	235.917049137767	100.527547093235	-1.23068879177365	0.00802382847982045	Down	0.00123425933032418	GWHGABLD005675//Protein=GWHPABLD005675	NA	NA	NA	K11294//nucleolin	Protein=GWHPABLD005675//1	Protein=GWHPABLD005675//1
GWHGABLD004689	807	2776.01360663374	6263.56652516012	1.17396973398169	0.0220724123712283	Up	0.00426609650872479	GWHGABLD004689//Protein=GWHPABLD004689	NA	NA	NA	K22020//mucin-19;K03232//elongation factor 1-beta	Protein=GWHPABLD004689//1	Protein=GWHPABLD004689//1
GWHGABLD000758	1059	31.6905685745429	108.585400133191	1.77670468929995	0.0160785751065334	Up	0.00284426581431627	GWHGABLD000758//Protein=GWHPABLD000758	NA	GO:0004488//methylenetetrahydrofolate dehydrogenase (NADP+) activity;GO:0005524//ATP binding;GO:0004329//formate-tetrahydrofolate ligase activity	NA	K00288//methylenetetrahydrofolate dehydrogenase (NADP+) / methenyltetrahydrofolate cyclohydrolase / formyltetrahydrofolate synthetase [EC:1.5.1.5 3.5.4.9 6.3.4.3]	Protein=GWHPABLD000758//1	Protein=GWHPABLD000758//1
GWHGABLD004301	1608	872.971497642137	347.602853250003	-1.32849462653367	0.000580521902815512	Down	5.92014930089598e-05	GWHGABLD004301//Protein=GWHPABLD004301	NA	GO:0003723//RNA binding	NA	K03260//translation initiation factor 4G	Protein=GWHPABLD004301//1	Protein=GWHPABLD004301//1
GWHGABLD002117	1317	316.763399517989	136.861259465771	-1.21069151965183	0.0179726081535973	Down	0.00329307999258708	GWHGABLD002117//Protein=GWHPABLD002117	GO:0016021//integral component of membrane;GO:0000139//Golgi membrane	GO:0015165//pyrimidine nucleotide-sugar transmembrane transporter activity	GO:0008643//carbohydrate transport	K15272//solute carrier family 35 (UDP-sugar transporter), member A1/2/3	Protein=GWHPABLD002117//1	Protein=GWHPABLD002117//1
GWHGABLD002620	8559	118.900331655275	735.905133701925	2.62976705966841	1.21425586595595e-05	Up	7.02161916504935e-07	GWHGABLD002620//Protein=GWHPABLD002620	GO:0016020//membrane;GO:0005576//extracellular region	GO:0004553//hydrolase activity, hydrolyzing O-glycosyl compounds;GO:0030246//carbohydrate binding	GO:0007165//signal transduction;GO:0005975//carbohydrate metabolic process	K11498//centromeric protein E	Protein=GWHPABLD002620//1	Protein=GWHPABLD002620//1
GWHGABLD003447	1014	47.0490884423348	6.13434110249235	-2.93918647598986	0.00906227118506164	Down	0.00142497470279277	GWHGABLD003447//Protein=GWHPABLD003447	NA	GO:0004674//protein serine/threonine kinase activity;GO:0005524//ATP binding	NA	K13303//serum/glucocorticoid-regulated kinase 2 [EC:2.7.11.1];K04345//protein kinase A [EC:2.7.11.11]	Protein=GWHPABLD003447//1	Protein=GWHPABLD003447//1
GWHGABLD006333	1341	1235.06113768609	7061.83807379657	2.51546128133069	9.25271443642348e-08	Up	2.92115784899644e-09	GWHGABLD006333//Protein=GWHPABLD006333	GO:0005840//ribosome	GO:0003735//structural constituent of ribosome	GO:0006412//translation	K02891//large subunit ribosomal protein L22e	Protein=GWHPABLD006333//1	Protein=GWHPABLD006333//1
GWHGABLD005668	2091	1379.16674874433	392.504127627072	-1.81301716628211	2.67464990836833e-06	Down	1.29142047989868e-07	GWHGABLD005668//Protein=GWHPABLD005668	NA	GO:0005524//ATP binding	GO:0006464//cellular protein modification process	NA	Protein=GWHPABLD005668//1	Protein=GWHPABLD005668//1
GWHGABLD000942	1536	1108.64997644802	7659.65440153809	2.78847535123433	4.86777708154645e-06	Up	2.50287355994626e-07	GWHGABLD000942//Protein=GWHPABLD000942	NA	GO:0016627//oxidoreductase activity, acting on the CH-CH group of donors;GO:0046872//metal ion binding;GO:0020037//heme binding;GO:0050660//flavin adenine dinucleotide binding	NA	K15389//acyl-CoA dehydrogenase	Protein=GWHPABLD000942//1	Protein=GWHPABLD000942//1
GWHGABLD006129	765	41.202448544061	12.6874672001228	-1.69932598258922	0.0446311590010049	Down	0.0101899655146861	GWHGABLD006129//Protein=GWHPABLD006129	NA	NA	NA	NA	NA	Protein=GWHPABLD006129
GWHGABLD003423	495	319.194230191943	678.073048638731	1.08700612950716	0.0400129488174017	Up	0.00887910187402249	GWHGABLD003423//Protein=GWHPABLD003423	NA	NA	NA	NA	NA	Protein=GWHPABLD003423
GWHGABLD002894	462	753.397212837479	1803.57109412604	1.25937369195206	0.0143898843712398	Up	0.00249702464056155	GWHGABLD002894//Protein=GWHPABLD002894	GO:0016020//membrane;GO:0005737//cytoplasm	GO:0003755//peptidyl-prolyl cis-trans isomerase activity;GO:0005528//FK506 binding	GO:0000413//protein peptidyl-prolyl isomerization;GO:0061077//chaperone-mediated protein folding	K09568//FK506-binding protein 1 [EC:5.2.1.8];K09569//FK506-binding protein 2 [EC:5.2.1.8]	Protein=GWHPABLD002894//1	Protein=GWHPABLD002894//1
GWHGABLD003550	1233	17.2028039097461	57.3021859405039	1.73594644434394	0.0118536851262599	Up	0.0019685795267368	GWHGABLD003550//Protein=GWHPABLD003550	NA	GO:0003723//RNA binding;GO:0004523//RNA-DNA hybrid ribonuclease activity	NA	K10743//ribonuclease H2 subunit A [EC:3.1.26.4]	Protein=GWHPABLD003550//1	Protein=GWHPABLD003550//1
GWHGABLD006555	1722	293.722063362513	133.990255810297	-1.13232355267132	0.0472916893669092	Down	0.0109523268637793	GWHGABLD006555//Protein=GWHPABLD006555	GO:0016021//integral component of membrane	NA	GO:0055085//transmembrane transport	K13754//solute carrier family 24 (sodium/potassium/calcium exchanger), member 6	Protein=GWHPABLD006555//1	Protein=GWHPABLD006555//1
BGI_novel_G000288	6796	655.955360059663	282.261275001113	-1.21656642701257	0.0194506997045603	Down	0.00361532019861148	NA	NA	NA	NA	NA
GWHGABLD001278	2448	12.7773431708736	52.8141260757196	2.04733597179474	0.0401903097397283	Up	0.00892990787551291	GWHGABLD001278//Protein=GWHPABLD001278	NA	GO:0004045//aminoacyl-tRNA hydrolase activity	NA	NA	Protein=GWHPABLD001278//1	Protein=GWHPABLD001278//1
GWHGABLD003410	2562	15456.2942201177	868.253514142997	-4.15393430717518	3.00528839286147e-48	Down	2.99629949437834e-51	GWHGABLD003410//Protein=GWHPABLD003410	GO:0016021//integral component of membrane	NA	NA	NA	Protein=GWHPABLD003410//1	Protein=GWHPABLD003410//1
GWHGABLD001625	555	496.123837887165	1025.69652536497	1.04783175836501	0.0260314575950687	Up	0.00514251982400802	GWHGABLD001625//Protein=GWHPABLD001625	GO:0005759//mitochondrial matrix	NA	GO:0006099//tricarboxylic acid cycle;GO:0017013//protein flavinylation;GO:0006121//mitochondrial electron transport, succinate to ubiquinone;GO:0034553//mitochondrial respiratory chain complex II assembly;GO:0018293//protein-FAD linkage	K18168//succinate dehydrogenase assembly factor 2	Protein=GWHPABLD001625//1	Protein=GWHPABLD001625//1
GWHGABLD001710	987	79.4181057918294	260.916851653341	1.71605026895521	0.00102102571730521	Up	0.000112775396549177	GWHGABLD001710//Protein=GWHPABLD001710	NA	NA	NA	NA	NA	Protein=GWHPABLD001710
GWHGABLD001542	993	190.453892294452	59.9680478504604	-1.66717585807588	0.00167491811778416	Down	0.000201104682138164	GWHGABLD001542//Protein=GWHPABLD001542	GO:0016021//integral component of membrane;GO:0031966//mitochondrial membrane	GO:0022889//serine transmembrane transporter activity;GO:0015075//ion transmembrane transporter activity	GO:0006730//one-carbon metabolic process;GO:0140300//serine import into mitochondrion	K23503//sideroflexin-5	Protein=GWHPABLD001542//1	Protein=GWHPABLD001542//1
GWHGABLD006302	11202	808.827783599467	275.215533396741	-1.55527065605553	0.0213200320827173	Down	0.00405387307084853	GWHGABLD006302//Protein=GWHPABLD006302	NA	NA	NA	K22020//mucin-19	Protein=GWHPABLD006302//1	Protein=GWHPABLD006302//1
GWHGABLD004085	4556	5508.48033443809	63.0562986396118	-6.44887006909628	2.72591109355187e-30	Down	5.04726452302724e-33	GWHGABLD004085//Protein=GWHPABLD004085	NA	NA	NA	NA	NA	Protein=GWHPABLD004085
GWHGABLD003949	632	5248.9002998534	16260.6363778356	1.63129662029485	0.00140986927188678	Up	0.000164639190802743	GWHGABLD003949//Protein=GWHPABLD003949	GO:0005840//ribosome;GO:0005634//nucleus	GO:0003735//structural constituent of ribosome	GO:0006412//translation	K02929//large subunit ribosomal protein L44e	Protein=GWHPABLD003949//1	Protein=GWHPABLD003949//1
GWHGABLD005533	6147	7.37221922245544	41.4459874374116	2.49106155791097	0.0351441783093011	Up	0.00754340930239522	GWHGABLD005533//Protein=GWHPABLD005533	NA	GO:0005524//ATP binding;GO:0004672//protein kinase activity	NA	K06683//cell division control protein CDC15 [EC:2.7.11.1];K08838//serine/threonine-protein kinase 24/25/MST4 [EC:2.7.11.1]	Protein=GWHPABLD005533//1	Protein=GWHPABLD005533//1
GWHGABLD004493	3744	486.819637099569	208.828782686167	-1.22106679298137	0.0311911563676012	Down	0.00653943628729654	GWHGABLD004493//Protein=GWHPABLD004493	GO:0016021//integral component of membrane	NA	GO:0009190//cyclic nucleotide biosynthetic process;GO:0035556//intracellular signal transduction	NA	Protein=GWHPABLD004493//1	Protein=GWHPABLD004493//1
GWHGABLD001937	2082	201.071456150816	482.653427025298	1.26327932961814	0.0016078046710157	Up	0.000190985485775117	GWHGABLD001937//Protein=GWHPABLD001937	GO:0005634//nucleus	NA	NA	K14788//ribosome biogenesis protein ENP2	Protein=GWHPABLD001937//1	Protein=GWHPABLD001937//1
GWHGABLD003500	1530	1267.37557708545	4163.74432555591	1.7160373632534	6.97822262660679e-07	Up	2.88233095245117e-08	GWHGABLD003500//Protein=GWHPABLD003500	NA	GO:0016491//oxidoreductase activity	NA	K00474//trimethyllysine dioxygenase [EC:1.14.11.8]	Protein=GWHPABLD003500//1	Protein=GWHPABLD003500//1
GWHGABLD006153	780	348.168114481729	132.455696201513	-1.39427419832166	0.000979110217716719	Down	0.000107101074947506	GWHGABLD006153//Protein=GWHPABLD006153	GO:0016021//integral component of membrane	NA	NA	K17278//membrane-associated progesterone receptor component;K00287//dihydrofolate reductase [EC:1.5.1.3]	Protein=GWHPABLD006153//1	Protein=GWHPABLD006153//1
GWHGABLD004129	903	18.5064533633614	113.707893069727	2.61923205878103	0.0104273301406067	Up	0.00169457109962003	GWHGABLD004129//Protein=GWHPABLD004129	NA	NA	NA	NA	NA	Protein=GWHPABLD004129
GWHGABLD001082	1793	1796.97342889195	631.454221274687	-1.50881902504331	4.58466876743003e-07	Down	1.79573267489426e-08	GWHGABLD001082//Protein=GWHPABLD001082	NA	GO:0019901//protein kinase binding	GO:0000079//regulation of cyclin-dependent protein serine/threonine kinase activity	K22020//mucin-19	Protein=GWHPABLD001082//1	Protein=GWHPABLD001082//1
GWHGABLD003106	1041	10.3185826655001	80.6799152361177	2.96696474881218	1.9533224409316e-06	Up	8.95840800427252e-08	GWHGABLD003106//Protein=GWHPABLD003106	GO:0016021//integral component of membrane	GO:0005347//ATP transmembrane transporter activity	NA	K15114//mitochondrial ornithine carrier protein	Protein=GWHPABLD003106//1	Protein=GWHPABLD003106//1
GWHGABLD004974	2061	776.773279366078	354.050087412262	-1.1335401009872	0.00160548067388353	Down	0.000190480757918386	GWHGABLD004974//Protein=GWHPABLD004974	GO:0017119//Golgi transport complex;GO:0000139//Golgi membrane	NA	GO:0015031//protein transport;GO:0006891//intra-Golgi vesicle-mediated transport	K20293//conserved oligomeric Golgi complex subunit 6	Protein=GWHPABLD004974//1	Protein=GWHPABLD004974//1
GWHGABLD006523	4179	1874.07165525681	92.8025698743924	-4.33586754857546	0.00538984930247894	Down	0.000783796629800741	GWHGABLD006523//Protein=GWHPABLD006523	GO:0016021//integral component of membrane	GO:0005524//ATP binding;GO:0042626//ATPase-coupled transmembrane transporter activity;GO:0016887//ATPase activity	NA	K05665//ATP-binding cassette, subfamily C (CFTR/MRP), member 1 [EC:7.6.2.3]	Protein=GWHPABLD006523//1	Protein=GWHPABLD006523//1
GWHGABLD001958	7652	188572.733938638	6256.12376956695	-4.91370822422787	2.09103981362296e-69	Down	5.9565298778606e-73	GWHGABLD001958//Protein=GWHPABLD001958	NA	GO:0003989//acetyl-CoA carboxylase activity;GO:0046872//metal ion binding;GO:0005524//ATP binding	GO:0006633//fatty acid biosynthetic process	K11262//acetyl-CoA carboxylase / biotin carboxylase 1 [EC:6.4.1.2 6.3.4.14 2.1.3.15]	Protein=GWHPABLD001958//1;XP_033570326.1//uncharacterized protein BDZ99DRAFT_576252 [Mytilinidion resinicola]	Protein=GWHPABLD001958//1
GWHGABLD004438	864	150.378344997872	60.2301234068257	-1.32003970888755	0.0465402964754788	Down	0.0107385387110491	GWHGABLD004438//Protein=GWHPABLD004438	NA	NA	NA	NA	NA	Protein=GWHPABLD004438
GWHGABLD004884	1557	367.776487718578	61.7896430665222	-2.57339230518845	8.77768145963593e-05	Down	6.68859077183481e-06	GWHGABLD004884//Protein=GWHPABLD004884	GO:0005783//endoplasmic reticulum;GO:0016021//integral component of membrane	NA	NA	K14997//solute carrier family 38 (sodium-coupled neutral amino acid transporter), member 11	Protein=GWHPABLD004884//1	Protein=GWHPABLD004884//1
GWHGABLD001694	10242	97.0746390137902	1009.95469630689	3.37905233173823	0.000126906068450113	Up	1.02955896048567e-05	GWHGABLD001694//Protein=GWHPABLD001694	GO:0035861//site of double-strand break;GO:0005634//nucleus;GO:0031422//RecQ family helicase-topoisomerase III complex	GO:0003677//DNA binding;GO:0003917//DNA topoisomerase type I (single strand cut, ATP-independent) activity;GO:0008270//zinc ion binding	GO:0043007//maintenance of rDNA;GO:0007131//reciprocal meiotic recombination;GO:0007004//telomere maintenance via telomerase;GO:1902969//mitotic DNA replication;GO:0000018//regulation of DNA recombination;GO:0006265//DNA topological change;GO:0007064//mitotic sister chromatid cohesion;GO:0006301//postreplication repair	K03165//DNA topoisomerase III [EC:5.6.2.1]	Protein=GWHPABLD001694//1	Protein=GWHPABLD001694//1
GWHGABLD003195	1449	3852.18776414241	1779.49675534071	-1.11420872273806	0.00102102571730521	Down	0.000112994870010846	GWHGABLD003195//Protein=GWHPABLD003195	NA	GO:0004674//protein serine/threonine kinase activity;GO:0005524//ATP binding	NA	K12761//carbon catabolite-derepressing protein kinase [EC:2.7.11.1]	Protein=GWHPABLD003195//1	Protein=GWHPABLD003195//1
GWHGABLD004742	2343	0.629386029824167	20.3409348406664	5.01429701853137	0.00995857978362048	Up	0.00160357654808454	GWHGABLD004742//Protein=GWHPABLD004742	NA	GO:0008061//chitin binding	NA	K01183//chitinase [EC:3.2.1.14]	Protein=GWHPABLD004742//1	Protein=GWHPABLD004742//1
GWHGABLD001594	4755	7381.51690583168	949.7925116732	-2.95823303448742	1.9860659069738e-09	Down	4.72401376534147e-11	GWHGABLD001594//Protein=GWHPABLD001594	NA	GO:0004037//allantoicase activity	GO:0000256//allantoin catabolic process	K01477//allantoicase [EC:3.5.3.4]	Protein=GWHPABLD001594//1	Protein=GWHPABLD001594//1
GWHGABLD006511	1162	2970.93702326925	1364.67490351087	-1.12236071440581	0.00234225413686369	Down	0.000294574904265866	GWHGABLD006511//Protein=GWHPABLD006511	GO:0005737//cytoplasm	GO:0004615//phosphomannomutase activity	GO:0009298//GDP-mannose biosynthetic process	K17497//phosphomannomutase [EC:5.4.2.8]	Protein=GWHPABLD006511//1	Protein=GWHPABLD006511//1
GWHGABLD003142	1299	1.61756024815048	31.6179225235997	4.28885122418567	0.00673312995784949	Up	0.00101462063743124	GWHGABLD003142//Protein=GWHPABLD003142	NA	GO:0016747//transferase activity, transferring acyl groups other than amino-acyl groups	NA	K08764//sterol carrier protein 2 [EC:2.3.1.176]	Protein=GWHPABLD003142//1	Protein=GWHPABLD003142//1
GWHGABLD000366	1542	964.434237779606	443.995414136602	-1.1191380924761	0.0168007049722894	Down	0.00301778748356959	GWHGABLD000366//Protein=GWHPABLD000366	GO:0016020//membrane	GO:0008270//zinc ion binding;GO:0043565//sequence-specific DNA binding;GO:0016298//lipase activity	GO:0006355//regulation of transcription, DNA-templated	K01054//acylglycerol lipase [EC:3.1.1.23]	Protein=GWHPABLD000366//1	Protein=GWHPABLD000366//1
GWHGABLD002944	1617	154.584019142083	338.977168095133	1.13279692198101	0.0162809843082478	Up	0.00290094165640479	GWHGABLD002944//Protein=GWHPABLD002944	GO:0005730//nucleolus	NA	NA	K14855//ribosome assembly protein 4	Protein=GWHPABLD002944//1	Protein=GWHPABLD002944//1
GWHGABLD005599	2532	862.049862391903	1807.17103259378	1.06788982614994	0.00325277069093972	Up	0.000434104278223973	GWHGABLD005599//Protein=GWHPABLD005599	NA	GO:0003864//3-methyl-2-oxobutanoate hydroxymethyltransferase activity;GO:0008168//methyltransferase activity	GO:0015940//pantothenate biosynthetic process;GO:0032259//methylation	K00606//3-methyl-2-oxobutanoate hydroxymethyltransferase [EC:2.1.2.11]	Protein=GWHPABLD005599//1	Protein=GWHPABLD005599//1
GWHGABLD004999	2832	203.291177469034	5456.74078892399	4.74642000226144	3.14021329465431e-12	Up	4.56205321257285e-14	GWHGABLD004999//Protein=GWHPABLD004999	NA	GO:0009374//biotin binding	NA	NA	Protein=GWHPABLD004999//1	Protein=GWHPABLD004999//1
GWHGABLD003736	918	2278.76112542446	5610.20831505538	1.29980464131471	0.0146291425126027	Up	0.00254619173200405	GWHGABLD003736//Protein=GWHPABLD003736	NA	GO:0003723//RNA binding;GO:0003700//DNA-binding transcription factor activity	NA	K13199//plasminogen activator inhibitor 1 RNA-binding protein	Protein=GWHPABLD003736//1	Protein=GWHPABLD003736//1
GWHGABLD004760	1569	945.664471123578	81.4526792027078	-3.53729433643375	1.92139634095142e-08	Down	5.44591755945497e-10	GWHGABLD004760//Protein=GWHPABLD004760	GO:0016021//integral component of membrane	GO:0016705//oxidoreductase activity, acting on paired donors, with incorporation or reduction of molecular oxygen;GO:0020037//heme binding;GO:0005506//iron ion binding;GO:0004497//monooxygenase activity;GO:0071949//FAD binding	NA	K14338//cytochrome P450 / NADPH-cytochrome P450 reductase [EC:1.14.14.1 1.6.2.4];K07824//benzoate 4-monooxygenase [EC:1.14.14.92]	Protein=GWHPABLD004760//1	Protein=GWHPABLD004760//1
GWHGABLD003122	3508	205.415536112908	754.566211309028	1.87710219863693	7.56474359152178e-06	Up	4.12661557549187e-07	GWHGABLD003122//Protein=GWHPABLD003122	NA	GO:0005525//GTP binding;GO:0003924//GTPase activity	NA	K07910//Ras-related protein Rab-18;K07827//GTPase KRas;K07901//Ras-related protein Rab-8A	Protein=GWHPABLD003122//1	Protein=GWHPABLD003122//1
GWHGABLD000222	945	10.8059941660512	364.564902448377	5.07627196298735	2.60340007545774e-22	Up	1.33488680695739e-24	GWHGABLD000222//Protein=GWHPABLD000222	GO:0016021//integral component of membrane	NA	NA	K02365//separase [EC:3.4.22.49];K15105//solute carrier family 25 (mitochondrial aspartate/glutamate transporter), member 12/13;K15100//solute carrier family 25 (mitochondrial citrate transporter), member 1	Protein=GWHPABLD000222//1	Protein=GWHPABLD000222//1
GWHGABLD005103	2094	379.584149087441	1014.42805833308	1.41817490125758	0.000255760330531294	Up	2.30129052815601e-05	GWHGABLD005103//Protein=GWHPABLD005103	NA	NA	NA	K19898//alpha-agglutinin	Protein=GWHPABLD005103//1	Protein=GWHPABLD005103//1
GWHGABLD000930	858	842.686914746231	352.080692797527	-1.25909060749823	0.00145390286734203	Down	0.000170633237813678	GWHGABLD000930//Protein=GWHPABLD000930	GO:0016020//membrane;GO:1990819//actin fusion focus;GO:0000935//division septum;GO:0005886//plasma membrane;GO:0090726//cortical dynamic polarity patch;GO:0051285//cell cortex of cell tip	GO:0002134//UTP binding;GO:0019003//GDP binding;GO:0002135//CTP binding;GO:0005525//GTP binding;GO:0003924//GTPase activity	GO:0071963//establishment or maintenance of cell polarity regulating cell shape;GO:0072659//protein localization to plasma membrane;GO:0000753//cell morphogenesis involved in conjugation with cellular fusion;GO:0007165//signal transduction;GO:0034307//regulation of ascospore formation;GO:0000750//pheromone-dependent signal transduction involved in conjugation with cellular fusion;GO:0042307//posi…	K04353//Ras-related protein Rap-1A;K07827//GTPase KRas	Protein=GWHPABLD000930//1	Protein=GWHPABLD000930//1
GWHGABLD002482	6206	1718.90999975788	497.053765695844	-1.79002018897059	1.14732515689345e-05	Down	6.58555815735739e-07	GWHGABLD002482//Protein=GWHPABLD002482	GO:0005634//nucleus	GO:0008061//chitin binding;GO:0003676//nucleic acid binding	GO:0006397//mRNA processing	K15198//transcription factor TFIIIB component B'';K08493//vesicle transport through interaction with t-SNAREs 1;K19851//flocculation protein FLO11;K14792//rRNA biogenesis protein RRP5	Protein=GWHPABLD002482//1;ORX90106.1//nucleic acid-binding protein [Basidiobolus meristosporus CBS 931.73]	Protein=GWHPABLD002482//1
GWHGABLD005482	1914	903.798688647825	3270.86257006958	1.85559777494768	5.3725606913703e-05	Up	3.70363107053586e-06	GWHGABLD005482//Protein=GWHPABLD005482	GO:0005744//TIM23 mitochondrial import inner membrane translocase complex;GO:0001405//PAM complex, Tim23 associated import motor	GO:0019904//protein domain specific binding	GO:0030150//protein import into mitochondrial matrix	K17805//mitochondrial import inner membrane translocase subunit TIM16	RPA77639.1//protein transporter [Ascobolus immersus RN42];Protein=GWHPABLD005482//1	Protein=GWHPABLD005482//1
GWHGABLD006529	1236	21.3031380066808	129.268030198488	2.60122765660787	3.14679026007538e-05	Up	2.03287036170367e-06	GWHGABLD006529//Protein=GWHPABLD006529	GO:0036064//ciliary basal body;GO:0005929//cilium;GO:0005868//cytoplasmic dynein complex;GO:0005930//axoneme	GO:0045504//dynein heavy chain binding	GO:0035735//intraciliary transport involved in cilium assembly;GO:0035721//intraciliary retrograde transport	NA	Protein=GWHPABLD006529//1	Protein=GWHPABLD006529//1
BGI_novel_G000027	2026	1.75682373375671e-05	33.8718951565751	20.8786878285939	2.0115322624065e-06	Up	9.26220667331209e-08	NA	NA	NA	NA	NA
GWHGABLD004914	2620	425.598626415278	9946.60381359132	4.5466386135486	1.38493983906799e-07	Up	4.57635725201217e-09	GWHGABLD004914//Protein=GWHPABLD004914	GO:0005576//extracellular region;GO:0005739//mitochondrion	GO:0004553//hydrolase activity, hydrolyzing O-glycosyl compounds;GO:0030246//carbohydrate binding;GO:0008260//3-oxoacid CoA-transferase activity	GO:0005975//carbohydrate metabolic process;GO:0046952//ketone body catabolic process	K19849//signaling mucin MSB2;K19851//flocculation protein FLO11;K01027//3-oxoacid CoA-transferase [EC:2.8.3.5]	Protein=GWHPABLD004914//1;OQD97328.1//hypothetical protein PENSOL_c012G05268 [Penicillium solitum]	Protein=GWHPABLD004914//1
GWHGABLD005620	1350	364.058269316177	116.056416776129	-1.64934308763469	1.69943072414731e-06	Down	7.67297449871384e-08	GWHGABLD005620//Protein=GWHPABLD005620	GO:0005737//cytoplasm	GO:0016462//pyrophosphatase activity	NA	NA	Protein=GWHPABLD005620//1	Protein=GWHPABLD005620//1
GWHGABLD004455	2107	4930.17950754259	15193.166904961	1.6237105393444	0.000107927119171786	Up	8.5441602809198e-06	GWHGABLD004455//Protein=GWHPABLD004455	NA	GO:0004124//cysteine synthase activity	GO:0006535//cysteine biosynthetic process from serine	K01738//cysteine synthase [EC:2.5.1.47]	Protein=GWHPABLD004455//1;ORY28396.1//cysteine synthase A [Rhizoclosmatium globosum]	Protein=GWHPABLD004455//1
GWHGABLD000629	1911	2595.85814956102	967.183793194757	-1.42434957444873	0.000354856923956865	Down	3.36105760477589e-05	GWHGABLD000629//Protein=GWHPABLD000629	NA	NA	NA	NA	Protein=GWHPABLD000629//1	Protein=GWHPABLD000629//1
GWHGABLD005313	600	2437.76241420861	7802.11261942389	1.6783072961799	0.0003845371542714	Up	3.70242296378673e-05	GWHGABLD005313//Protein=GWHPABLD005313	GO:0015934//large ribosomal subunit	GO:0003735//structural constituent of ribosome	GO:0006412//translation	K02872//large subunit ribosomal protein L13Ae	Protein=GWHPABLD005313//1	Protein=GWHPABLD005313//1
GWHGABLD004546	618	1978.83094997097	7726.91284914926	1.96524375676912	3.03684140681169e-05	Up	1.93776520474525e-06	GWHGABLD004546//Protein=GWHPABLD004546	GO:0005840//ribosome	GO:0003735//structural constituent of ribosome	GO:0006412//translation	K02877//large subunit ribosomal protein L15e	Protein=GWHPABLD004546//1	Protein=GWHPABLD004546//1
BGI_novel_G000251	1851	16.4891513546673	112.66325777038	2.77242803948591	0.00308131217554917	Up	0.000406833269724267	NA	NA	NA	NA	NA
GWHGABLD003341	1934	190.058009098031	3467.20735755763	4.18926239283724	1.97554530535337e-22	Up	9.84818198082438e-25	GWHGABLD003341//Protein=GWHPABLD003341	NA	GO:0019901//protein kinase binding	GO:0000079//regulation of cyclin-dependent protein serine/threonine kinase activity	K06654//phosphate system cyclin PHO80;K14213//Xaa-Pro dipeptidase [EC:3.4.13.9]	Protein=GWHPABLD003341//1;ORY82476.1//cyclin PHO80-like protein, partial [Protomyces lactucaedebilis]	Protein=GWHPABLD003341//1
GWHGABLD000025	1521	11.5035796529095	83.4164094361359	2.85824834941956	0.000571403902073673	Up	5.80274864233769e-05	GWHGABLD000025//Protein=GWHPABLD000025	NA	GO:0003779//actin binding	NA	NA	Protein=GWHPABLD000025//1	Protein=GWHPABLD000025//1
GWHGABLD006651	978	439.880664831426	110.749965643742	-1.9898059370442	7.65348460138932e-08	Down	2.38728546888514e-09	GWHGABLD006651//Protein=GWHPABLD006651	NA	GO:0008270//zinc ion binding;GO:0016491//oxidoreductase activity	NA	K00344//NADPH:quinone reductase [EC:1.6.5.5];K01113//alkaline phosphatase D [EC:3.1.3.1]	Protein=GWHPABLD006651//1	Protein=GWHPABLD006651//1
BGI_novel_G000137	7904	56.0617065271645	0.184137230141342	-8.25009050041547	5.62377983634834e-07	Down	2.28283329064133e-08	NA	NA	GO:0031177//phosphopantetheine binding;GO:0016740//transferase activity	NA	K01043//reducing polyketide synthase SwnK [EC:2.3.1.-]	EMR62731.1//putative polyketide synthase protein [Eutypa lata UCREL1]	NA
GWHGABLD004843	1839	274.106784736124	86.3405724824664	-1.66662747467516	0.00116455970766825	Down	0.000131865114313668	GWHGABLD004843//Protein=GWHPABLD004843	NA	NA	NA	NA	NA	Protein=GWHPABLD004843
GWHGABLD002098	1986	26973.1289118809	65924.5948052047	1.28929391337391	0.00990094676341268	Up	0.00159069476557891	GWHGABLD002098//Protein=GWHPABLD002098	GO:0045261//proton-transporting ATP synthase complex, catalytic core F(1);GO:0005886//plasma membrane	GO:0043531//ADP binding;GO:0016787//hydrolase activity;GO:0005524//ATP binding;GO:0046933//proton-transporting ATP synthase activity, rotational mechanism	GO:0015986//ATP synthesis coupled proton transport	K02132//F-type H+-transporting ATPase subunit alpha	KNE65455.1//ATP synthase subunit alpha, mitochondrial [Allomyces macrogynus ATCC 38327];Protein=GWHPABLD002098//1	Protein=GWHPABLD002098//1
GWHGABLD005635	1164	1325.46664738071	2671.52935784699	1.01116550301228	0.0107963319683203	Up	0.00176589881960938	GWHGABLD005635//Protein=GWHPABLD005635	NA	GO:0050661//NADP binding;GO:0051287//NAD binding;GO:0046983//protein dimerization activity;GO:0004073//aspartate-semialdehyde dehydrogenase activity	GO:0008652//cellular amino acid biosynthetic process;GO:0009089//lysine biosynthetic process via diaminopimelate;GO:0009090//homoserine biosynthetic process;GO:0009088//threonine biosynthetic process;GO:0009097//isoleucine biosynthetic process;GO:0009086//methionine biosynthetic process	K00133//aspartate-semialdehyde dehydrogenase [EC:1.2.1.11]	Protein=GWHPABLD005635//1	Protein=GWHPABLD005635//1
GWHGABLD001480	571	4492.33053926262	20064.188553884	2.15908682289484	2.62145713070544e-05	Up	1.6428445200262e-06	GWHGABLD001480//Protein=GWHPABLD001480	GO:0005840//ribosome;GO:0022625//cytosolic large ribosomal subunit	GO:0030295//protein kinase activator activity;GO:0003735//structural constituent of ribosome;GO:0043021//ribonucleoprotein complex binding	GO:0002181//cytoplasmic translation;GO:0006414//translational elongation	K02942//large subunit ribosomal protein LP1	Protein=GWHPABLD001480//1;OAJ41725.1//60S acidic ribosomal protein P1 [Batrachochytrium dendrobatidis JEL423]	Protein=GWHPABLD001480//1
GWHGABLD002053	1371	18838.3824166585	6472.62607304328	-1.54125202514134	0.00995857978362048	Down	0.00160420933417957	GWHGABLD002053//Protein=GWHPABLD002053	NA	GO:0046872//metal ion binding;GO:0020037//heme binding;GO:0004601//peroxidase activity	GO:0006979//response to oxidative stress;GO:0034599//cellular response to oxidative stress;GO:0042744//hydrogen peroxide catabolic process;GO:0000302//response to reactive oxygen species	K00428//cytochrome c peroxidase [EC:1.11.1.5]	Protein=GWHPABLD002053//1	Protein=GWHPABLD002053//1
BGI_novel_G000393	2968	230.501047571927	81.4230324444467	-1.50126444937533	0.0265062644023823	Down	0.00529294725710582	NA	GO:0043190//ATP-binding cassette (ABC) transporter complex	GO:0004965//G protein-coupled GABA receptor activity;GO:0004930//G protein-coupled receptor activity;GO:0022857//transmembrane transporter activity	NA	NA	ORZ33105.1//7 transmembrane sweet-taste receptor of 3 GCPR-domain-containing protein [Catenaria anguillulae PL171]	NA
GWHGABLD001741	819	13079.3700709099	2906.91689923596	-2.16973132488837	1.6826882380882e-08	Down	4.74536777013906e-10	GWHGABLD001741//Protein=GWHPABLD001741	GO:0005576//extracellular region	GO:0004553//hydrolase activity, hydrolyzing O-glycosyl compounds;GO:0030246//carbohydrate binding	GO:0005975//carbohydrate metabolic process	K01183//chitinase [EC:3.2.1.14]	Protein=GWHPABLD001741//1	Protein=GWHPABLD001741//1
GWHGABLD004842	3060	6.49903799657403	33.9290120117754	2.38422133260197	0.0216541320167084	Up	0.00414569055087606	GWHGABLD004842//Protein=GWHPABLD004842	GO:0016021//integral component of membrane	NA	NA	K18626//trichohyalin	Protein=GWHPABLD004842//1	Protein=GWHPABLD004842//1
GWHGABLD002265	789	538.715094285041	2563.543896964	2.25054520820271	3.62166568745064e-05	Up	2.3728332377543e-06	GWHGABLD002265//Protein=GWHPABLD002265	NA	GO:0001671//ATPase activator activity;GO:0051087//chaperone binding	GO:0097428//protein maturation by iron-sulfur cluster transfer;GO:0051259//protein complex oligomerization	K04082//molecular chaperone HscB	Protein=GWHPABLD002265//1	Protein=GWHPABLD002265//1
GWHGABLD005670	1278	116.367412941844	258.532854854086	1.15166052432226	0.0305248355857922	Up	0.00635626116314317	GWHGABLD005670//Protein=GWHPABLD005670	NA	NA	NA	K19898//alpha-agglutinin	Protein=GWHPABLD005670//1	Protein=GWHPABLD005670//1
GWHGABLD004984	1089	4634.87961633393	1018.24747608883	-2.18644362925169	1.62530462309441e-08	Down	4.56039041090442e-10	GWHGABLD004984//Protein=GWHPABLD004984	NA	NA	NA	K01183//chitinase [EC:3.2.1.14];K19898//alpha-agglutinin	Protein=GWHPABLD004984//1	Protein=GWHPABLD004984//1
GWHGABLD005044	456	2406.95829027461	9003.70690157176	1.90330795154416	0.000109052683374138	Up	8.66705559361469e-06	GWHGABLD005044//Protein=GWHPABLD005044	GO:0005840//ribosome	GO:0003735//structural constituent of ribosome	GO:0006412//translation	K02955//small subunit ribosomal protein S14e	Protein=GWHPABLD005044//1	Protein=GWHPABLD005044//1
GWHGABLD001101	1578	1425.50931100573	36123.7101454375	4.66339670713335	1.11027796533424e-25	Up	3.95341819304314e-28	GWHGABLD001101//Protein=GWHPABLD001101	NA	GO:0016627//oxidoreductase activity, acting on the CH-CH group of donors;GO:0046872//metal ion binding;GO:0020037//heme binding;GO:0050660//flavin adenine dinucleotide binding;GO:0003995//acyl-CoA dehydrogenase activity	NA	K15389//acyl-CoA dehydrogenase	Protein=GWHPABLD001101//1	Protein=GWHPABLD001101//1
GWHGABLD003654	1058	8333.03867888611	41192.7261540247	2.30547502592007	2.72987484174193e-07	Up	1.01092075039582e-08	GWHGABLD003654//Protein=GWHPABLD003654	GO:0005840//ribosome;GO:0022627//cytosolic small ribosomal subunit	GO:0003735//structural constituent of ribosome	GO:0000462//maturation of SSU-rRNA from tricistronic rRNA transcript (SSU-rRNA, 5.8S rRNA, LSU-rRNA);GO:0006412//translation	K02995//small subunit ribosomal protein S8e	Protein=GWHPABLD003654//1	Protein=GWHPABLD003654//1
GWHGABLD000374	2202	3383.66791658026	528.594050011225	-2.67835589410168	6.64261647398269e-10	Down	1.42862140374788e-11	GWHGABLD000374//Protein=GWHPABLD000374	GO:0005737//cytoplasm	GO:0005506//iron ion binding;GO:0050113//inositol oxygenase activity	GO:0019310//inositol catabolic process	K00469//inositol oxygenase [EC:1.13.99.1]	Protein=GWHPABLD000374//1	Protein=GWHPABLD000374//1
GWHGABLD006635	2361	878.062261488805	2949.99899613158	1.74831931665961	3.5330572451218e-07	Up	1.34575655954691e-08	GWHGABLD006635//Protein=GWHPABLD006635	NA	GO:0004640//phosphoribosylanthranilate isomerase activity;GO:0004425//indole-3-glycerol-phosphate synthase activity;GO:0004049//anthranilate synthase activity	GO:0006541//glutamine metabolic process;GO:0009058//biosynthetic process;GO:0006568//tryptophan metabolic process;GO:0000162//tryptophan biosynthetic process	K01657//anthranilate synthase component I [EC:4.1.3.27]	Protein=GWHPABLD006635//1	Protein=GWHPABLD006635//1
GWHGABLD003619	2025	293.279443422949	1266.08454115782	2.11002588387651	0.000107927119171786	Up	8.54685632524044e-06	GWHGABLD003619//Protein=GWHPABLD003619	GO:0016021//integral component of membrane	GO:0005347//ATP transmembrane transporter activity;GO:0005509//calcium ion binding	NA	K14684//solute carrier family 25 (mitochondrial phosphate transporter), member 23/24/25/41	Protein=GWHPABLD003619//1	Protein=GWHPABLD003619//1
GWHGABLD000876	1647	274.164147461424	120.237301225476	-1.18915538887118	0.0083466720774245	Down	0.00129224220882502	GWHGABLD000876//Protein=GWHPABLD000876	NA	NA	NA	K22020//mucin-19;K17439//large subunit ribosomal protein L35	Protein=GWHPABLD000876//1	Protein=GWHPABLD000876//1
GWHGABLD004585	1818	921.859369433015	2711.72690245162	1.55659330423736	0.005335562877418	Up	0.000770881471996884	GWHGABLD004585//Protein=GWHPABLD004585	GO:0016021//integral component of membrane	GO:0050661//NADP binding;GO:0004499//N,N-dimethylaniline monooxygenase activity;GO:0050660//flavin adenine dinucleotide binding	NA	K14556//U3 small nucleolar RNA-associated protein 12;K03379//cyclohexanone monooxygenase [EC:1.14.13.22];K00135//succinate-semialdehyde dehydrogenase / glutarate-semialdehyde dehydrogenase [EC:1.2.1.16 1.2.1.79 1.2.1.20]	Protein=GWHPABLD004585//1	Protein=GWHPABLD004585//1
GWHGABLD004649	954	1016.81110833599	3089.75309735331	1.60343986022909	2.14222562687555e-05	Up	1.31505376040929e-06	GWHGABLD004649//Protein=GWHPABLD004649	GO:0016021//integral component of membrane	GO:0005347//ATP transmembrane transporter activity;GO:0005371//tricarboxylate secondary active transmembrane transporter activity	GO:0006843//mitochondrial citrate transmembrane transport	K15100//solute carrier family 25 (mitochondrial citrate transporter), member 1	Protein=GWHPABLD004649//1	Protein=GWHPABLD004649//1
GWHGABLD003935	1242	340.256223095887	1408.05172378138	2.04900687815963	8.93035035312131e-07	Up	3.76496753243685e-08	GWHGABLD003935//Protein=GWHPABLD003935	NA	GO:0003824//catalytic activity	GO:0009058//biosynthetic process	K19952//guanine nucleotide exchange factor	Protein=GWHPABLD003935//1	Protein=GWHPABLD003935//1
GWHGABLD004668	1827	1761.04449783021	5523.99436610925	1.64928048475057	0.000248700528030498	Up	2.21267771660712e-05	GWHGABLD004668//Protein=GWHPABLD004668	NA	GO:0005199//structural constituent of cell wall	GO:0031505//fungal-type cell wall organization	K15562//serine/threonine-protein kinase BUR1 [EC:2.7.11.22 2.7.11.23];K23612//neural Wiskott-Aldrich syndrome protein	Protein=GWHPABLD004668//1	Protein=GWHPABLD004668//1
GWHGABLD006660	1005	97.8608159818163	45.3728437425401	-1.10890222886263	0.0479448995976704	Down	0.0111711305126305	GWHGABLD006660//Protein=GWHPABLD006660	GO:0016021//integral component of membrane	NA	GO:0016192//vesicle-mediated transport	K08492//syntaxin 18	Protein=GWHPABLD006660//1	Protein=GWHPABLD006660//1
GWHGABLD003400	1140	503.025846484957	211.349141716028	-1.25100427689376	0.0020973274806348	Down	0.000259290735392538	GWHGABLD003400//Protein=GWHPABLD003400	NA	GO:0008108//UDP-glucose:hexose-1-phosphate uridylyltransferase activity;GO:0005524//ATP binding;GO:0016853//isomerase activity;GO:0005534//galactose binding;GO:0030246//carbohydrate binding;GO:0004034//aldose 1-epimerase activity;GO:0008270//zinc ion binding;GO:0004335//galactokinase activity	GO:0033499//galactose catabolic process via UDP-galactose;GO:0005975//carbohydrate metabolic process;GO:0019318//hexose metabolic process	K01784//UDP-glucose 4-epimerase [EC:5.1.3.2];K01785//aldose 1-epimerase [EC:5.1.3.3]	Protein=GWHPABLD003400//1	Protein=GWHPABLD003400//1
GWHGABLD004414	690	1846.19780935002	648.743616431238	-1.50883679495615	0.000103167769528585	Down	8.09648782370747e-06	GWHGABLD004414//Protein=GWHPABLD004414	GO:0016021//integral component of membrane	GO:0003899//DNA-directed 5'-3' RNA polymerase activity;GO:0003677//DNA binding	GO:0006351//transcription, DNA-templated	K20359//PRA1 family protein 1	Protein=GWHPABLD004414//1	Protein=GWHPABLD004414//1
GWHGABLD004201	2388	20.5457008066845	332.429706114892	4.01614086166792	9.51687543574806e-07	Up	4.06646151648542e-08	GWHGABLD004201//Protein=GWHPABLD004201	NA	GO:0043531//ADP binding	NA	NA	Protein=GWHPABLD004201//1	Protein=GWHPABLD004201//1
GWHGABLD004985	3435	1290.61224541768	2817.98657205594	1.12660911805079	0.0291552433772319	Up	0.00598801608744743	GWHGABLD004985//Protein=GWHPABLD004985	GO:0016021//integral component of membrane	GO:0046872//metal ion binding;GO:0004114//3',5'-cyclic-nucleotide phosphodiesterase activity	GO:0007165//signal transduction	K01120//3',5'-cyclic-nucleotide phosphodiesterase [EC:3.1.4.17]	Protein=GWHPABLD004985//1	Protein=GWHPABLD004985//1
GWHGABLD003220	1056	533.356111232885	1842.58850889656	1.78856290245857	0.0029742955920769	Up	0.000390462934592401	GWHGABLD003220//Protein=GWHPABLD003220	GO:0005739//mitochondrion	GO:0003746//translation elongation factor activity	NA	K02357//elongation factor Ts	Protein=GWHPABLD003220//1	Protein=GWHPABLD003220//1
GWHGABLD003657	813	893.870675239795	382.624847469817	-1.22413555347869	0.00342155589949665	Down	0.000463452451277783	GWHGABLD003657//Protein=GWHPABLD003657	NA	NA	NA	NA	NA	Protein=GWHPABLD003657
GWHGABLD005803	2304	941.848262709087	3615.94160494011	1.940804822352	2.17547425201558e-06	Up	1.0163161296982e-07	GWHGABLD005803//Protein=GWHPABLD005803	GO:0005634//nucleus	GO:0003723//RNA binding;GO:0005524//ATP binding;GO:0004386//helicase activity	NA	K11594//ATP-dependent RNA helicase DDX3X [EC:3.6.4.13];K14811//ATP-dependent RNA helicase DBP3 [EC:3.6.4.13]	Protein=GWHPABLD005803//1	Protein=GWHPABLD005803//1
GWHGABLD002336	2222	22556.48032905	54481.2664067102	1.27221826904683	0.0136724843400564	Up	0.00234451970487586	GWHGABLD002336//Protein=GWHPABLD002336	GO:0042645//mitochondrial nucleoid;GO:0005758//mitochondrial intermembrane space;GO:0071014//post-mRNA release spliceosomal complex;GO:0031966//mitochondrial membrane	GO:0003688//DNA replication origin binding;GO:0003697//single-stranded DNA binding;GO:0005524//ATP binding;GO:0051082//unfolded protein binding;GO:0051087//chaperone binding;GO:0016887//ATPase activity	GO:0051131//chaperone-mediated protein complex assembly;GO:0006458//'de novo' protein folding;GO:0051604//protein maturation;GO:0050821//protein stabilization;GO:0045041//protein import into mitochondrial intermembrane space;GO:0042026//protein refolding	K04077//chaperonin GroEL	Protein=GWHPABLD002336//1;XP_031022144.1//uncharacterized protein SmJEL517_g05959 [Synchytrium microbalum]	Protein=GWHPABLD002336//1
GWHGABLD004959	3429	1.76937181357825e-05	41.6550290629005	21.1668220077608	1.38793047795984e-06	Up	6.12816476524069e-08	GWHGABLD004959//Protein=GWHPABLD004959	NA	NA	NA	K16196//eukaryotic translation initiation factor 2-alpha kinase 4 [EC:2.7.11.1];K22614//NLR family CARD domain-containing protein 3	Protein=GWHPABLD004959//1	Protein=GWHPABLD004959//1
GWHGABLD003843	2730	682.425542411053	334.250651413065	-1.02974127414445	0.00995857978362048	Down	0.00160264239254397	GWHGABLD003843//Protein=GWHPABLD003843	NA	GO:0004674//protein serine/threonine kinase activity;GO:0005524//ATP binding;GO:0004672//protein kinase activity	NA	K07359//calcium/calmodulin-dependent protein kinase kinase 2 [EC:2.7.11.17];K21157//SNF1-activating kinase 1 [EC:2.7.11.1]	Protein=GWHPABLD003843//1	Protein=GWHPABLD003843//1
GWHGABLD005537	7632	376.896714568393	784.694267866433	1.05796144246233	0.0453298277581901	Up	0.0104140453174705	GWHGABLD005537//Protein=GWHPABLD005537	NA	NA	NA	K14772//U3 small nucleolar RNA-associated protein 20	Protein=GWHPABLD005537//1	Protein=GWHPABLD005537//1
GWHGABLD000256	1410	234.558450185619	484.891254201441	1.04771375643241	0.0142794447921678	Up	0.00247312417992822	GWHGABLD000256//Protein=GWHPABLD000256	NA	NA	NA	NA	Protein=GWHPABLD000256//1	Protein=GWHPABLD000256//1
GWHGABLD001886	636	53.7744935677513	149.840234463585	1.47843112421232	0.0177892154996871	Up	0.00324568936833774	GWHGABLD001886//Protein=GWHPABLD001886	GO:0034399//nuclear periphery;GO:0044732//mitotic spindle pole body;GO:1990498//mitotic spindle microtubule;GO:0033597//mitotic checkpoint complex;GO:0000778//condensed nuclear chromosome kinetochore;GO:0000790//nuclear chromatin	GO:0010997//anaphase-promoting complex binding;GO:0003677//DNA binding	GO:1905318//meiosis I spindle assembly checkpoint;GO:1902499//positive regulation of protein autoubiquitination;GO:0051312//chromosome decondensation;GO:0044774//mitotic DNA integrity checkpoint;GO:0072480//signal transduction involved in mitotic spindle assembly checkpoint;GO:1990492//mitotic cell cycle checkpoint inhibiting CAR assembly;GO:0007094//mitotic spindle assembly checkpoint	K02537//mitotic spindle assembly checkpoint protein MAD2	Protein=GWHPABLD001886//1	Protein=GWHPABLD001886//1
GWHGABLD002726	3958	81.9940590196593	272.272227828749	1.73145854646389	0.0411667885670272	Up	0.00919964268076709	GWHGABLD002726//Protein=GWHPABLD002726	NA	NA	NA	K22614//NLR family CARD domain-containing protein 3;K14319//Ran GTPase-activating protein 1	XP_021877638.1//hypothetical protein BCR41DRAFT_425118 [Lobosporangium transversale];RUP50392.1//hypothetical protein BC936DRAFT_139384 [Jimgerdemannia flammicorona];Protein=GWHPABLD002726//1	Protein=GWHPABLD002726//1
GWHGABLD001732	1782	1549.77348939754	21679.9495942883	3.80623212673396	2.4440267649661e-14	Up	2.88924970078601e-16	GWHGABLD001732//Protein=GWHPABLD001732	NA	NA	NA	K14729//multifunctional beta-oxidation protein [EC:4.2.1.- 1.1.1.-]	Protein=GWHPABLD001732//1	Protein=GWHPABLD001732//1
GWHGABLD000148	2514	3562.88340653852	17916.5793615085	2.33017804600335	6.11648861933458e-07	Up	2.50897126102885e-08	GWHGABLD000148//Protein=GWHPABLD000148	GO:0005840//ribosome	GO:0003735//structural constituent of ribosome	GO:0006412//translation	K12274//translocation protein SEC72;K09553//stress-induced-phosphoprotein 1;K02962//small subunit ribosomal protein S17e	Protein=GWHPABLD000148//1;RIA85139.1//ribosomal S17-domain-containing protein [Glomus cerebriforme]	Protein=GWHPABLD000148//1
GWHGABLD003891	1554	3470.19659827496	14938.5625849949	2.10595203238427	1.196606118985e-07	Up	3.88585949478107e-09	GWHGABLD003891//Protein=GWHPABLD003891	NA	GO:0003824//catalytic activity	GO:0042823//pyridoxal phosphate biosynthetic process;GO:0006535//cysteine biosynthetic process from serine	K06215//pyridoxal 5'-phosphate synthase pdxS subunit [EC:4.3.3.6]	CDH56625.1//vitamin b6 biosynthesis protein [Lichtheimia corymbifera JMRC:FSU:9682];Protein=GWHPABLD003891//1	Protein=GWHPABLD003891//1
GWHGABLD005269	481	2.35619312134604	21.7796419075934	3.20845053685579	0.0281990443767694	Up	0.0057514643993069	GWHGABLD005269//Protein=GWHPABLD005269	NA	GO:0005524//ATP binding;GO:0004672//protein kinase activity	NA	K22614//NLR family CARD domain-containing protein 3;K14319//Ran GTPase-activating protein 1	Protein=GWHPABLD005269//1;RUP50392.1//hypothetical protein BC936DRAFT_139384 [Jimgerdemannia flammicorona]	Protein=GWHPABLD005269//1
GWHGABLD004081	1040	3041.61788043004	7699.46790881094	1.33991983002612	0.00582996112688695	Up	0.000859423125812277	GWHGABLD004081//Protein=GWHPABLD004081	GO:0031307//integral component of mitochondrial outer membrane;GO:0005758//mitochondrial intermembrane space	GO:0003954//NADH dehydrogenase activity;GO:0004128//cytochrome-b5 reductase activity, acting on NAD(P)H	GO:0034599//cellular response to oxidative stress;GO:0006696//ergosterol biosynthetic process	K00326//cytochrome-b5 reductase [EC:1.6.2.2]	Protein=GWHPABLD004081//1	Protein=GWHPABLD004081//1
GWHGABLD000899	399	1128.64402934893	4771.78313988319	2.07993794276751	1.95165624324453e-10	Up	3.80824534004415e-12	GWHGABLD000899//Protein=GWHPABLD000899	NA	NA	NA	K22066//BolA-like protein 1	Protein=GWHPABLD000899//1	Protein=GWHPABLD000899//1
GWHGABLD000609	1010	4407.90805625595	14272.9314807285	1.69511564025037	0.000105410591661081	Up	8.30252915376409e-06	GWHGABLD000609//Protein=GWHPABLD000609	GO:0005840//ribosome	GO:0046872//metal ion binding;GO:0003735//structural constituent of ribosome	GO:0006412//translation	K02978//small subunit ribosomal protein S27e	Protein=GWHPABLD000609//1	Protein=GWHPABLD000609//1
GWHGABLD004612	4317	77.628717383847	208.116391078141	1.4227282390207	0.0049339161989319	Up	0.000706250645196776	GWHGABLD004612//Protein=GWHPABLD004612	NA	NA	NA	NA	KAF0551485.1//protein kinase domain-containing protein [Gigaspora margarita];Protein=GWHPABLD004612//1	Protein=GWHPABLD004612//1
GWHGABLD000540	1662	399.624496460304	932.761643622273	1.22286344308787	0.00601278548109168	Up	0.000891512560292899	GWHGABLD000540//Protein=GWHPABLD000540	NA	NA	NA	NA	NA	Protein=GWHPABLD000540
GWHGABLD006391	682	4354.81810468723	13338.2660735013	1.61488676793244	0.00133760629379747	Up	0.000154507720306189	GWHGABLD006391//Protein=GWHPABLD006391	GO:0005840//ribosome;GO:0016021//integral component of membrane	GO:0003723//RNA binding;GO:0003735//structural constituent of ribosome	GO:0006412//translation	K02964//small subunit ribosomal protein S18e	Protein=GWHPABLD006391//1	Protein=GWHPABLD006391//1
GWHGABLD005779	1470	119.256302586706	285.934465900476	1.26161901632015	0.00844311075709585	Up	0.00131198316991762	GWHGABLD005779//Protein=GWHPABLD005779	NA	NA	NA	K14829//pre-rRNA-processing protein IPI3	Protein=GWHPABLD005779//1	Protein=GWHPABLD005779//1
GWHGABLD000721	2319	4715.7638501205	2176.84043984783	-1.11525581137587	0.00146341273690049	Down	0.000172166204341234	GWHGABLD000721//Protein=GWHPABLD000721	GO:0005730//nucleolus	GO:0004252//serine-type endopeptidase activity	NA	K19849//signaling mucin MSB2	Protein=GWHPABLD000721//1	Protein=GWHPABLD000721//1
GWHGABLD002561	3981	1206.05719235123	415.617625023239	-1.53696958203188	0.000703809280133894	Down	7.38794245062925e-05	GWHGABLD002561//Protein=GWHPABLD002561	GO:0016021//integral component of membrane;GO:0005737//cytoplasm	GO:0016787//hydrolase activity;GO:0004771//sterol esterase activity	GO:0016042//lipid catabolic process;GO:0006696//ergosterol biosynthetic process;GO:0006629//lipid metabolic process	K01052//lysosomal acid lipase/cholesteryl ester hydrolase [EC:3.1.1.13]	Protein=GWHPABLD002561//1	Protein=GWHPABLD002561//1
GWHGABLD003199	1780	2890.90388143875	1334.82479551525	-1.11487025081552	0.000698955386020012	Down	7.32703552358252e-05	GWHGABLD003199//Protein=GWHPABLD003199	NA	GO:0008061//chitin binding	NA	K19613//leucine-rich repeat protein SHOC2;K01768//adenylate cyclase [EC:4.6.1.1]	Protein=GWHPABLD003199//1	Protein=GWHPABLD003199//1
GWHGABLD003830	2718	5078.09223628232	12309.3983121498	1.27740173926143	0.000144756688445842	Up	1.19788685353987e-05	GWHGABLD003830//Protein=GWHPABLD003830	GO:0016020//membrane;GO:0016021//integral component of membrane;GO:0005743//mitochondrial inner membrane;GO:0005739//mitochondrion;GO:0005745//m-AAA complex	GO:0004222//metalloendopeptidase activity;GO:0005524//ATP binding;GO:0008270//zinc ion binding;GO:0016887//ATPase activity	GO:0008053//mitochondrial fusion;GO:0042407//cristae formation;GO:0065003//protein-containing complex assembly;GO:0034982//mitochondrial protein processing;GO:0006465//signal peptide processing	K08956//AFG3 family protein [EC:3.4.24.-]	Protein=GWHPABLD003830//1	Protein=GWHPABLD003830//1
GWHGABLD000712	1938	1352.85954309573	3065.03590213003	1.17989190968157	0.00195253925000148	Up	0.000238441232819165	GWHGABLD000712//Protein=GWHPABLD000712	GO:0009331//glycerol-3-phosphate dehydrogenase complex;GO:0016021//integral component of membrane	GO:0005509//calcium ion binding;GO:0052591//sn-glycerol-3-phosphate:ubiquinone-8 oxidoreductase activity	GO:0006072//glycerol-3-phosphate metabolic process	K00111//glycerol-3-phosphate dehydrogenase [EC:1.1.5.3]	Protein=GWHPABLD000712//1	Protein=GWHPABLD000712//1
GWHGABLD004428	2016	2591.62335053792	818.180238428677	-1.66336546443242	5.66182697503139e-05	Down	3.96755287240485e-06	GWHGABLD004428//Protein=GWHPABLD004428	NA	GO:0005524//ATP binding	GO:0018095//protein polyglutamylation;GO:0006464//cellular protein modification process	K06047//tubulin---tyrosine ligase [EC:6.3.2.25];K19898//alpha-agglutinin	Protein=GWHPABLD004428//1	Protein=GWHPABLD004428//1
GWHGABLD005349	1296	924.743098557713	457.666171415121	-1.01475696994732	0.0130928767445429	Down	0.00221167238556158	GWHGABLD005349//Protein=GWHPABLD005349	GO:0005737//cytoplasm	GO:0008108//UDP-glucose:hexose-1-phosphate uridylyltransferase activity;GO:0005524//ATP binding;GO:0004034//aldose 1-epimerase activity;GO:0008270//zinc ion binding;GO:0005534//galactose binding;GO:0004335//galactokinase activity	GO:0033499//galactose catabolic process via UDP-galactose;GO:0006012//galactose metabolic process	K00849//galactokinase [EC:2.7.1.6]	Protein=GWHPABLD005349//1	Protein=GWHPABLD005349//1
GWHGABLD000651	1467	1531.09054020896	3871.13386293956	1.338196598214	0.00418180281179312	Up	0.000578340767732677	GWHGABLD000651//Protein=GWHPABLD000651	NA	GO:0003723//RNA binding;GO:0009982//pseudouridine synthase activity	GO:0006396//RNA processing;GO:0001522//pseudouridine synthesis	K11131//H/ACA ribonucleoprotein complex subunit 4 [EC:5.4.99.-]	Protein=GWHPABLD000651//1	Protein=GWHPABLD000651//1
GWHGABLD006632	1083	2.31022568865181	183.825920598972	6.31416260263244	3.46633875358428e-11	Up	5.97389245383418e-13	GWHGABLD006632//Protein=GWHPABLD006632	NA	GO:0008270//zinc ion binding;GO:0016491//oxidoreductase activity	NA	K00002//alcohol dehydrogenase (NADP+) [EC:1.1.1.2]	Protein=GWHPABLD006632//1	Protein=GWHPABLD006632//1
GWHGABLD004960	3258	0.183488640205692	115.193114782356	9.2941480240848	1.84940166985076e-09	Up	4.31992413980236e-11	GWHGABLD004960//Protein=GWHPABLD004960	NA	NA	NA	K14835//25S rRNA (cytosine2870-C5)-methyltransferase [EC:2.1.1.310];K22614//NLR family CARD domain-containing protein 3;K14319//Ran GTPase-activating protein 1	KFH67315.1//hypothetical protein MVEG_06049 [Mortierella verticillata NRRL 6337];Protein=GWHPABLD004960//1	Protein=GWHPABLD004960//1
GWHGABLD000401	7911	190.368450519848	654.079481817768	1.78067155568759	0.000890958437221453	Up	9.61895022666089e-05	GWHGABLD000401//Protein=GWHPABLD000401	NA	GO:0004252//serine-type endopeptidase activity	NA	K01336//cerevisin [EC:3.4.21.48]	Protein=GWHPABLD000401//1	Protein=GWHPABLD000401//1
GWHGABLD006058	402	102.945619324635	902.103128254447	3.13140993167773	9.14354618515523e-07	Up	3.86787240705185e-08	GWHGABLD006058//Protein=GWHPABLD006058	GO:0005634//nucleus;GO:0000786//nucleosome	GO:0003677//DNA binding;GO:0046982//protein heterodimerization activity	NA	K11251//histone H2A	Protein=GWHPABLD006058//1	Protein=GWHPABLD006058//1
GWHGABLD005494	1809	1114.63083319256	382.609790643041	-1.54262027071867	2.53397999106179e-06	Down	1.20545409060624e-07	GWHGABLD005494//Protein=GWHPABLD005494	GO:0016021//integral component of membrane	GO:0022857//transmembrane transporter activity	NA	K16261//yeast amino acid transporter;K03293//amino acid transporter, AAT family	Protein=GWHPABLD005494//1	Protein=GWHPABLD005494//1
GWHGABLD006613	1938	29.4389802441076	98.966952854575	1.74921916160035	0.0310842243371337	Up	0.0065081626229293	GWHGABLD006613//Protein=GWHPABLD006613	NA	NA	NA	K13341//peroxin-7;K10415//dynein intermediate chain, cytosolic	Protein=GWHPABLD006613//1	Protein=GWHPABLD006613//1
GWHGABLD003795	4327	8536.16624237162	1920.5868997274	-2.1520410308461	2.96798375956818e-05	Down	1.88114623701444e-06	GWHGABLD003795//Protein=GWHPABLD003795	GO:1990904//ribonucleoprotein complex;GO:0005730//nucleolus	GO:0003723//RNA binding	GO:0042254//ribosome biogenesis	K19219//peptidyl-lysine (3S)-dioxygenase / protease [EC:1.14.11.63 3.4.-.-]	Protein=GWHPABLD003795//1	Protein=GWHPABLD003795//1
GWHGABLD001689	1248	951.011327774738	2143.2542595885	1.17226858000718	0.0180390232446894	Up	0.00331182181489883	GWHGABLD001689//Protein=GWHPABLD001689	NA	GO:0000287//magnesium ion binding;GO:0004749//ribose phosphate diphosphokinase activity;GO:0016301//kinase activity	GO:0009116//nucleoside metabolic process;GO:0009165//nucleotide biosynthetic process;GO:0009156//ribonucleoside monophosphate biosynthetic process	K00948//ribose-phosphate pyrophosphokinase [EC:2.7.6.1]	Protein=GWHPABLD001689//1	Protein=GWHPABLD001689//1
GWHGABLD003969	1905	168.625338584551	413.700878255979	1.29476668033116	0.0021186664863304	Up	0.00026254372061978	GWHGABLD003969//Protein=GWHPABLD003969	NA	GO:0030515//snoRNA binding	GO:0000462//maturation of SSU-rRNA from tricistronic rRNA transcript (SSU-rRNA, 5.8S rRNA, LSU-rRNA)	K14557//U3 small nucleolar RNA-associated protein 6	Protein=GWHPABLD003969//1	Protein=GWHPABLD003969//1
GWHGABLD004056	955	85.3019522913338	500.600148778902	2.55300805404573	0.000804507264291426	Up	8.56961731663175e-05	GWHGABLD004056//Protein=GWHPABLD004056	NA	NA	NA	K21440//ankyrin repeat domain-containing protein 50	RKK10852.1//Serine/threonine-protein phosphatase 6 regulatory ankyrin repeat subunit B [Fusarium oxysporum f. sp. cepae];Protein=GWHPABLD004056//1	Protein=GWHPABLD004056//1
GWHGABLD001947	1243	4678.09978418944	1853.19751931342	-1.33590597850642	0.000339309608711499	Down	3.165794272943e-05	GWHGABLD001947//Protein=GWHPABLD001947	NA	NA	NA	NA	Protein=GWHPABLD001947//1	Protein=GWHPABLD001947//1
GWHGABLD002943	3456	2193.02151047174	5600.66725463556	1.35267875491432	9.44917636053443e-05	Up	7.28102038320627e-06	GWHGABLD002943//Protein=GWHPABLD002943	GO:0005737//cytoplasm	GO:0004832//valine-tRNA ligase activity;GO:0005524//ATP binding;GO:0002161//aminoacyl-tRNA editing activity	GO:0006438//valyl-tRNA aminoacylation	K01873//valyl-tRNA synthetase [EC:6.1.1.9]	Protein=GWHPABLD002943//1	Protein=GWHPABLD002943//1
GWHGABLD006678	1590	4209.89215889337	1741.62973408617	-1.27334533416106	0.00140986927188678	Down	0.000164681624238203	GWHGABLD006678//Protein=GWHPABLD006678	NA	NA	NA	K23573//dentin sialophosphoprotein;K01210//glucan 1,3-beta-glucosidase [EC:3.2.1.58]	Protein=GWHPABLD006678//1	Protein=GWHPABLD006678//1
GWHGABLD005181	951	410.14764693694	1481.79504813097	1.85313066092712	5.83401393536638e-06	Up	3.04954153864045e-07	GWHGABLD005181//Protein=GWHPABLD005181	GO:0005743//mitochondrial inner membrane;GO:0016021//integral component of membrane	GO:0005347//ATP transmembrane transporter activity	NA	K13704//abhydrolase domain-containing protein 12 [EC:3.1.1.23];K13354//solute carrier family 25 (peroxisomal adenine nucleotide transporter), member 17	Protein=GWHPABLD005181//1	Protein=GWHPABLD005181//1
GWHGABLD002220	2019	1626.00227723597	554.537693208072	-1.55197184577897	0.00121013804646248	Down	0.000137659004978918	GWHGABLD002220//Protein=GWHPABLD002220	NA	GO:0001735//prenylcysteine oxidase activity;GO:0016829//lyase activity	GO:0030328//prenylcysteine catabolic process	K05906//prenylcysteine oxidase / farnesylcysteine lyase [EC:1.8.3.5 1.8.3.6]	KFH63643.1//hypothetical protein MVEG_10337 [Mortierella verticillata NRRL 6337];Protein=GWHPABLD002220//1	Protein=GWHPABLD002220//1
GWHGABLD003770	903	1057.17316293232	436.166003819872	-1.27726247556611	0.0011574483941742	Down	0.000130895032755207	GWHGABLD003770//Protein=GWHPABLD003770	NA	GO:0030246//carbohydrate binding;GO:0016787//hydrolase activity;GO:0047938//glucose-6-phosphate 1-epimerase activity;GO:0016853//isomerase activity	GO:0005975//carbohydrate metabolic process	K01792//glucose-6-phosphate 1-epimerase [EC:5.1.3.15]	Protein=GWHPABLD003770//1	Protein=GWHPABLD003770//1
GWHGABLD002766	996	10250.3571055983	33112.2200324863	1.69168956876813	0.00321849057312707	Up	0.000428612546058085	GWHGABLD002766//Protein=GWHPABLD002766	GO:0005759//mitochondrial matrix	GO:0009055//electron transfer activity;GO:0050660//flavin adenine dinucleotide binding	NA	K03522//electron transfer flavoprotein alpha subunit	Protein=GWHPABLD002766//1	Protein=GWHPABLD002766//1
BGI_novel_G000047	7402	411.401557173009	92.1775946227028	-2.15805922843255	0.0137109462670323	Down	0.00235904046297893	NA	NA	NA	NA	NA
GWHGABLD006034	774	4167.6852818869	9774.9083277522	1.22983683420322	0.0109317753607294	Up	0.00179652293828688	GWHGABLD006034//Protein=GWHPABLD006034	GO:0005840//ribosome;GO:1990904//ribonucleoprotein complex	NA	GO:0042254//ribosome biogenesis	K02936//large subunit ribosomal protein L7Ae	Protein=GWHPABLD006034//1	Protein=GWHPABLD006034//1
GWHGABLD001104	753	1256.8017354168	126.621929824731	-3.31115788400783	3.68417570974328e-24	Down	1.6266834781661e-26	GWHGABLD001104//Protein=GWHPABLD001104	GO:0016021//integral component of membrane	NA	NA	NA	Protein=GWHPABLD001104//1	Protein=GWHPABLD001104//1
GWHGABLD004001	1269	340.658754845307	109.879187565399	-1.63240913570854	0.00283649250196108	Down	0.000368045103160026	GWHGABLD004001//Protein=GWHPABLD004001	GO:0016021//integral component of membrane	GO:0004674//protein serine/threonine kinase activity;GO:0005524//ATP binding;GO:0004672//protein kinase activity	NA	NA	Protein=GWHPABLD004001//1	Protein=GWHPABLD004001//1
GWHGABLD006539	3237	683.432712656773	1790.91543871563	1.38982601005097	0.000161589928193947	Up	1.35329551029826e-05	GWHGABLD006539//Protein=GWHPABLD006539	GO:0005758//mitochondrial intermembrane space	GO:0046872//metal ion binding;GO:0004222//metalloendopeptidase activity;GO:0008233//peptidase activity;GO:0003824//catalytic activity	GO:0051603//proteolysis involved in cellular protein catabolic process;GO:0006508//proteolysis	K06972//presequence protease [EC:3.4.24.-]	Protein=GWHPABLD006539//1	Protein=GWHPABLD006539//1
GWHGABLD004870	4662	798.936980623539	384.441966389661	-1.05531587730849	0.0301447376964264	Down	0.00626423191839996	GWHGABLD004870//Protein=GWHPABLD004870	NA	NA	NA	NA	NA	Protein=GWHPABLD004870
GWHGABLD001691	1326	487.219103602911	2109.07241023399	2.11396602088108	9.80452001390418e-05	Up	7.58275796546072e-06	GWHGABLD001691//Protein=GWHPABLD001691	GO:0016021//integral component of membrane	GO:0005347//ATP transmembrane transporter activity	NA	K15110//solute carrier family 25 (mitochondrial 2-oxodicarboxylate transporter), member 21	Protein=GWHPABLD001691//1;XP_019023559.1//mitochondrial carrier [Saitoella complicata NRRL Y-17804]	Protein=GWHPABLD001691//1
GWHGABLD006066	1869	2838.38769228418	7179.39902382682	1.33879142437307	0.000161589928193947	Up	1.3500062291409e-05	GWHGABLD006066//Protein=GWHPABLD006066	NA	GO:0003743//translation initiation factor activity;GO:0005525//GTP binding;GO:0003924//GTPase activity	GO:0001731//formation of translation preinitiation complex	K03242//translation initiation factor 2 subunit 3	Protein=GWHPABLD006066//1	Protein=GWHPABLD006066//1
GWHGABLD002038	1650	1.65692530622317	135.522120641231	6.35387597723624	1.29421585999188e-10	Up	2.48852216349386e-12	GWHGABLD002038//Protein=GWHPABLD002038	GO:0016021//integral component of membrane;GO:0005739//mitochondrion	GO:0016787//hydrolase activity;GO:0005524//ATP binding	GO:0034551//mitochondrial respiratory chain complex III assembly	K08900//mitochondrial chaperone BCS1	Protein=GWHPABLD002038//1	Protein=GWHPABLD002038//1
GWHGABLD001612	3540	171.036676421948	0.184799734758869	-9.8541273226412	1.12766259158097e-12	Down	1.60612817487676e-14	GWHGABLD001612//Protein=GWHPABLD001612	NA	NA	NA	NA	NA	Protein=GWHPABLD001612
GWHGABLD001670	1119	1365.91479242319	544.853729051441	-1.32592660685409	0.0471238411736579	Down	0.0109067429008965	GWHGABLD001670//Protein=GWHPABLD001670	NA	GO:0016491//oxidoreductase activity	NA	K00065//2-dehydro-3-deoxy-D-gluconate 5-dehydrogenase [EC:1.1.1.127]	Protein=GWHPABLD001670//1	Protein=GWHPABLD001670//1
GWHGABLD000023	1389	5658.79382982806	12534.1524103919	1.14729796002121	0.00650802756892102	Up	0.000973284282490681	GWHGABLD000023//Protein=GWHPABLD000023	GO:0005737//cytoplasm	GO:0005524//ATP binding;GO:0004055//argininosuccinate synthase activity	GO:0000053//argininosuccinate metabolic process;GO:0006526//arginine biosynthetic process;GO:0000050//urea cycle	K01940//argininosuccinate synthase [EC:6.3.4.5]	Protein=GWHPABLD000023//1	Protein=GWHPABLD000023//1
GWHGABLD003007	1914	16678.7412405177	5699.0903630653	-1.54920683849634	0.00514657095843692	Down	0.000740355600060005	GWHGABLD003007//Protein=GWHPABLD003007	GO:0016021//integral component of membrane	GO:0046872//metal ion binding;GO:0008237//metallopeptidase activity;GO:0004181//metallocarboxypeptidase activity	NA	K01293//Gly-Xaa carboxypeptidase [EC:3.4.17.4]	Protein=GWHPABLD003007//1	Protein=GWHPABLD003007//1
GWHGABLD001159	3483	52.286938824659	224.235320876285	2.10049103086448	2.33195898223466e-05	Up	1.44481150444677e-06	GWHGABLD001159//Protein=GWHPABLD001159	NA	GO:0005524//ATP binding;GO:0004672//protein kinase activity	NA	K22614//NLR family CARD domain-containing protein 3;K14319//Ran GTPase-activating protein 1;K17576//protein phosphatase 1 regulatory subunit 37	Protein=GWHPABLD001159//1;OAQ23608.1//RNI-like protein [Mortierella elongata AG-77];RUP50392.1//hypothetical protein BC936DRAFT_139384 [Jimgerdemannia flammicorona]	Protein=GWHPABLD001159//1
GWHGABLD000369	3360	0.655895616861538	46.6139730345249	6.15115243865577	0.00132645285786507	Up	0.000153030453620668	GWHGABLD000369//Protein=GWHPABLD000369	NA	NA	NA	NA	Protein=GWHPABLD000369//1	Protein=GWHPABLD000369//1
GWHGABLD000457	858	1103.29179720299	2430.52225686125	1.13945194174881	0.00933373226777777	Up	0.00147297754631787	GWHGABLD000457//Protein=GWHPABLD000457	GO:0016021//integral component of membrane	GO:0005506//iron ion binding;GO:0016491//oxidoreductase activity	GO:0008610//lipid biosynthetic process	K00227//Delta7-sterol 5-desaturase [EC:1.14.19.20]	Protein=GWHPABLD000457//1	Protein=GWHPABLD000457//1
GWHGABLD002124	1945	302.813615917098	1036.19340912393	1.77479133001979	0.0487976078321755	Up	0.011412287716911	GWHGABLD002124//Protein=GWHPABLD002124	GO:0005634//nucleus	GO:0003934//GTP cyclohydrolase I activity	GO:0046654//tetrahydrofolate biosynthetic process	K01495//GTP cyclohydrolase IA [EC:3.5.4.16]	Protein=GWHPABLD002124//1;KXN69652.1//GTP cyclohydrolase I [Conidiobolus coronatus NRRL 28638]	Protein=GWHPABLD002124//1
GWHGABLD005489	1671	28.7952964686365	0.990913639220734	-4.86093003733444	0.000293190868151454	Down	2.70181586232717e-05	GWHGABLD005489//Protein=GWHPABLD005489	GO:0031520//plasma membrane of cell tip;GO:0016021//integral component of membrane;GO:0032153//cell division site	GO:0042937//tripeptide transmembrane transporter activity;GO:0022857//transmembrane transporter activity;GO:0071916//dipeptide transmembrane transporter activity	GO:0006857//oligopeptide transport	K03305//proton-dependent oligopeptide transporter, POT family	Protein=GWHPABLD005489//1	Protein=GWHPABLD005489//1
GWHGABLD001460	1834	46.6565358335612	153.777933632889	1.72069739978309	0.00761607476444209	Up	0.00116394362943261	GWHGABLD001460//Protein=GWHPABLD001460	NA	NA	NA	K22614//NLR family CARD domain-containing protein 3;K14319//Ran GTPase-activating protein 1	Protein=GWHPABLD001460//1	Protein=GWHPABLD001460//1
GWHGABLD001116	1951	220.868836806359	453.038213952613	1.03644286938035	0.0275286161907147	Up	0.00557159430380366	GWHGABLD001116//Protein=GWHPABLD001116	GO:0016021//integral component of membrane	GO:0005347//ATP transmembrane transporter activity;GO:0005509//calcium ion binding	NA	K14684//solute carrier family 25 (mitochondrial phosphate transporter), member 23/24/25/41	Protein=GWHPABLD001116//1	Protein=GWHPABLD001116//1
GWHGABLD006592	1926	328.448808190956	1833.340222958	2.48073410381245	1.59591648182558e-05	Up	9.43320524081493e-07	GWHGABLD006592//Protein=GWHPABLD006592	NA	GO:0004488//methylenetetrahydrofolate dehydrogenase (NADP+) activity;GO:0005524//ATP binding;GO:0004329//formate-tetrahydrofolate ligase activity	NA	K00288//methylenetetrahydrofolate dehydrogenase (NADP+) / methenyltetrahydrofolate cyclohydrolase / formyltetrahydrofolate synthetase [EC:1.5.1.5 3.5.4.9 6.3.4.3]	Protein=GWHPABLD006592//1	Protein=GWHPABLD006592//1
BGI_novel_G000309	2495	50.8708391831039	331.451460935814	2.7038868131227	2.07589685580557e-05	Up	1.27137964392023e-06	NA	NA	NA	NA	NA
GWHGABLD001661	5638	4362.92002003441	15520.4833450304	1.83080755526169	6.63599059839481e-05	Up	4.79197725877535e-06	GWHGABLD001661//Protein=GWHPABLD001661	NA	GO:0016620//oxidoreductase activity, acting on the aldehyde or oxo group of donors, NAD or NADP as acceptor	NA	K00128//aldehyde dehydrogenase (NAD+) [EC:1.2.1.3]	Protein=GWHPABLD001661//1	Protein=GWHPABLD001661//1
GWHGABLD005850	1770	3555.66177447854	1310.85441576706	-1.4396106291605	1.90747529921175e-06	Down	8.69380566511551e-08	GWHGABLD005850//Protein=GWHPABLD005850	NA	NA	NA	NA	NA	Protein=GWHPABLD005850
GWHGABLD003269	1617	4157.14657806958	1625.70140661592	-1.35453131604287	0.00891256968495921	Down	0.00139762700799603	GWHGABLD003269//Protein=GWHPABLD003269	NA	NA	NA	NA	NA	Protein=GWHPABLD003269
GWHGABLD001178	3183	3977.0927202581	8680.62948452936	1.12608546801967	0.0047089312498024	Up	0.000666668232773619	GWHGABLD001178//Protein=GWHPABLD001178	GO:0005783//endoplasmic reticulum;GO:0016021//integral component of membrane	GO:0005524//ATP binding;GO:0005388//calcium transmembrane transporter activity, phosphorylative mechanism	NA	K05853//P-type Ca2+ transporter type 2A [EC:7.2.2.10]	Protein=GWHPABLD001178//1	Protein=GWHPABLD001178//1
GWHGABLD005862	1181	10.2772271811017	64.3263798564787	2.64595942466713	0.00258590670245264	Up	0.000332215901668178	GWHGABLD005862//Protein=GWHPABLD005862	NA	GO:0008253//5'-nucleotidase activity;GO:0008138//protein tyrosine/serine/threonine phosphatase activity;GO:0004725//protein tyrosine phosphatase activity	GO:0009264//deoxyribonucleotide catabolic process	NA	Protein=GWHPABLD005862//1	Protein=GWHPABLD005862//1
GWHGABLD005530	3576	222.09026534088	4083.12122789336	4.20045433863985	7.83414741440709e-41	Up	1.22739811363735e-43	GWHGABLD005530//Protein=GWHPABLD005530	NA	GO:0004736//pyruvate carboxylase activity;GO:0046872//metal ion binding;GO:0005524//ATP binding;GO:0009374//biotin binding	GO:0006090//pyruvate metabolic process;GO:0006094//gluconeogenesis	K01958//pyruvate carboxylase [EC:6.4.1.1]	Protein=GWHPABLD005530//1	Protein=GWHPABLD005530//1
GWHGABLD003412	1563	8.9503498503237	45.4204438823575	2.34332582470048	0.00332806326562521	Up	0.000448418722301872	GWHGABLD003412//Protein=GWHPABLD003412	NA	NA	NA	K22614//NLR family CARD domain-containing protein 3;K14319//Ran GTPase-activating protein 1	Protein=GWHPABLD003412//1	Protein=GWHPABLD003412//1
GWHGABLD002980	1785	1.65137062643666	13.7119291557988	3.05369570683764	0.0460564545168987	Up	0.0106072193353974	GWHGABLD002980//Protein=GWHPABLD002980	NA	GO:0003779//actin binding;GO:0005509//calcium ion binding;GO:0005085//guanyl-nucleotide exchange factor activity	GO:0035556//intracellular signal transduction	K20047//actin cytoskeleton-regulatory complex protein PAN1	Protein=GWHPABLD002980//1	Protein=GWHPABLD002980//1
GWHGABLD002827	2767	43344.2338416686	97210.3842145726	1.16527035173755	0.00256814694324864	Up	0.000329568493927791	GWHGABLD002827//Protein=GWHPABLD002827	NA	GO:0003746//translation elongation factor activity;GO:0005525//GTP binding;GO:0003924//GTPase activity	NA	K03234//elongation factor 2	KNE69095.1//elongation factor 2 [Allomyces macrogynus ATCC 38327];Protein=GWHPABLD002827//1	Protein=GWHPABLD002827//1
GWHGABLD003675	1972	26.411195887228	136.43215231274	2.36896214478231	7.2019548895622e-05	Up	5.32376383375983e-06	GWHGABLD003675//Protein=GWHPABLD003675	NA	NA	NA	K22614//NLR family CARD domain-containing protein 3;K14319//Ran GTPase-activating protein 1	Protein=GWHPABLD003675//1;RUP50392.1//hypothetical protein BC936DRAFT_139384 [Jimgerdemannia flammicorona]	Protein=GWHPABLD003675//1
GWHGABLD006297	1847	1184.65575582012	4201.9811227302	1.82660178748093	0.00108104365892726	Up	0.000121022691342661	GWHGABLD006297//Protein=GWHPABLD006297	NA	GO:0050660//flavin adenine dinucleotide binding;GO:0003995//acyl-CoA dehydrogenase activity	NA	K00253//isovaleryl-CoA dehydrogenase [EC:1.3.8.4]	RIA97333.1//acyl-CoA dehydrogenase/oxidase [Glomus cerebriforme];Protein=GWHPABLD006297//1	Protein=GWHPABLD006297//1
GWHGABLD004335	393	280.601978549717	102.024224930313	-1.45961343096431	0.0012139164199342	Down	0.000138318350085082	GWHGABLD004335//Protein=GWHPABLD004335	GO:0030173//integral component of Golgi membrane	NA	GO:0015031//protein transport	K08504//blocked early in transport 1	Protein=GWHPABLD004335//1	Protein=GWHPABLD004335//1
GWHGABLD003337	717	296.200469978713	95.3492394831527	-1.63528059315053	0.00242345571899915	Down	0.000307548646293725	GWHGABLD003337//Protein=GWHPABLD003337	GO:0005737//cytoplasm	GO:0008113//peptide-methionine (S)-S-oxide reductase activity	GO:0034599//cellular response to oxidative stress	K07304//peptide-methionine (S)-S-oxide reductase [EC:1.8.4.11]	Protein=GWHPABLD003337//1	Protein=GWHPABLD003337//1
GWHGABLD001197	557	4738.05609905922	18905.921865261	1.99647101235934	8.7768590250219e-06	Up	4.87533829904364e-07	GWHGABLD001197//Protein=GWHPABLD001197	GO:0005777//peroxisome	GO:0031386//protein tag;GO:0008270//zinc ion binding	GO:0051321//meiotic cell cycle;GO:0016567//protein ubiquitination	K08770//ubiquitin C	Protein=GWHPABLD001197//1;KAE8171082.1//ubiquitin-related domain-containing protein [Yarrowia lipolytica]	Protein=GWHPABLD001197//1
GWHGABLD000755	5754	1051.31701968395	2274.60377494287	1.11341748386404	0.00237479649512639	Up	0.000299682337940747	GWHGABLD000755//Protein=GWHPABLD000755	NA	GO:0003677//DNA binding;GO:0005524//ATP binding;GO:0003918//DNA topoisomerase type II (double strand cut, ATP-hydrolyzing) activity	GO:0006265//DNA topological change	K03164//DNA topoisomerase II [EC:5.6.2.2]	Protein=GWHPABLD000755//1	Protein=GWHPABLD000755//1
GWHGABLD000348	906	770.052855856549	266.316199670583	-1.53181728622878	7.66738131399114e-06	Down	4.2044463835445e-07	GWHGABLD000348//Protein=GWHPABLD000348	NA	NA	NA	NA	NA	Protein=GWHPABLD000348
GWHGABLD005266	2473	202.710344700105	434.005558561659	1.09829380602704	0.0256684228342163	Up	0.00505594090731399	GWHGABLD005266//Protein=GWHPABLD005266	NA	NA	NA	K22614//NLR family CARD domain-containing protein 3;K14319//Ran GTPase-activating protein 1	RUP46782.1//hypothetical protein BC936DRAFT_146529 [Jimgerdemannia flammicorona];RUS27651.1//hypothetical protein BC938DRAFT_482947 [Jimgerdemannia flammicorona];Protein=GWHPABLD005266//1;RUS31186.1//hypothetical protein BC938DRAFT_478298 [Jimgerdemannia flammicorona]	Protein=GWHPABLD005266//1
GWHGABLD002274	2133	1517.53243497864	733.589419839822	-1.04868261526036	0.00166673484259789	Down	0.00019964734405709	GWHGABLD002274//Protein=GWHPABLD002274	GO:0030173//integral component of Golgi membrane	NA	GO:0006891//intra-Golgi vesicle-mediated transport	K09313//homeobox protein cut-like	Protein=GWHPABLD002274//1	Protein=GWHPABLD002274//1
GWHGABLD002560	1020	1659.69805509248	3600.11881183686	1.11712372007186	0.0366672006115787	Up	0.00797152587095975	GWHGABLD002560//Protein=GWHPABLD002560	GO:0005743//mitochondrial inner membrane;GO:0016021//integral component of membrane	GO:0005347//ATP transmembrane transporter activity	NA	K15110//solute carrier family 25 (mitochondrial 2-oxodicarboxylate transporter), member 21	Protein=GWHPABLD002560//1	Protein=GWHPABLD002560//1
GWHGABLD001878	750	1100.41451380443	406.84990622534	-1.43547850988585	0.00205569967898462	Down	0.000252094776186549	GWHGABLD001878//Protein=GWHPABLD001878	GO:0016021//integral component of membrane	NA	NA	NA	Protein=GWHPABLD001878//1	Protein=GWHPABLD001878//1
GWHGABLD002590	1782	2.69563785531102	58.9298201299998	4.45029926649267	0.000660574416982409	Up	6.87765131482895e-05	GWHGABLD002590//Protein=GWHPABLD002590	NA	GO:0004160//dihydroxy-acid dehydratase activity	GO:0009082//branched-chain amino acid biosynthetic process	K01687//dihydroxy-acid dehydratase [EC:4.2.1.9]	Protein=GWHPABLD002590//1	Protein=GWHPABLD002590//1
GWHGABLD004406	1206	488.335073270936	1742.15648094242	1.83493090873854	1.40258005670862e-05	Up	8.190540140301e-07	GWHGABLD004406//Protein=GWHPABLD004406	NA	GO:0003824//catalytic activity;GO:0030170//pyridoxal phosphate binding	GO:0019346//transsulfuration	K01758//cystathionine gamma-lyase [EC:4.4.1.1]	Protein=GWHPABLD004406//1	Protein=GWHPABLD004406//1
GWHGABLD004064	4332	572.584223603311	244.777653628613	-1.22601606358854	0.0268590059313003	Down	0.00537103608140517	GWHGABLD004064//Protein=GWHPABLD004064	GO:0016021//integral component of membrane	GO:0005524//ATP binding;GO:0042626//ATPase-coupled transmembrane transporter activity;GO:0016887//ATPase activity	NA	K05665//ATP-binding cassette, subfamily C (CFTR/MRP), member 1 [EC:7.6.2.3]	Protein=GWHPABLD004064//1	Protein=GWHPABLD004064//1
GWHGABLD005192	2441	3326.8599546833	7983.32559792371	1.26282871548119	7.05988654133778e-05	Up	5.18857919859037e-06	GWHGABLD005192//Protein=GWHPABLD005192	GO:0043614//multi-eIF complex;GO:0071541//eukaryotic translation initiation factor 3 complex, eIF3m;GO:0010494//cytoplasmic stress granule;GO:0016282//eukaryotic 43S preinitiation complex;GO:0071540//eukaryotic translation initiation factor 3 complex, eIF3e;GO:0033290//eukaryotic 48S preinitiation complex;GO:0005852//eukaryotic translation initiation factor 3 complex	GO:0003743//translation initiation factor activity;GO:0042802//identical protein binding;GO:0031369//translation initiation factor binding	GO:0001732//formation of cytoplasmic translation initiation complex	K03253//translation initiation factor 3 subunit B	Protein=GWHPABLD005192//1	Protein=GWHPABLD005192//1
GWHGABLD000635	2664	20673.8291106643	6011.47153352213	-1.78201552969434	0.000447518077374375	Down	4.46116767348237e-05	GWHGABLD000635//Protein=GWHPABLD000635	NA	NA	NA	NA	NA	Protein=GWHPABLD000635
BGI_novel_G000098	1708	1852.79331022754	823.113762215681	-1.17053820556442	0.0042120273469118	Down	0.000583720639302832	NA	NA	NA	NA	NA
GWHGABLD003062	2220	0.656791610308074	37.9126760508333	5.85110078331313	0.00139859381939217	Up	0.000162747635727589	GWHGABLD003062//Protein=GWHPABLD003062	GO:0016021//integral component of membrane	NA	NA	K19848//signaling mucin HKR1	Protein=GWHPABLD003062//1	Protein=GWHPABLD003062//1
GWHGABLD005476	3218	218.03285464175	93.4705998692303	-1.22196098838402	0.00305388298259609	Down	0.000401906833203074	GWHGABLD005476//Protein=GWHPABLD005476	GO:0000214//tRNA-intron endonuclease complex	GO:0016829//lyase activity;GO:0000213//tRNA-intron endonuclease activity;GO:0003676//nucleic acid binding	GO:0006388//tRNA splicing, via endonucleolytic cleavage and ligation;GO:0000379//tRNA-type intron splice site recognition and cleavage	K15323//tRNA-splicing endonuclease subunit Sen34 [EC:4.6.1.16]	Protein=GWHPABLD005476//1	Protein=GWHPABLD005476//1
GWHGABLD001031	2586	2529.63202554188	8855.03279717686	1.80757011275359	0.00018035985420199	Up	1.53617992896724e-05	GWHGABLD001031//Protein=GWHPABLD001031	GO:0005840//ribosome;GO:0005737//cytoplasm	GO:0003735//structural constituent of ribosome	GO:0006412//translation;GO:0042274//ribosomal small subunit biogenesis;GO:0006364//rRNA processing	K02971//small subunit ribosomal protein S21e	Protein=GWHPABLD001031//1	Protein=GWHPABLD001031//1
GWHGABLD006721	1143	3411.19269946951	13993.3710652419	2.03639539530213	4.27338655467232e-07	Up	1.65554927057523e-08	GWHGABLD006721//Protein=GWHPABLD006721	GO:0005840//ribosome	GO:0003735//structural constituent of ribosome	GO:0006412//translation	K02930//large subunit ribosomal protein L4e	Protein=GWHPABLD006721//1	Protein=GWHPABLD006721//1
BGI_novel_G000160	2652	63.9842147229037	336.907322274934	2.39656385115689	3.29310564629575e-07	Up	1.23825650280883e-08	NA	NA	NA	NA	NA
BGI_novel_G000347	1231	240.690946728082	825.078579292906	1.77734964832964	0.000191900440387607	Up	1.65907374042555e-05	NA	GO:0005730//nucleolus	NA	NA	NA	SHO76977.1//Similar to S.cerevisiae protein SRP40 (Nucleolar serine-rich protein) [Malassezia sympodialis ATCC 42132]	NA
GWHGABLD001010	1104	1410.10094151182	3393.70705294774	1.2670635947907	0.0201001287720736	Up	0.00376465878582492	GWHGABLD001010//Protein=GWHPABLD001010	NA	GO:0004084//branched-chain-amino-acid transaminase activity	GO:0009081//branched-chain amino acid metabolic process	K00826//branched-chain amino acid aminotransferase [EC:2.6.1.42]	Protein=GWHPABLD001010//1	Protein=GWHPABLD001010//1
GWHGABLD000309	3960	1441.95573446485	13996.4561247538	3.27896280371143	1.05991524015314e-15	Up	1.10203407678649e-17	GWHGABLD000309//Protein=GWHPABLD000309	GO:0016021//integral component of membrane;GO:0005777//peroxisome	GO:0005524//ATP binding;GO:0042626//ATPase-coupled transmembrane transporter activity;GO:0042803//protein homodimerization activity;GO:0016887//ATPase activity	GO:0015910//long-chain fatty acid import into peroxisome	K15628//ATP-binding cassette, subfamily D (ALD), peroxisomal long-chain fatty acid import protein	Protein=GWHPABLD000309//1	Protein=GWHPABLD000309//1
GWHGABLD000294	1713	201.912051002953	557.824957680353	1.46608546386596	0.00145618784168874	Up	0.000171108812048599	GWHGABLD000294//Protein=GWHPABLD000294	NA	NA	NA	K11434//type I protein arginine methyltransferase [EC:2.1.1.319]	Protein=GWHPABLD000294//1	Protein=GWHPABLD000294//1
GWHGABLD002908	1131	1447.15342144205	2969.43269990871	1.03696945657456	0.0481616262605211	Up	0.0112292525549741	GWHGABLD002908//Protein=GWHPABLD002908	GO:0005856//cytoskeleton;GO:0005634//nucleus;GO:0005737//cytoplasm;GO:0000786//nucleosome	GO:0003677//DNA binding;GO:0005524//ATP binding;GO:0046982//protein heterodimerization activity	NA	K05692//actin beta/gamma 1	Protein=GWHPABLD002908//1	Protein=GWHPABLD002908//1
GWHGABLD005705	663	1015.51446748224	269.040446096083	-1.91631581184694	1.2761494212919e-08	Down	3.43529754485357e-10	GWHGABLD005705//Protein=GWHPABLD005705	NA	GO:0003998//acylphosphatase activity	NA	NA	Protein=GWHPABLD005705//1	Protein=GWHPABLD005705//1
GWHGABLD001975	1845	3382.25637770674	1646.90126227774	-1.03823195847655	0.00279930808878337	Down	0.000362821586781493	GWHGABLD001975//Protein=GWHPABLD001975	NA	NA	NA	NA	NA	Protein=GWHPABLD001975
GWHGABLD003380	1467	21.0261637467433	208.948328786189	3.31288866227505	1.20607377203692e-06	Up	5.25649585875657e-08	GWHGABLD003380//Protein=GWHPABLD003380	NA	GO:0004252//serine-type endopeptidase activity	NA	K15198//transcription factor TFIIIB component B'';K14408//cleavage stimulation factor subunit 3	Protein=GWHPABLD003380//1	Protein=GWHPABLD003380//1
GWHGABLD005948	1002	46.9703075681777	16.4938690976294	-1.50981917770885	0.0444192754566386	Down	0.0101162827880879	GWHGABLD005948//Protein=GWHPABLD005948	GO:0005887//integral component of plasma membrane	GO:0030171//voltage-gated proton channel activity	NA	K22644//voltage-gated hydrogen channel 1	Protein=GWHPABLD005948//1	Protein=GWHPABLD005948//1
GWHGABLD004362	1653	332.385847093268	152.214673544074	-1.12675151200297	0.032038899403047	Down	0.00674911440209465	GWHGABLD004362//Protein=GWHPABLD004362	NA	GO:0046872//metal ion binding;GO:0004722//protein serine/threonine phosphatase activity	NA	K19704//protein phosphatase PTC1 [EC:3.1.3.16]	Protein=GWHPABLD004362//1	Protein=GWHPABLD004362//1
GWHGABLD005849	1279	565.308886522249	1254.97972411229	1.15055277457316	0.00111988739677634	Up	0.000125849758731881	GWHGABLD005849//Protein=GWHPABLD005849	GO:0030686//90S preribosome;GO:0005730//nucleolus	GO:0004521//endoribonuclease activity;GO:0003824//catalytic activity;GO:0008047//enzyme activator activity	GO:0006396//RNA processing;GO:0042254//ribosome biogenesis;GO:0000472//endonucleolytic cleavage to generate mature 5'-end of SSU-rRNA from (SSU-rRNA, 5.8S rRNA, LSU-rRNA);GO:0000447//endonucleolytic cleavage in ITS1 to separate SSU-rRNA from 5.8S rRNA and LSU-rRNA from tricistronic rRNA transcript (SSU-rRNA, 5.8S rRNA, LSU-rRNA);GO:0000480//endonucleolytic cleavage in 5'-ETS of tricistronic rRNA …	K11108//RNA 3'-terminal phosphate cyclase-like protein	ORY69330.1//18S rRNA biogenesis protein [Neocallimastix californiae];Protein=GWHPABLD005849//1	Protein=GWHPABLD005849//1
BGI_novel_G000267	3197	2832.33558725908	321.882303678403	-3.13738704406495	9.92189424157617e-10	Down	2.17628786953814e-11	NA	GO:0005634//nucleus	GO:0000981//DNA-binding transcription factor activity, RNA polymerase II-specific;GO:0005524//ATP binding;GO:0004672//protein kinase activity;GO:0008270//zinc ion binding	NA	K06641//serine/threonine-protein kinase CHEK2 [EC:2.7.11.1];K02208//cyclin-dependent kinase 8/11 [EC:2.7.11.22 2.7.11.23];K08286//protein-serine/threonine kinase [EC:2.7.11.-];K08294//mitogen-activated protein kinase kinase [EC:2.7.12.2]	KLO16193.1//kinase-like protein [Schizopora paradoxa]	NA
GWHGABLD002962	1593	1100.37194690799	411.310765742942	-1.41969052601522	0.0110988721553022	Down	0.00182899801790125	GWHGABLD002962//Protein=GWHPABLD002962	NA	GO:0016787//hydrolase activity	NA	K11407//histone deacetylase 6 [EC:3.5.1.98]	Protein=GWHPABLD002962//1	Protein=GWHPABLD002962//1
GWHGABLD003137	2938	835.127633844179	1957.77905780052	1.22914935209958	0.00056989342327669	Up	5.77929237107255e-05	GWHGABLD003137//Protein=GWHPABLD003137	GO:0005576//extracellular region	GO:0004252//serine-type endopeptidase activity;GO:0030248//cellulose binding	GO:0005975//carbohydrate metabolic process	K22020//mucin-19	Protein=GWHPABLD003137//1	Protein=GWHPABLD003137//1
GWHGABLD001760	1839	455.853098043096	1556.63262180858	1.77178761112105	0.000175695859317577	Up	1.48644552677169e-05	GWHGABLD001760//Protein=GWHPABLD001760	GO:0016021//integral component of membrane	GO:0016705//oxidoreductase activity, acting on paired donors, with incorporation or reduction of molecular oxygen;GO:0020037//heme binding;GO:0005506//iron ion binding;GO:0004497//monooxygenase activity	NA	K14338//cytochrome P450 / NADPH-cytochrome P450 reductase [EC:1.14.14.1 1.6.2.4];K07824//benzoate 4-monooxygenase [EC:1.14.14.92]	Protein=GWHPABLD001760//1	Protein=GWHPABLD001760//1
GWHGABLD003759	4644	29.7342741658347	149.783168448515	2.33267674917375	0.0185913117222746	Up	0.00343704922596673	GWHGABLD003759//Protein=GWHPABLD003759	NA	GO:0005524//ATP binding;GO:0004672//protein kinase activity;GO:0005085//guanyl-nucleotide exchange factor activity	GO:0007264//small GTPase mediated signal transduction	K06619//abelson tyrosine-protein kinase 1 [EC:2.7.10.2];K17535//serine/threonine-protein kinase TNNI3K [EC:2.7.11.1];K11230//mitogen-activated protein kinase kinase kinase [EC:2.7.11.25];K21543//transcription factor CRZ1;K03099//son of sevenless	Protein=GWHPABLD003759//1	Protein=GWHPABLD003759//1
GWHGABLD000301	1065	192.588726445202	1939.32647161754	3.33196053137722	3.99535129012693e-15	Up	4.49555265517772e-17	GWHGABLD000301//Protein=GWHPABLD000301	NA	GO:0004252//serine-type endopeptidase activity;GO:0003677//DNA binding;GO:0016787//hydrolase activity;GO:0070008//serine-type exopeptidase activity	NA	K13535//cardiolipin-specific phospholipase [EC:3.1.1.-]	Protein=GWHPABLD000301//1	Protein=GWHPABLD000301//1
BGI_novel_G000367	2318	105.70822563154	25.7001090848773	-2.04024125555896	0.00292031115079272	Down	0.000381832450708975	NA	NA	NA	NA	NA
GWHGABLD000462	1524	840.902037062874	354.757138204582	-1.24510602638755	0.0326600630937678	Down	0.00691252724075472	GWHGABLD000462//Protein=GWHPABLD000462	GO:0016021//integral component of membrane	GO:0004674//protein serine/threonine kinase activity;GO:0005524//ATP binding;GO:0004672//protein kinase activity	NA	K08850//aurora kinase, other [EC:2.7.11.1];K19584//protein kinase X [EC:2.7.11.11];K04345//protein kinase A [EC:2.7.11.11]	Protein=GWHPABLD000462//1	Protein=GWHPABLD000462//1
BGI_novel_G000219	1184	1.79340485700926e-05	54.8279923267996	21.5437800057481	8.43489308072186e-07	Up	3.54407272299238e-08	NA	GO:0005634//nucleus;GO:0005737//cytoplasm	GO:0031386//protein tag;GO:0031625//ubiquitin protein ligase binding	GO:0016567//protein ubiquitination;GO:0019941//modification-dependent protein catabolic process	K08770//ubiquitin C	OMH81267.1//Polyubiquitin-B [Zancudomyces culisetae]	NA
GWHGABLD003825	1047	1159.09069083468	266.494276756332	-2.12081699663245	6.34592954807444e-09	Down	1.62692966622048e-10	GWHGABLD003825//Protein=GWHPABLD003825	NA	NA	NA	NA	NA	Protein=GWHPABLD003825
GWHGABLD005331	1593	129.737270330148	292.39895287387	1.17234515481395	0.00979781436342873	Up	0.00156854341895654	GWHGABLD005331//Protein=GWHPABLD005331	NA	GO:0003951//NAD+ kinase activity	NA	K04718//sphingosine kinase [EC:2.7.1.91]	Protein=GWHPABLD005331//1	Protein=GWHPABLD005331//1
GWHGABLD001192	973	6566.63562090547	26431.7091130921	2.0090434065754	3.58177745067158e-06	Up	1.77694202503014e-07	GWHGABLD001192//Protein=GWHPABLD001192	GO:0005840//ribosome	GO:0003735//structural constituent of ribosome;GO:0019843//rRNA binding	GO:0006412//translation	K02940//large subunit ribosomal protein L9e	Protein=GWHPABLD001192//1	Protein=GWHPABLD001192//1
GWHGABLD003548	582	425.377295344333	188.217136651065	-1.17634504357231	0.00229801952771645	Down	0.00028770248751784	GWHGABLD003548//Protein=GWHPABLD003548	NA	GO:0046872//metal ion binding	NA	NA	Protein=GWHPABLD003548//1	Protein=GWHPABLD003548//1
GWHGABLD002573	1635	213.555017854808	79.298802924648	-1.4292368044287	0.00167014569579451	Down	0.000200293786619994	GWHGABLD002573//Protein=GWHPABLD002573	NA	GO:0016301//kinase activity;GO:0004370//glycerol kinase activity;GO:0016773//phosphotransferase activity, alcohol group as acceptor	GO:0006072//glycerol-3-phosphate metabolic process;GO:0005975//carbohydrate metabolic process	K00864//glycerol kinase [EC:2.7.1.30]	Protein=GWHPABLD002573//1	Protein=GWHPABLD002573//1
GWHGABLD001378	1558	2729.24845270976	11784.0169886519	2.11025577626874	4.92399928003733e-10	Up	1.02393376283357e-11	GWHGABLD001378//Protein=GWHPABLD001378	NA	GO:0047536//2-aminoadipate transaminase activity;GO:0003824//catalytic activity;GO:0016740//transferase activity;GO:0030170//pyridoxal phosphate binding	GO:0009058//biosynthetic process	K14265//tryptophan aminotransferase [EC:2.6.1.27];K00838//aromatic amino acid aminotransferase I / 2-aminoadipate transaminase [EC:2.6.1.57 2.6.1.39 2.6.1.27 2.6.1.5]	Protein=GWHPABLD001378//1	Protein=GWHPABLD001378//1
GWHGABLD004904	825	74.4812483749445	408.90698271655	2.45682354019287	3.54529661699057e-05	Up	2.31774839367423e-06	GWHGABLD004904//Protein=GWHPABLD004904	NA	NA	NA	NA	Protein=GWHPABLD004904//1	Protein=GWHPABLD004904//1
GWHGABLD003490	537	8944.05669476846	450.495750787783	-4.31134392991523	0.00125520830989917	Down	0.000143917204026325	GWHGABLD003490//Protein=GWHPABLD003490	NA	NA	NA	NA	NA	Protein=GWHPABLD003490
GWHGABLD002700	3660	144639.444957272	38737.5924740719	-1.90065484772694	0.0493257191693918	Down	0.0115779497494883	GWHGABLD002700//Protein=GWHPABLD002700	NA	NA	NA	NA	NA	Protein=GWHPABLD002700
GWHGABLD001426	828	339.876905573912	145.238900966786	-1.22658441665697	0.00881136840299465	Down	0.00137548209224927	GWHGABLD001426//Protein=GWHPABLD001426	NA	GO:0003743//translation initiation factor activity	NA	K02520//translation initiation factor IF-3	Protein=GWHPABLD001426//1	Protein=GWHPABLD001426//1
GWHGABLD005324	630	903.448562961237	302.290878443375	-1.57950501823499	0.000130428868751538	Down	1.06260237752286e-05	GWHGABLD005324//Protein=GWHPABLD005324	NA	NA	GO:0106035//protein maturation by [4Fe-4S] cluster transfer	NA	Protein=GWHPABLD005324//1	Protein=GWHPABLD005324//1
GWHGABLD004639	2118	181.403331520271	70.2929767963832	-1.36774849440503	0.00165165572439288	Down	0.000197605869319188	GWHGABLD004639//Protein=GWHPABLD004639	NA	NA	NA	NA	NA	Protein=GWHPABLD004639
GWHGABLD000313	1366	11166.908057655	27172.1644633408	1.28289971003955	0.0171100713400132	Up	0.00309497088759675	GWHGABLD000313//Protein=GWHPABLD000313	GO:0045261//proton-transporting ATP synthase complex, catalytic core F(1)	GO:0016787//hydrolase activity;GO:0046933//proton-transporting ATP synthase activity, rotational mechanism	GO:0015986//ATP synthesis coupled proton transport	K02136//F-type H+-transporting ATPase subunit gamma	KZT64989.1//ATP synthase F1 gamma [Daedalea quercina L-15889];Protein=GWHPABLD000313//1	Protein=GWHPABLD000313//1
GWHGABLD006177	3897	0.654213255579663	17.9689755158056	4.77960335566322	0.0288710911363611	Up	0.00591320738557004	GWHGABLD006177//Protein=GWHPABLD006177	GO:0005665//RNA polymerase II, core complex	GO:0003899//DNA-directed 5'-3' RNA polymerase activity;GO:0003677//DNA binding	GO:0006366//transcription by RNA polymerase II	K03006//DNA-directed RNA polymerase II subunit RPB1 [EC:2.7.7.6]	Protein=GWHPABLD006177//1	Protein=GWHPABLD006177//1
GWHGABLD004058	852	42.5701263089609	122.643567323242	1.52655829044041	0.00542266523058451	Up	0.000790113449777518	GWHGABLD004058//Protein=GWHPABLD004058	GO:0005789//endoplasmic reticulum membrane	GO:0098599//palmitoyl hydrolase activity;GO:0016787//hydrolase activity;GO:0016788//hydrolase activity, acting on ester bonds	GO:0015031//protein transport	K01046//triacylglycerol lipase [EC:3.1.1.3]	Protein=GWHPABLD004058//1	Protein=GWHPABLD004058//1
GWHGABLD002361	687	3844.78269892852	17006.1871691821	2.14508575457508	1.35997932928198e-05	Up	7.92239774499831e-07	GWHGABLD002361//Protein=GWHPABLD002361	GO:0005840//ribosome	GO:0003735//structural constituent of ribosome	GO:0006412//translation	K02976//small subunit ribosomal protein S26e	Protein=GWHPABLD002361//1	Protein=GWHPABLD002361//1
BGI_novel_G000221	1407	5453.86438524791	2152.96385877883	-1.34095472534181	0.0162378492354711	Down	0.0028867725316187	NA	NA	NA	NA	K08770//ubiquitin C	RKP03770.1//hypothetical protein CXG81DRAFT_23605 [Caulochytrium protostelioides]	NA
GWHGABLD000097	1617	527.401321817733	2039.64440762257	1.95134456199641	0.00021784428207088	Up	1.90819304192553e-05	GWHGABLD000097//Protein=GWHPABLD000097	NA	GO:0016787//hydrolase activity;GO:0005509//calcium ion binding;GO:0005525//GTP binding	GO:0030036//actin cytoskeleton organization;GO:0032456//endocytic recycling	NA	Protein=GWHPABLD000097//1	Protein=GWHPABLD000097//1
GWHGABLD003248	1524	229.414145938695	856.190301914565	1.89997714186733	2.71601384242981e-06	Up	1.31912935517528e-07	GWHGABLD003248//Protein=GWHPABLD003248	GO:0016021//integral component of membrane	NA	NA	K14347//solute carrier family 10 (sodium/bile acid cotransporter), member 7	Protein=GWHPABLD003248//1	Protein=GWHPABLD003248//1
BGI_novel_G000252	1851	16.4891513546673	112.66325777038	2.77242803948591	0.00308131217554917	Up	0.000406833269724267	NA	NA	NA	NA	NA
BGI_novel_G000136	9211	79856.7968832752	2724.31188983444	-4.87345142227426	1.64483076274267e-26	Down	4.21691407625238e-29	NA	NA	GO:0031177//phosphopantetheine binding;GO:0016740//transferase activity	NA	K01043//reducing polyketide synthase SwnK [EC:2.3.1.-]	EMR62731.1//putative polyketide synthase protein [Eutypa lata UCREL1]	NA
GWHGABLD002066	1833	131.465025882549	59.7978862013624	-1.13651265263484	0.044678171119821	Down	0.0102134260998879	GWHGABLD002066//Protein=GWHPABLD002066	GO:0016021//integral component of membrane	GO:0004168//dolichol kinase activity	GO:0043048//dolichyl monophosphate biosynthetic process	K00902//dolichol kinase [EC:2.7.1.108]	Protein=GWHPABLD002066//1	Protein=GWHPABLD002066//1
GWHGABLD000114	1386	225.9420631683	100.657520772668	-1.16649790995871	0.0331456831057583	Down	0.00703419282546359	GWHGABLD000114//Protein=GWHPABLD000114	NA	NA	NA	NA	NA	Protein=GWHPABLD000114
GWHGABLD001064	768	1537.41917598405	7202.61623678749	2.22801046978552	0.00022454737139556	Up	1.97650299846826e-05	GWHGABLD001064//Protein=GWHPABLD001064	GO:0005887//integral component of plasma membrane;GO:0016021//integral component of membrane;GO:0005886//plasma membrane	GO:0004252//serine-type endopeptidase activity;GO:0008233//peptidase activity;GO:0004067//asparaginase activity;GO:0008236//serine-type peptidase activity	GO:0006520//cellular amino acid metabolic process;GO:0006465//signal peptide processing	NA	Protein=GWHPABLD001064//1	Protein=GWHPABLD001064//1
GWHGABLD001658	2173	473.344844270627	198.151416405543	-1.25628832833262	0.000324046069357709	Down	2.99999921781101e-05	GWHGABLD001658//Protein=GWHPABLD001658	NA	NA	NA	NA	Protein=GWHPABLD001658//1	Protein=GWHPABLD001658//1
GWHGABLD006427	3318	1816.18626246009	685.24129883291	-1.40622815957401	0.005335562877418	Down	0.000771342589457238	GWHGABLD006427//Protein=GWHPABLD006427	GO:1990904//ribonucleoprotein complex;GO:0005730//nucleolus	GO:0003723//RNA binding	GO:0042254//ribosome biogenesis	K19219//peptidyl-lysine (3S)-dioxygenase / protease [EC:1.14.11.63 3.4.-.-]	Protein=GWHPABLD006427//1	Protein=GWHPABLD006427//1
GWHGABLD006104	1722	196.066090798075	81.5863730004294	-1.26493993548739	0.0479448995976704	Down	0.0111718922862539	GWHGABLD006104//Protein=GWHPABLD006104	NA	GO:0000155//phosphorelay sensor kinase activity	NA	K19692//osomolarity two-component system, sensor histidine kinase TcsA [EC:2.7.13.3]	Protein=GWHPABLD006104//1	Protein=GWHPABLD006104//1
GWHGABLD005682	2925	6080.28525341727	13367.639006868	1.13653376539784	0.0103127374026365	Up	0.00167301066822432	GWHGABLD005682//Protein=GWHPABLD005682	GO:0016021//integral component of membrane	GO:0005509//calcium ion binding;GO:0016491//oxidoreductase activity	NA	NA	Protein=GWHPABLD005682//1;TPX56409.1//hypothetical protein PhCBS80983_g04545 [Powellomyces hirtus]	Protein=GWHPABLD005682//1
BGI_novel_G000319	3458	8.61016657560907	0.18112577927635	-5.57097734686206	0.0239786942342062	Down	0.00468235148769359	NA	NA	NA	NA	NA
GWHGABLD002359	708	2306.60395868661	849.951374188473	-1.44031810418126	0.000303006361703154	Down	2.79658342662931e-05	GWHGABLD002359//Protein=GWHPABLD002359	NA	NA	NA	NA	NA	Protein=GWHPABLD002359
GWHGABLD000759	1805	381.735911904414	866.353884808432	1.18238153686184	0.049683030224535	Up	0.0116947542572286	GWHGABLD000759//Protein=GWHPABLD000759	NA	GO:0016853//isomerase activity	NA	K17361//acyl-coenzyme A thioesterase 9 [EC:3.1.2.-]	Protein=GWHPABLD000759//1;ODQ70175.1//hypothetical protein LIPSTDRAFT_176686 [Lipomyces starkeyi NRRL Y-11557]	Protein=GWHPABLD000759//1
BGI_novel_G000394	928	9836.57601417406	2252.73345778284	-2.12647959455817	0.00206302255115637	Down	0.000253580467404636	NA	NA	NA	NA	NA
GWHGABLD001530	672	446.412175019183	193.735467499643	-1.20428827949997	0.00233770626643866	Down	0.000293337020471794	GWHGABLD001530//Protein=GWHPABLD001530	GO:0005840//ribosome	NA	NA	K02906//large subunit ribosomal protein L3	Protein=GWHPABLD001530//1	Protein=GWHPABLD001530//1
GWHGABLD003145	1368	2652.73397648536	9320.02039718292	1.81285310690674	0.00105043776784041	Up	0.000117147524885208	GWHGABLD003145//Protein=GWHPABLD003145	NA	GO:0004372//glycine hydroxymethyltransferase activity;GO:0008168//methyltransferase activity;GO:0030170//pyridoxal phosphate binding	GO:0035999//tetrahydrofolate interconversion;GO:0032259//methylation;GO:0019264//glycine biosynthetic process from serine	K00600//glycine hydroxymethyltransferase [EC:2.1.2.1]	Protein=GWHPABLD003145//1	Protein=GWHPABLD003145//1
GWHGABLD005086	1437	2623.85144653884	1300.4125167772	-1.01271669433994	0.0049563838971256	Down	0.000710878590571924	GWHGABLD005086//Protein=GWHPABLD005086	NA	NA	NA	NA	NA	Protein=GWHPABLD005086
GWHGABLD004318	1269	885.042562595763	2413.77748600394	1.44747394478251	0.0155175355663951	Up	0.00272291750716404	GWHGABLD004318//Protein=GWHPABLD004318	GO:0005947//mitochondrial alpha-ketoglutarate dehydrogenase complex	GO:0003863//3-methyl-2-oxobutanoate dehydrogenase (2-methylpropanoyl-transferring) activity;GO:0003826//alpha-ketoacid dehydrogenase activity	GO:0009083//branched-chain amino acid catabolic process	K00166//2-oxoisovalerate dehydrogenase E1 component alpha subunit [EC:1.2.4.4]	Protein=GWHPABLD004318//1	Protein=GWHPABLD004318//1
BGI_novel_G000157	3244	36.0241499724663	163.324075487576	2.18070117922681	0.00979487049967159	Up	0.00156667705043885	NA	GO:0016021//integral component of membrane	NA	NA	NA	KNE61759.1//fibro-slime domain-containing protein [Allomyces macrogynus ATCC 38327]	NA
GWHGABLD004898	2892	28.4538269107075	121.316531724687	2.09208155233141	0.0290053829834169	Up	0.00594897471814846	GWHGABLD004898//Protein=GWHPABLD004898	GO:0016021//integral component of membrane	GO:0046983//protein dimerization activity	NA	K19327//anoctamin-10	Protein=GWHPABLD004898//1	Protein=GWHPABLD004898//1
GWHGABLD000205	957	206.96749528256	100.122297626658	-1.0476409031914	0.0168559409761979	Down	0.00303459754933972	GWHGABLD000205//Protein=GWHPABLD000205	NA	NA	NA	NA	Protein=GWHPABLD000205//1	Protein=GWHPABLD000205//1
GWHGABLD006329	1944	2953.98285591496	702.236316434624	-2.07263294031394	4.41022635168773e-05	Down	2.96485805155478e-06	GWHGABLD006329//Protein=GWHPABLD006329	GO:0016021//integral component of membrane	GO:0005298//proline:sodium symporter activity;GO:0031402//sodium ion binding;GO:0022857//transmembrane transporter activity	GO:0006886//intracellular protein transport;GO:0015824//proline transport	K20989//urea-proton symporter	Protein=GWHPABLD006329//1	Protein=GWHPABLD006329//1
GWHGABLD000931	3213	1874.62953967788	685.012331170759	-1.4524036575063	2.2101931445191e-05	Down	1.36622108634281e-06	GWHGABLD000931//Protein=GWHPABLD000931	NA	GO:0005524//ATP binding;GO:0004672//protein kinase activity	NA	K08876//SCY1-like protein 1	GBC52162.1//SCY1-like protein 1 [Rhizophagus irregularis DAOM 181602=DAOM 197198];Protein=GWHPABLD000931//1	Protein=GWHPABLD000931//1
GWHGABLD005442	1020	4.69320167508952	27.8406728748853	2.56854971783442	0.0474245716801979	Up	0.0109913536379403	GWHGABLD005442//Protein=GWHPABLD005442	GO:0016021//integral component of membrane;GO:0005886//plasma membrane	GO:0005249//voltage-gated potassium channel activity;GO:0005267//potassium channel activity	GO:0030007//cellular potassium ion homeostasis	K05389//potassium channel subfamily K, other eukaryote	Protein=GWHPABLD005442//1	Protein=GWHPABLD005442//1
GWHGABLD004022	1077	495.801172057698	1785.22179566404	1.84826973856068	0.0374800365125651	Up	0.00819959209276456	GWHGABLD004022//Protein=GWHPABLD004022	GO:0005965//protein farnesyltransferase complex	GO:0008270//zinc ion binding;GO:0016740//transferase activity	GO:0018343//protein farnesylation;GO:0045454//cell redox homeostasis	NA	Protein=GWHPABLD004022//1	Protein=GWHPABLD004022//1
GWHGABLD002525	1158	987.922408309692	82.0069107765644	-3.59058033977403	5.50195869482793e-25	Down	2.27256519228044e-27	GWHGABLD002525//Protein=GWHPABLD002525	NA	NA	NA	NA	Protein=GWHPABLD002525//1	Protein=GWHPABLD002525//1
GWHGABLD003696	2652	417.153975699289	4.96943098066673	-6.39135551789187	5.57830117823228e-26	Down	1.66848489877336e-28	GWHGABLD003696//Protein=GWHPABLD003696	NA	GO:0050464//nitrate reductase (NADPH) activity;GO:0043546//molybdopterin cofactor binding;GO:0020037//heme binding;GO:0030151//molybdenum ion binding	GO:0042128//nitrate assimilation;GO:0006809//nitric oxide biosynthetic process	K10534//nitrate reductase (NAD(P)H) [EC:1.7.1.1 1.7.1.2 1.7.1.3]	Protein=GWHPABLD003696//1	Protein=GWHPABLD003696//1
GWHGABLD000201	529	4473.39179110696	16045.066428484	1.84268873864686	0.000142154661982639	Up	1.17263420799361e-05	GWHGABLD000201//Protein=GWHPABLD000201	GO:0005840//ribosome	GO:0003735//structural constituent of ribosome	GO:0006412//translation	K02960//small subunit ribosomal protein S16e	PVU95405.1//hypothetical protein BB561_001836 [Smittium simulii];Protein=GWHPABLD000201//1	Protein=GWHPABLD000201//1
GWHGABLD005059	2142	171.30087572568	344.206919823088	1.00674357434019	0.0163556869853303	Up	0.00291658169856623	GWHGABLD005059//Protein=GWHPABLD005059	GO:0016021//integral component of membrane	NA	NA	K08869//aarF domain-containing kinase	Protein=GWHPABLD005059//1	Protein=GWHPABLD005059//1
GWHGABLD002462	1251	199.927880676103	96.8413188412406	-1.045785043185	0.0216541320167084	Down	0.00413592629599157	GWHGABLD002462//Protein=GWHPABLD002462	GO:0016021//integral component of membrane	GO:0015095//magnesium ion transmembrane transporter activity	NA	K22733//magnesium transporter	Protein=GWHPABLD002462//1	Protein=GWHPABLD002462//1
GWHGABLD000100	3522	55223.942611061	233.303800453383	-7.88694027130638	4.09303710118761e-44	Down	5.24673606476121e-47	GWHGABLD000100//Protein=GWHPABLD000100	GO:0016021//integral component of membrane	GO:0022857//transmembrane transporter activity	GO:0008643//carbohydrate transport	K08139//MFS transporter, SP family, sugar:H+ symporter	Protein=GWHPABLD000100//1	Protein=GWHPABLD000100//1
GWHGABLD001007	1275	3862.67838937048	1418.77283747628	-1.44495794714328	1.63701164938647e-05	Down	9.69942808922906e-07	GWHGABLD001007//Protein=GWHPABLD001007	NA	NA	NA	K01210//glucan 1,3-beta-glucosidase [EC:3.2.1.58]	Protein=GWHPABLD001007//1	Protein=GWHPABLD001007//1
GWHGABLD001389	2112	1127.17930323978	5328.66124935854	2.24105609493435	2.07089629212191e-14	Up	2.41865113166211e-16	GWHGABLD001389//Protein=GWHPABLD001389	NA	GO:0005524//ATP binding;GO:0051082//unfolded protein binding	GO:0006457//protein folding	K04079//molecular chaperone HtpG	Protein=GWHPABLD001389//1	Protein=GWHPABLD001389//1
GWHGABLD001447	1430	1393.74038711003	20791.9326452692	3.89899010573028	1.23574635672479e-16	Up	1.1616473371861e-18	GWHGABLD001447//Protein=GWHPABLD001447	NA	GO:0051213//dioxygenase activity;GO:0018580//nitronate monooxygenase activity	NA	K00459//nitronate monooxygenase [EC:1.13.12.16]	ORY45234.1//2-nitropropane dioxygenase [Rhizoclosmatium globosum];Protein=GWHPABLD001447//1	Protein=GWHPABLD001447//1
GWHGABLD006528	1683	2505.71141713537	7586.14969630305	1.59814757139542	3.62411966603035e-06	Up	1.81677483033934e-07	GWHGABLD006528//Protein=GWHPABLD006528	GO:0005759//mitochondrial matrix	GO:0003870//5-aminolevulinate synthase activity;GO:0030170//pyridoxal phosphate binding	GO:0006782//protoporphyrinogen IX biosynthetic process	K00643//5-aminolevulinate synthase [EC:2.3.1.37]	Protein=GWHPABLD006528//1	Protein=GWHPABLD006528//1
GWHGABLD000722	1650	1453.78942033139	721.167697479094	-1.01141162955078	0.0384175724891489	Down	0.00844847342590029	GWHGABLD000722//Protein=GWHPABLD000722	NA	GO:0016740//transferase activity	GO:0008299//isoprenoid biosynthetic process	K00804//geranylgeranyl diphosphate synthase, type III [EC:2.5.1.1 2.5.1.10 2.5.1.29]	Protein=GWHPABLD000722//1	Protein=GWHPABLD000722//1
GWHGABLD004075	1062	1274.62363393514	576.374734302948	-1.14499231571103	0.000212724571762351	Down	1.85425776838853e-05	GWHGABLD004075//Protein=GWHPABLD004075	GO:0016021//integral component of membrane	GO:0022857//transmembrane transporter activity	NA	NA	Protein=GWHPABLD004075//1	Protein=GWHPABLD004075//1
GWHGABLD003734	987	0.180846894998262	10.2541278026316	5.82529214556293	0.0492242227303799	Up	0.0115471150600962	GWHGABLD003734//Protein=GWHPABLD003734	NA	NA	NA	NA	NA	Protein=GWHPABLD003734
GWHGABLD004427	1698	2736.50670284263	1315.16394156141	-1.05709274065105	0.0350671573267741	Down	0.00751688816077411	GWHGABLD004427//Protein=GWHPABLD004427	NA	GO:0050661//NADP binding;GO:0004345//glucose-6-phosphate dehydrogenase activity	GO:0006006//glucose metabolic process;GO:0006098//pentose-phosphate shunt	K00036//glucose-6-phosphate 1-dehydrogenase [EC:1.1.1.49 1.1.1.363]	RHZ54198.1//hypothetical protein Glove_429g17 [Diversispora epigaea];Protein=GWHPABLD004427//1	Protein=GWHPABLD004427//1
GWHGABLD003080	2156	21.7605784251142	158.333132432985	2.86317437120245	4.46705139758934e-09	Up	1.13250982590928e-10	GWHGABLD003080//Protein=GWHPABLD003080	NA	NA	NA	K22614//NLR family CARD domain-containing protein 3;K14319//Ran GTPase-activating protein 1	Protein=GWHPABLD003080//1;KFH63702.1//hypothetical protein MVEG_10395 [Mortierella verticillata NRRL 6337]	Protein=GWHPABLD003080//1
GWHGABLD005018	1965	603.9094344176	7.69990471442166	-6.29334780835212	6.90537160654986e-37	Down	1.18023727786068e-39	GWHGABLD005018//Protein=GWHPABLD005018	GO:0005634//nucleus	GO:0003677//DNA binding	NA	K09423//Myb-like DNA-binding protein BAS1;K09420//transcriptional activator Myb	Protein=GWHPABLD005018//1	Protein=GWHPABLD005018//1
GWHGABLD004487	1749	16.2549861515319	103.495110522309	2.67060837924717	0.000186779186855142	Up	1.60415681062029e-05	GWHGABLD004487//Protein=GWHPABLD004487	NA	NA	NA	K15451//tRNA wybutosine-synthesizing protein 4 [EC:2.1.1.290 2.3.1.231]	Protein=GWHPABLD004487//1	Protein=GWHPABLD004487//1
GWHGABLD002168	3099	283.265942814736	604.89141574259	1.09451903066514	0.00652237768519591	Up	0.000978217305584859	GWHGABLD002168//Protein=GWHPABLD002168	NA	NA	NA	K14556//U3 small nucleolar RNA-associated protein 12	Protein=GWHPABLD002168//1	Protein=GWHPABLD002168//1
BGI_novel_G000265	3385	1468.60733899322	6127.11347816024	2.06075885661456	6.63554882499977e-07	Up	2.73133971004833e-08	NA	NA	NA	NA	NA
GWHGABLD005500	915	24028.9242600637	1615.30558278035	-3.89489303831071	4.68210534953485e-18	Down	3.86785515272784e-20	GWHGABLD005500//Protein=GWHPABLD005500	NA	GO:0016491//oxidoreductase activity	NA	K06912//alpha-ketoglutarate-dependent 2,4-dichlorophenoxyacetate dioxygenase [EC:1.14.11.-]	Protein=GWHPABLD005500//1	Protein=GWHPABLD005500//1
GWHGABLD004932	2133	4349.17033802205	2065.20086038887	-1.07445810972016	0.000512996843808748	Down	5.17307741655881e-05	GWHGABLD004932//Protein=GWHPABLD004932	NA	NA	NA	NA	NA	Protein=GWHPABLD004932
BGI_novel_G000317	4930	19662.310196939	338.774690490584	-5.85896293251334	0.00264628311844038	Down	0.00034072638357358	NA	NA	NA	NA	NA	EQK99338.1//hypothetical protein OCS_04951 [Ophiocordyceps sinensis CO18]	NA
GWHGABLD005480	672	38.3042708708685	9.84057828572033	-1.96069025578263	0.0251209490063293	Down	0.00492686893344474	GWHGABLD005480//Protein=GWHPABLD005480	NA	NA	GO:0006629//lipid metabolic process	K05757//actin related protein 2/3 complex, subunit 1A/1B;K21016//feruloyl esterase [EC:3.1.1.73]	Protein=GWHPABLD005480//1	Protein=GWHPABLD005480//1
GWHGABLD000170	1743	387.570094666999	970.398767699003	1.32412046327559	4.01417099242465e-05	Up	2.67001545857045e-06	GWHGABLD000170//Protein=GWHPABLD000170	GO:0042765//GPI-anchor transamidase complex	GO:0005524//ATP binding;GO:0004386//helicase activity;GO:0003676//nucleic acid binding	GO:0016255//attachment of GPI anchor to protein	K14810//ATP-dependent RNA helicase DDX56/DBP9 [EC:3.6.4.13]	Protein=GWHPABLD000170//1	Protein=GWHPABLD000170//1
GWHGABLD002869	1766	169.101466359084	367.173508133288	1.11857280079254	0.0128474486710854	Up	0.00216106493100013	GWHGABLD002869//Protein=GWHPABLD002869	GO:0016021//integral component of membrane	GO:0005509//calcium ion binding	NA	K15117//solute carrier family 25, member 34/35	KFH67758.1//hypothetical protein MVEG_06490 [Mortierella verticillata NRRL 6337];Protein=GWHPABLD002869//1	Protein=GWHPABLD002869//1
GWHGABLD000257	1596	1987.12455271843	830.545934999275	-1.25855043673318	0.000970141997863955	Down	0.000105871938570666	GWHGABLD000257//Protein=GWHPABLD000257	NA	NA	NA	NA	Protein=GWHPABLD000257//1;RHZ77391.1//hypothetical protein Glove_180g70 [Diversispora epigaea]	Protein=GWHPABLD000257//1
GWHGABLD002128	669	497.311633058518	216.08080916183	-1.20257923144102	0.00102945069960723	Down	0.000114220494942891	GWHGABLD002128//Protein=GWHPABLD002128	GO:0016021//integral component of membrane;GO:0005801//cis-Golgi network;GO:0000139//Golgi membrane	NA	GO:0006888//endoplasmic reticulum to Golgi vesicle-mediated transport;GO:0015031//protein transport	K08495//golgi SNAP receptor complex member 1	Protein=GWHPABLD002128//1	Protein=GWHPABLD002128//1
GWHGABLD002536	1551	249.530957826491	10.3065674633047	-4.59758297587613	4.36269493403936e-18	Down	3.54185459678455e-20	GWHGABLD002536//Protein=GWHPABLD002536	NA	GO:0005524//ATP binding;GO:0004672//protein kinase activity	NA	NA	Protein=GWHPABLD002536//1	Protein=GWHPABLD002536//1
GWHGABLD005400	631	4171.23535170923	19546.0361357074	2.22832944378254	2.11832929444737e-06	Up	9.83585457897513e-08	GWHGABLD005400//Protein=GWHPABLD005400	GO:0015934//large ribosomal subunit	GO:0003735//structural constituent of ribosome	GO:0006412//translation	K02880//large subunit ribosomal protein L17e	Protein=GWHPABLD005400//1;XP_016612748.1//ribosomal protein L22 [Spizellomyces punctatus DAOM BR117]	Protein=GWHPABLD005400//1
GWHGABLD000139	1590	370.032302148233	1234.52321950747	1.73823084952847	6.28917333623521e-05	Up	4.48778783856123e-06	GWHGABLD000139//Protein=GWHPABLD000139	NA	GO:0004799//thymidylate synthase activity	GO:0006231//dTMP biosynthetic process	K00560//thymidylate synthase [EC:2.1.1.45]	Protein=GWHPABLD000139//1	Protein=GWHPABLD000139//1
GWHGABLD005455	1809	13175.2596098868	1608.18561486715	-3.03432555412425	5.73494182864594e-19	Down	4.00245192427932e-21	GWHGABLD005455//Protein=GWHPABLD005455	NA	GO:0004471//malate dehydrogenase (decarboxylating) (NAD+) activity;GO:0046872//metal ion binding;GO:0051287//NAD binding	NA	K00029//malate dehydrogenase (oxaloacetate-decarboxylating)(NADP+) [EC:1.1.1.40]	Protein=GWHPABLD005455//1	Protein=GWHPABLD005455//1
GWHGABLD006820	3384	42.8659699822083	156.714384174175	1.8702329104255	0.0103502743027358	Up	0.00168057437759846	GWHGABLD006820//Protein=GWHPABLD006820	NA	GO:0004674//protein serine/threonine kinase activity;GO:0005524//ATP binding;GO:0004672//protein kinase activity	NA	K06619//abelson tyrosine-protein kinase 1 [EC:2.7.10.2];K08838//serine/threonine-protein kinase 24/25/MST4 [EC:2.7.11.1]	Protein=GWHPABLD006820//1	Protein=GWHPABLD006820//1
GWHGABLD000142	6303	4325.71595220986	1905.51535057382	-1.18275770360335	0.00200641330527865	Down	0.000245764911343062	GWHGABLD000142//Protein=GWHPABLD000142	GO:0005874//microtubule	GO:0005524//ATP binding;GO:0003777//microtubule motor activity;GO:0008017//microtubule binding	GO:0007018//microtubule-based movement	K10405//kinesin family member C1	Protein=GWHPABLD000142//1	Protein=GWHPABLD000142//1
GWHGABLD000857	3945	33.1456420477399	192.609735863726	2.53878952510108	0.00103383027239375	Up	0.000114901797908595	GWHGABLD000857//Protein=GWHPABLD000857	NA	GO:0004721//phosphoprotein phosphatase activity	NA	K04348//serine/threonine-protein phosphatase 2B catalytic subunit [EC:3.1.3.16]	Protein=GWHPABLD000857//1	Protein=GWHPABLD000857//1
GWHGABLD002032	745	4387.52265802935	21162.9432300613	2.27006180288104	1.16492821366906e-06	Up	5.06057691452877e-08	GWHGABLD002032//Protein=GWHPABLD002032	GO:0005840//ribosome	GO:0003735//structural constituent of ribosome	GO:0006412//translation	K02893//large subunit ribosomal protein L23Ae	Protein=GWHPABLD002032//1	Protein=GWHPABLD002032//1
GWHGABLD005224	2945	2212.46298817336	836.836991552638	-1.40263478984016	0.00146852091635112	Down	0.000172976327848224	GWHGABLD005224//Protein=GWHPABLD005224	GO:0016021//integral component of membrane	GO:0051119//sugar transmembrane transporter activity	GO:0008643//carbohydrate transport	NA	TPX39259.1//hypothetical protein SeLEV6574_g07350 [Synchytrium endobioticum]	Protein=GWHPABLD005224
GWHGABLD006827	1313	0.182316343234228	19.6893152877215	6.75482523746859	0.000417416203466107	Up	4.09033396930183e-05	GWHGABLD006827//Protein=GWHPABLD006827	NA	NA	NA	K22614//NLR family CARD domain-containing protein 3;K14319//Ran GTPase-activating protein 1	Protein=GWHPABLD006827//1;RUP50392.1//hypothetical protein BC936DRAFT_139384 [Jimgerdemannia flammicorona]	Protein=GWHPABLD006827//1
GWHGABLD005374	864	516.811993064106	1574.95694892763	1.60760093892218	0.0158394715621224	Up	0.00279294485029305	GWHGABLD005374//Protein=GWHPABLD005374	GO:0005758//mitochondrial intermembrane space;GO:0005743//mitochondrial inner membrane	GO:0046872//metal ion binding;GO:0004408//holocytochrome-c synthase activity	GO:0018063//cytochrome c-heme linkage	K01764//cytochrome c heme-lyase [EC:4.4.1.17]	Protein=GWHPABLD005374//1	Protein=GWHPABLD005374//1
GWHGABLD000841	3245	43.4652756064552	159.442318797277	1.87509939914968	0.00802841631210627	Up	0.0012361085363035	GWHGABLD000841//Protein=GWHPABLD000841	NA	GO:0046872//metal ion binding;GO:0004722//protein serine/threonine phosphatase activity	NA	K14803//protein phosphatase PTC2/3 [EC:3.1.3.16]	Protein=GWHPABLD000841//1;ORY15663.1//protein serine/threonine phosphatase 2C [Neocallimastix californiae]	Protein=GWHPABLD000841//1
GWHGABLD003163	1791	0.3583833324022	9.54754496238524	4.73555436138075	0.0327721935115039	Up	0.006940927467826	GWHGABLD003163//Protein=GWHPABLD003163	GO:0005929//cilium	NA	GO:0003341//cilium movement;GO:0070286//axonemal dynein complex assembly	K10352//myosin heavy chain;K20361//intracellular protein transport protein USO1	Protein=GWHPABLD003163//1	Protein=GWHPABLD003163//1
GWHGABLD005988	1770	2846.16532189388	1178.33161723096	-1.2722738512485	0.0063977749452982	Down	0.000954973385938259	GWHGABLD005988//Protein=GWHPABLD005988	NA	GO:0005524//ATP binding;GO:0004371//glycerone kinase activity	GO:0006071//glycerol metabolic process;GO:0019563//glycerol catabolic process	K00863//triose/dihydroxyacetone kinase / FAD-AMP lyase (cyclizing) [EC:2.7.1.28 2.7.1.29 4.6.1.15]	Protein=GWHPABLD005988//1	Protein=GWHPABLD005988//1
GWHGABLD005153	378	1264.72177595899	5587.30205166138	2.14333177129926	2.9916865152864e-05	Up	1.90043040281688e-06	GWHGABLD005153//Protein=GWHPABLD005153	GO:0005840//ribosome	NA	NA	K02896//large subunit ribosomal protein L24e	Protein=GWHPABLD005153//1	Protein=GWHPABLD005153//1
GWHGABLD002763	1941	6.4755969330695	120.989864999825	4.22372920224504	1.38452029409933e-06	Up	6.09338799140712e-08	GWHGABLD002763//Protein=GWHPABLD002763	GO:0016021//integral component of membrane	GO:0005524//ATP binding;GO:0016887//ATPase activity	NA	K08712//ATP-binding cassette, subfamily G (WHITE), member 2, SNQ2;K21396//ATP-binding cassette, subfamily G (WHITE), eye pigment precursor transporter	Protein=GWHPABLD002763//1	Protein=GWHPABLD002763//1
GWHGABLD001613	3705	752.333461111911	3433.50407629127	2.19023751355785	5.7715569426471e-08	Up	1.73450863822609e-09	GWHGABLD001613//Protein=GWHPABLD001613	NA	NA	NA	NA	Protein=GWHPABLD001613//1	Protein=GWHPABLD001613//1
GWHGABLD004401	1968	14.5916991310059	832.686186153538	5.83455309773816	2.16826264617427e-26	Up	5.86768128148571e-29	GWHGABLD004401//Protein=GWHPABLD004401	NA	GO:0000287//magnesium ion binding;GO:0050660//flavin adenine dinucleotide binding;GO:0030976//thiamine pyrophosphate binding;GO:0003984//acetolactate synthase activity	GO:0009099//valine biosynthetic process;GO:0009097//isoleucine biosynthetic process	K01652//acetolactate synthase I/II/III large subunit [EC:2.2.1.6]	Protein=GWHPABLD004401//1	Protein=GWHPABLD004401//1
GWHGABLD002328	1221	696.650321059608	1486.01046083663	1.09293768000798	0.0428258142901603	Up	0.00966798399799232	GWHGABLD002328//Protein=GWHPABLD002328	NA	GO:0010181//FMN binding;GO:0016491//oxidoreductase activity	NA	K00354//NADPH2 dehydrogenase [EC:1.6.99.1]	Protein=GWHPABLD002328//1	Protein=GWHPABLD002328//1
GWHGABLD005879	1572	984.844103746646	377.744891091626	-1.38248312728905	0.00101263353302538	Down	0.000111489206812224	GWHGABLD005879//Protein=GWHPABLD005879	NA	GO:0004856//xylulokinase activity	GO:0042732//D-xylose metabolic process	K00854//xylulokinase [EC:2.7.1.17]	Protein=GWHPABLD005879//1	Protein=GWHPABLD005879//1
GWHGABLD006559	1125	124.084030353049	1204.74889272395	3.27934311780642	2.88071004207311e-15	Up	3.03621340426449e-17	GWHGABLD006559//Protein=GWHPABLD006559	NA	GO:0003849//3-deoxy-7-phosphoheptulonate synthase activity	GO:0009073//aromatic amino acid family biosynthetic process	K01626//3-deoxy-7-phosphoheptulonate synthase [EC:2.5.1.54]	Protein=GWHPABLD006559//1	Protein=GWHPABLD006559//1
BGI_novel_G000084	885	124.064475330604	2963.77691760782	4.57827488274555	3.44836523949893e-26	Up	9.82300310354345e-29	NA	NA	NA	NA	NA
BGI_novel_G000174	2353	21764.9362184698	443.257720715037	-5.61771622175523	7.08510840927241e-19	Down	5.04565475663895e-21	NA	GO:0016021//integral component of membrane	GO:0051537//2 iron, 2 sulfur cluster binding	GO:0055085//transmembrane transport	NA	ORX71701.1//OPT superfamily oligopeptide transporter [Basidiobolus meristosporus CBS 931.73]	NA
GWHGABLD001970	2352	4374.1091021802	1106.78784061086	-1.98261050615799	3.52525507295254e-11	Down	6.12563906708746e-13	GWHGABLD001970//Protein=GWHPABLD001970	GO:0005737//cytoplasm	GO:0046872//metal ion binding;GO:0003872//6-phosphofructokinase activity;GO:0005524//ATP binding	GO:0006002//fructose 6-phosphate metabolic process	K00850//6-phosphofructokinase 1 [EC:2.7.1.11]	Protein=GWHPABLD001970//1	Protein=GWHPABLD001970//1
GWHGABLD000613	2523	4501.81550793447	2116.75959967499	-1.08864950208824	0.0166555273808128	Down	0.00298665560068982	GWHGABLD000613//Protein=GWHPABLD000613	GO:0016021//integral component of membrane	NA	GO:0008643//carbohydrate transport	K15356//GDP-mannose transporter	Protein=GWHPABLD000613//1	Protein=GWHPABLD000613//1
GWHGABLD006367	2616	380.25299187719	44.0512464281939	-3.1097048534637	2.04115093836884e-05	Down	1.24719235516341e-06	GWHGABLD006367//Protein=GWHPABLD006367	GO:0016021//integral component of membrane	GO:0016491//oxidoreductase activity	NA	K21421//NADPH oxidase 2 [EC:1.-.-.-]	Protein=GWHPABLD006367//1	Protein=GWHPABLD006367//1
GWHGABLD003529	1200	2653.37395916343	6941.10690270307	1.38733772930735	0.049683030224535	Up	0.0116972011054204	GWHGABLD003529//Protein=GWHPABLD003529	NA	GO:0016747//transferase activity, transferring acyl groups other than amino-acyl groups	NA	K00626//acetyl-CoA C-acetyltransferase [EC:2.3.1.9]	Protein=GWHPABLD003529//1	Protein=GWHPABLD003529//1
GWHGABLD003006	750	3913.04654790447	729.283889682192	-2.4237398424601	6.51600718301267e-06	Down	3.48027730185124e-07	GWHGABLD003006//Protein=GWHPABLD003006	GO:0005759//mitochondrial matrix;GO:0045254//pyruvate dehydrogenase complex	GO:0004742//dihydrolipoyllysine-residue acetyltransferase activity	GO:0006090//pyruvate metabolic process	K00627//pyruvate dehydrogenase E2 component (dihydrolipoamide acetyltransferase) [EC:2.3.1.12]	Protein=GWHPABLD003006//1	Protein=GWHPABLD003006//1
GWHGABLD003948	422	1940.57905061582	9008.4418998726	2.21479039573704	7.04399523894758e-06	Up	3.80241304025229e-07	GWHGABLD003948//Protein=GWHPABLD003948	GO:0005840//ribosome	GO:0016787//hydrolase activity;GO:0003735//structural constituent of ribosome	GO:0006412//translation	K13566//omega-amidase [EC:3.5.1.3];K02910//large subunit ribosomal protein L31e	KUM65321.1//hypothetical protein ACN42_g1743 [Penicillium freii];Protein=GWHPABLD003948//1	Protein=GWHPABLD003948//1
GWHGABLD001837	2496	33104.4961309261	74266.5809740055	1.16568599031338	0.00207337264504769	Up	0.00025514797967828	GWHGABLD001837//Protein=GWHPABLD001837	GO:0005643//nuclear pore;GO:0016021//integral component of membrane	NA	NA	K19849//signaling mucin MSB2;K09252//feruloyl esterase [EC:3.1.1.73]	Protein=GWHPABLD001837//1	Protein=GWHPABLD001837//1
GWHGABLD005161	1917	41.928099626362	212.30976930853	2.34018141030271	0.00011034546638619	Up	8.78551712147557e-06	GWHGABLD005161//Protein=GWHPABLD005161	NA	GO:0004674//protein serine/threonine kinase activity;GO:0005524//ATP binding;GO:0004672//protein kinase activity	NA	K06641//serine/threonine-protein kinase CHEK2 [EC:2.7.11.1];K08794//calcium/calmodulin-dependent protein kinase I [EC:2.7.11.17]	Protein=GWHPABLD005161//1	Protein=GWHPABLD005161//1
GWHGABLD004533	5880	1041.35054607828	2588.1157663999	1.31344635088786	0.0100965261566601	Up	0.00162930695563251	GWHGABLD004533//Protein=GWHPABLD004533	GO:0042025//host cell nucleus	GO:0003899//DNA-directed 5'-3' RNA polymerase activity;GO:0003677//DNA binding;GO:0008270//zinc ion binding	GO:0006351//transcription, DNA-templated	K02999//DNA-directed RNA polymerase I subunit RPA1 [EC:2.7.7.6]	Protein=GWHPABLD004533//1	Protein=GWHPABLD004533//1
GWHGABLD002981	2370	76.9510036945007	16.0237629898873	-2.26372715688903	0.0129440038074258	Down	0.00218283727503093	GWHGABLD002981//Protein=GWHPABLD002981	NA	NA	NA	K18626//trichohyalin	Protein=GWHPABLD002981//1	Protein=GWHPABLD002981//1
GWHGABLD006521	1929	46200.7222168383	109253.826846677	1.2416965046979	0.00207397607687016	Up	0.000255517633740591	GWHGABLD006521//Protein=GWHPABLD006521	NA	GO:0005524//ATP binding	NA	K03283//heat shock 70kDa protein 1/2/6/8	Protein=GWHPABLD006521//1	Protein=GWHPABLD006521//1
GWHGABLD003198	3390	305.254239106337	4724.98523558916	3.95222658591248	8.53189866582709e-17	Up	7.77726128205289e-19	GWHGABLD003198//Protein=GWHPABLD003198	NA	GO:0004352//glutamate dehydrogenase (NAD+) activity	GO:0019551//glutamate catabolic process to 2-oxoglutarate	K15371//glutamate dehydrogenase [EC:1.4.1.2]	Protein=GWHPABLD003198//1	Protein=GWHPABLD003198//1
GWHGABLD003596	1254	23.5208001447285	318.85166175513	3.76087635550297	1.02397828301801e-05	Up	5.80463404986706e-07	GWHGABLD003596//Protein=GWHPABLD003596	GO:0016021//integral component of membrane	GO:0016491//oxidoreductase activity	NA	NA	Protein=GWHPABLD003596//1	Protein=GWHPABLD003596//1
GWHGABLD003469	1430	7368.52454387128	27858.7041956805	1.91868048331324	1.95729311968677e-05	Up	1.19037766999893e-06	GWHGABLD003469//Protein=GWHPABLD003469	GO:0005840//ribosome	NA	NA	K02947//small subunit ribosomal protein S10e	Protein=GWHPABLD003469//1	Protein=GWHPABLD003469//1
GWHGABLD003175	1191	298.258318224955	857.987900649717	1.52439492869346	0.00195253925000148	Up	0.000238609696126089	GWHGABLD003175//Protein=GWHPABLD003175	NA	GO:0003824//catalytic activity	NA	K01784//UDP-glucose 4-epimerase [EC:5.1.3.2];K01785//aldose 1-epimerase [EC:5.1.3.3]	Protein=GWHPABLD003175//1	Protein=GWHPABLD003175//1
GWHGABLD005683	2781	91.4460431569385	242.07032951703	1.40443360805039	0.0191734672128924	Up	0.00355286723315382	GWHGABLD005683//Protein=GWHPABLD005683	GO:0016021//integral component of membrane	GO:0005509//calcium ion binding;GO:0016491//oxidoreductase activity	NA	NA	Protein=GWHPABLD005683//1	Protein=GWHPABLD005683//1
GWHGABLD004470	489	2779.49316086907	8166.82482269435	1.55495345017749	0.00216621232752408	Up	0.000269966641017458	GWHGABLD004470//Protein=GWHPABLD004470	GO:0005840//ribosome	GO:0003735//structural constituent of ribosome	GO:0006412//translation	K02901//large subunit ribosomal protein L27e	Protein=GWHPABLD004470//1	Protein=GWHPABLD004470//1
GWHGABLD006154	993	285.348169414618	15274.4070271468	5.74224925579346	3.16675057138045e-22	Up	1.71395131338067e-24	GWHGABLD006154//Protein=GWHPABLD006154	GO:0016021//integral component of membrane	GO:0051213//dioxygenase activity;GO:0018580//nitronate monooxygenase activity	NA	K00459//nitronate monooxygenase [EC:1.13.12.16]	Protein=GWHPABLD006154//1	Protein=GWHPABLD006154//1
GWHGABLD003107	2904	2993.44088143343	642.46607396007	-2.22011259967716	1.11567015764812e-06	Down	4.81481352752287e-08	GWHGABLD003107//Protein=GWHPABLD003107	NA	GO:0005524//ATP binding;GO:0004672//protein kinase activity	NA	K18670//dual specificity protein kinase YAK1 [EC:2.7.12.1]	Protein=GWHPABLD003107//1	Protein=GWHPABLD003107//1
GWHGABLD000059	648	162.62974718744	79.7537486115257	-1.02796693444537	0.0474823464978264	Down	0.0110235329428083	GWHGABLD000059//Protein=GWHPABLD000059	NA	NA	NA	NA	NA	Protein=GWHPABLD000059
GWHGABLD000577	5373	72.9337191354407	598.065576052509	3.03564581122938	0.0019922390953238	Up	0.000243744962666735	GWHGABLD000577//Protein=GWHPABLD000577	GO:0016021//integral component of membrane	NA	NA	K01183//chitinase [EC:3.2.1.14]	Protein=GWHPABLD000577//1	Protein=GWHPABLD000577//1
GWHGABLD001747	1827	3299.69481446317	6872.37539441537	1.058476246745	0.0417034559683943	Up	0.00936709159124881	GWHGABLD001747//Protein=GWHPABLD001747	NA	NA	NA	NA	NA	Protein=GWHPABLD001747
GWHGABLD005488	1806	5371.36102184198	305.797991009581	-4.13463685786931	6.90145967450197e-14	Down	8.65017022299064e-16	GWHGABLD005488//Protein=GWHPABLD005488	GO:0016021//integral component of membrane	GO:0022857//transmembrane transporter activity	GO:0006857//oligopeptide transport	K03305//proton-dependent oligopeptide transporter, POT family	Protein=GWHPABLD005488//1	Protein=GWHPABLD005488//1
GWHGABLD006049	4633	2314.98082436277	5534.60037402743	1.257478907646	0.000275883137157863	Up	2.52660386259088e-05	GWHGABLD006049//Protein=GWHPABLD006049	GO:0005759//mitochondrial matrix;GO:0016021//integral component of membrane	GO:0004252//serine-type endopeptidase activity;GO:0005524//ATP binding;GO:0005506//iron ion binding;GO:0043565//sequence-specific DNA binding;GO:0004176//ATP-dependent peptidase activity;GO:0016491//oxidoreductase activity	GO:0051131//chaperone-mediated protein complex assembly;GO:0034599//cellular response to oxidative stress;GO:0070407//oxidation-dependent protein catabolic process;GO:0035694//mitochondrial protein catabolic process;GO:0006515//protein quality control for misfolded or incompletely synthesized proteins;GO:0008610//lipid biosynthetic process	K08675//ATP-dependent Lon protease [EC:3.4.21.53]	Protein=GWHPABLD006049//1;XP_016607902.1//ATP-dependent protease La [Spizellomyces punctatus DAOM BR117]	Protein=GWHPABLD006049//1
GWHGABLD006541	1080	150.836512905301	374.265049402317	1.31107462579033	0.00964459614399691	Up	0.00153027775308539	GWHGABLD006541//Protein=GWHPABLD006541	NA	NA	NA	K02830//cell cycle checkpoint protein [EC:3.1.11.2]	NA	Protein=GWHPABLD006541
GWHGABLD003809	2003	186210.172734095	34049.1605239732	-2.45124075564278	1.58481911538222e-13	Down	2.07667509778043e-15	GWHGABLD003809//Protein=GWHPABLD003809	NA	NA	NA	K19219//peptidyl-lysine (3S)-dioxygenase / protease [EC:1.14.11.63 3.4.-.-]	PIL37318.1//transcription factor [Ganoderma sinense ZZ0214-1];Protein=GWHPABLD003809//1	Protein=GWHPABLD003809//1
BGI_novel_G000149	8296	5520.50233561287	0.185156103705097	-14.8637698209072	0.000267606035485511	Down	2.43936565604226e-05	NA	NA	GO:0031177//phosphopantetheine binding;GO:0016740//transferase activity	NA	K01043//reducing polyketide synthase SwnK [EC:2.3.1.-]	EMR62731.1//putative polyketide synthase protein [Eutypa lata UCREL1]	NA
BGI_novel_G000220	1412	2879.40177278859	944.245816296309	-1.60853471553415	0.000126906068450113	Down	1.03028712457719e-05	NA	NA	NA	NA	K08770//ubiquitin C	RKP03770.1//hypothetical protein CXG81DRAFT_23605 [Caulochytrium protostelioides]	NA
GWHGABLD002735	918	335.554473424163	1453.10582037702	2.11452087346247	0.000512193089367062	Up	5.15767717109405e-05	GWHGABLD002735//Protein=GWHPABLD002735	NA	GO:0016787//hydrolase activity	NA	K12667//oligosaccharyltransferase complex subunit delta (ribophorin II);K00671//glycylpeptide N-tetradecanoyltransferase [EC:2.3.1.97]	Protein=GWHPABLD002735//1	Protein=GWHPABLD002735//1
GWHGABLD002103	747	5382.98035115443	19858.5663103192	1.88328440683862	0.000259372582655215	Up	2.35323080973326e-05	GWHGABLD002103//Protein=GWHPABLD002103	GO:0015935//small ribosomal subunit	GO:0003723//RNA binding;GO:0003735//structural constituent of ribosome	GO:0006412//translation	K02958//small subunit ribosomal protein S15e	Protein=GWHPABLD002103//1	Protein=GWHPABLD002103//1
BGI_novel_G000316	4486	42.0116233006536	0.183877406597815	-7.83590049775752	5.92506662891076e-06	Down	3.11401450800181e-07	NA	NA	NA	NA	NA	EQK99338.1//hypothetical protein OCS_04951 [Ophiocordyceps sinensis CO18]	NA
GWHGABLD006119	4129	1157.14334673991	535.207925789202	-1.11239621051805	0.000361491115431462	Down	3.42904262750824e-05	GWHGABLD006119//Protein=GWHPABLD006119	GO:0016021//integral component of membrane	GO:0005524//ATP binding;GO:0016887//ATPase activity	NA	K05681//ATP-binding cassette, subfamily G (WHITE), member 2;K08712//ATP-binding cassette, subfamily G (WHITE), member 2, SNQ2	Protein=GWHPABLD006119//1	Protein=GWHPABLD006119//1
GWHGABLD004511	3426	224.35296507427	12.5869455160343	-4.15577012025956	5.77540220559006e-10	Down	1.22565863642347e-11	GWHGABLD004511//Protein=GWHPABLD004511	NA	NA	NA	NA	Protein=GWHPABLD004511//1	Protein=GWHPABLD004511//1
GWHGABLD001466	1239	119.268650886712	467.759314545008	1.97155149395364	2.64783692385561e-05	Up	1.67446174931191e-06	GWHGABLD001466//Protein=GWHPABLD001466	NA	GO:0016757//transferase activity, transferring glycosyl groups;GO:0016787//hydrolase activity	NA	K01054//acylglycerol lipase [EC:3.1.1.23]	Protein=GWHPABLD001466//1	Protein=GWHPABLD001466//1
GWHGABLD001965	1449	505.300509396873	1156.15939891203	1.19412677547791	0.0227284228548875	Up	0.00441554889247493	GWHGABLD001965//Protein=GWHPABLD001965	GO:0071541//eukaryotic translation initiation factor 3 complex, eIF3m;GO:0016282//eukaryotic 43S preinitiation complex;GO:0033290//eukaryotic 48S preinitiation complex;GO:0005852//eukaryotic translation initiation factor 3 complex	GO:0003743//translation initiation factor activity;GO:0071949//FAD binding	GO:0001732//formation of cytoplasmic translation initiation complex	K15030//translation initiation factor 3 subunit M	Protein=GWHPABLD001965//1	Protein=GWHPABLD001965//1
GWHGABLD004741	237	1673.69674676606	4712.42963931658	1.49343292485104	0.00969842428582524	Up	0.00154230670148715	GWHGABLD004741//Protein=GWHPABLD004741	GO:0005840//ribosome	GO:0005524//ATP binding;GO:0016787//hydrolase activity;GO:0003735//structural constituent of ribosome	GO:0006412//translation	K02905//large subunit ribosomal protein L29e	Protein=GWHPABLD004741//1	Protein=GWHPABLD004741//1
GWHGABLD003070	1143	216.549398344989	105.747569409853	-1.03407166044328	0.0304252964808364	Down	0.00633120042137901	GWHGABLD003070//Protein=GWHPABLD003070	NA	GO:0016491//oxidoreductase activity	NA	K00062//D-arabinose 1-dehydrogenase [EC:1.1.1.116]	Protein=GWHPABLD003070//1	Protein=GWHPABLD003070//1
GWHGABLD004002	2106	305.778964921432	679.577828731296	1.15214962071924	0.0136724843400564	Up	0.00234463340627089	GWHGABLD004002//Protein=GWHPABLD004002	NA	GO:0003677//DNA binding;GO:0005524//ATP binding	NA	K11654//SWI/SNF-related matrix-associated actin-dependent regulator of chromatin subfamily A member 5 [EC:3.6.4.-]	Protein=GWHPABLD004002//1	Protein=GWHPABLD004002//1
GWHGABLD005959	712	3624.82669792706	14918.831793066	2.04115064396558	4.54769751079267e-05	Up	3.07023019529373e-06	GWHGABLD005959//Protein=GWHPABLD005959	GO:0005840//ribosome;GO:0022625//cytosolic large ribosomal subunit	GO:0003723//RNA binding;GO:0003735//structural constituent of ribosome	GO:0006412//translation	K02883//large subunit ribosomal protein L18e	Protein=GWHPABLD005959//1	Protein=GWHPABLD005959//1
GWHGABLD002164	2073	292.762966579458	2610.0173902562	3.156254444596	0.000184414754732177	Up	1.57334337109492e-05	GWHGABLD002164//Protein=GWHPABLD002164	NA	GO:0097367//carbohydrate derivative binding;GO:0004360//glutamine-fructose-6-phosphate transaminase (isomerizing) activity	GO:1901135//carbohydrate derivative metabolic process;GO:1901137//carbohydrate derivative biosynthetic process	K00820//glutamine---fructose-6-phosphate transaminase (isomerizing) [EC:2.6.1.16]	Protein=GWHPABLD002164//1	Protein=GWHPABLD002164//1
GWHGABLD005495	570	250.454627362502	1312.31582265983	2.38949378956274	2.10549730288331e-09	Up	5.03807928905278e-11	GWHGABLD005495//Protein=GWHPABLD005495	NA	GO:0016971//flavin-linked sulfhydryl oxidase activity	NA	K17783//mitochondrial FAD-linked sulfhydryl oxidase [EC:1.8.3.2]	Protein=GWHPABLD005495//1	Protein=GWHPABLD005495//1
GWHGABLD003457	1878	583.014717751831	1425.64148652801	1.2900070166649	0.00134734148745326	Up	0.000155824140124205	GWHGABLD003457//Protein=GWHPABLD003457	GO:0005730//nucleolus;GO:0005635//nuclear envelope;GO:0030687//preribosome, large subunit precursor	GO:0003723//RNA binding;GO:0005524//ATP binding;GO:0003724//RNA helicase activity;GO:0042802//identical protein binding;GO:0008186//RNA-dependent ATPase activity	GO:0000462//maturation of SSU-rRNA from tricistronic rRNA transcript (SSU-rRNA, 5.8S rRNA, LSU-rRNA);GO:0000463//maturation of LSU-rRNA from tricistronic rRNA transcript (SSU-rRNA, 5.8S rRNA, LSU-rRNA);GO:1990417//snoRNA release from pre-rRNA	K13179//ATP-dependent RNA helicase DDX18/HAS1 [EC:3.6.4.13]	Protein=GWHPABLD003457//1	Protein=GWHPABLD003457//1
GWHGABLD004543	1357	0.183713332043932	176.972793285963	9.91185554454013	4.4608010699876e-11	Up	7.94189052483194e-13	GWHGABLD004543//Protein=GWHPABLD004543	GO:0005730//nucleolus	GO:0003899//DNA-directed 5'-3' RNA polymerase activity;GO:0008270//zinc ion binding;GO:0003676//nucleic acid binding	GO:0006351//transcription, DNA-templated;GO:0006379//mRNA cleavage	K18626//trichohyalin	Protein=GWHPABLD004543//1	Protein=GWHPABLD004543//1
GWHGABLD006040	1707	169.863521476072	64.2242081807475	-1.4031869608152	0.00355388727320436	Down	0.000483401559024379	GWHGABLD006040//Protein=GWHPABLD006040	GO:0016021//integral component of membrane	GO:0022857//transmembrane transporter activity	NA	K23630//MFS transporter, MCT family, aspergillic acid transporter;K15378//solute carrier family 45, member 1/2/4	Protein=GWHPABLD006040//1	Protein=GWHPABLD006040//1
GWHGABLD002835	715	30.4806077094003	143.342130724253	2.23349913280925	0.000339309608711499	Up	3.17997041065612e-05	GWHGABLD002835//Protein=GWHPABLD002835	NA	NA	NA	NA	NA	Protein=GWHPABLD002835
GWHGABLD003426	1260	103.120092698929	249.291875070395	1.27351039751667	0.0271327806686482	Up	0.00547602196374797	GWHGABLD003426//Protein=GWHPABLD003426	NA	GO:0008410//CoA-transferase activity	NA	K18703//succinate---hydroxymethylglutarate CoA-transferase [EC:2.8.3.13]	Protein=GWHPABLD003426//1	Protein=GWHPABLD003426//1
GWHGABLD004039	2139	1298.49335637146	15776.3150828612	3.60284973274186	1.02848682416907e-13	Up	1.33303377010946e-15	GWHGABLD004039//Protein=GWHPABLD004039	NA	GO:0070403//NAD+ binding;GO:0051287//NAD binding;GO:0008692//3-hydroxybutyryl-CoA epimerase activity;GO:0003857//3-hydroxyacyl-CoA dehydrogenase activity;GO:0030976//thiamine pyrophosphate binding;GO:0016903//oxidoreductase activity, acting on the aldehyde or oxo group of donors;GO:0004300//enoyl-CoA hydratase activity	GO:0006635//fatty acid beta-oxidation;GO:0006631//fatty acid metabolic process	K00022//3-hydroxyacyl-CoA dehydrogenase [EC:1.1.1.35];K00074//3-hydroxybutyryl-CoA dehydrogenase [EC:1.1.1.157]	Protein=GWHPABLD004039//1	Protein=GWHPABLD004039//1
BGI_novel_G000272	2658	43.863749887757	283.090387283729	2.69016170381885	6.79163347236307e-05	Up	4.95273655868095e-06	NA	NA	GO:0046872//metal ion binding	GO:0007165//signal transduction	K20649//Rho GTPase-activating protein 39	XP_011124799.1//hypothetical protein AOL_s00109g16 [Arthrobotrys oligospora ATCC 24927]	NA
GWHGABLD001469	3589	914.346821000488	2524.13001990517	1.4649728235478	0.00857442407368626	Up	0.00133483058147544	GWHGABLD001469//Protein=GWHPABLD001469	GO:0005634//nucleus	GO:0046872//metal ion binding;GO:0003677//DNA binding;GO:0008270//zinc ion binding;GO:0003824//catalytic activity;GO:0004842//ubiquitin-protein transferase activity	GO:0006281//DNA repair	K15710//E3 ubiquitin-protein ligase SHPRH [EC:3.6.4.- 2.3.2.27];K13346//peroxin-10	CDH58156.1//predicted protein [Lichtheimia corymbifera JMRC:FSU:9682];Protein=GWHPABLD001469//1	Protein=GWHPABLD001469//1
GWHGABLD006142	918	889.549148961255	146.827579614995	-2.59895133403932	9.25271443642348e-08	Down	2.92565532671416e-09	GWHGABLD006142//Protein=GWHPABLD006142	NA	NA	NA	NA	NA	Protein=GWHPABLD006142
GWHGABLD003919	2301	765.067265776646	369.392552628343	-1.05043181688379	0.022226153059946	Down	0.00430530809877888	GWHGABLD003919//Protein=GWHPABLD003919	GO:0009331//glycerol-3-phosphate dehydrogenase complex;GO:0016021//integral component of membrane	GO:0005509//calcium ion binding;GO:0052591//sn-glycerol-3-phosphate:ubiquinone-8 oxidoreductase activity	GO:0006072//glycerol-3-phosphate metabolic process	K00111//glycerol-3-phosphate dehydrogenase [EC:1.1.5.3]	Protein=GWHPABLD003919//1	Protein=GWHPABLD003919//1
GWHGABLD000122	3261	62.1700710498931	172.400824387123	1.4714745403841	0.00348094572238896	Up	0.000471992640323927	GWHGABLD000122//Protein=GWHPABLD000122	NA	NA	NA	K01768//adenylate cyclase [EC:4.6.1.1]	Protein=GWHPABLD000122//1	Protein=GWHPABLD000122//1
GWHGABLD002589	1569	392.63653092859	165.618900626304	-1.24532708318019	0.0226327481904697	Down	0.0043918662424569	GWHGABLD002589//Protein=GWHPABLD002589	GO:0005743//mitochondrial inner membrane;GO:0016021//integral component of membrane	NA	GO:0006811//ion transport	K16075//magnesium transporter	Protein=GWHPABLD002589//1	Protein=GWHPABLD002589//1
GWHGABLD003987	3390	2705.6533019831	1238.02846766186	-1.1279324977891	0.0109502029690863	Down	0.00180137935184372	GWHGABLD003987//Protein=GWHPABLD003987	NA	NA	NA	K11493//regulator of chromosome condensation	Protein=GWHPABLD003987//1	Protein=GWHPABLD003987//1
GWHGABLD003698	1602	8.37774968243471	0.181563047412051	-5.52802026541529	0.0218623591426287	Down	0.00421304257512842	GWHGABLD003698//Protein=GWHPABLD003698	GO:0016021//integral component of membrane;GO:0005886//plasma membrane	GO:0015112//nitrate transmembrane transporter activity;GO:0015113//nitrite transmembrane transporter activity	GO:0042128//nitrate assimilation	K02575//MFS transporter, NNP family, nitrate/nitrite transporter	Protein=GWHPABLD003698//1	Protein=GWHPABLD003698//1
GWHGABLD000582	920	1503.7665620796	3189.13328325818	1.08458376637526	0.0204729042740417	Up	0.0038548895385676	GWHGABLD000582//Protein=GWHPABLD000582	NA	NA	NA	K02896//large subunit ribosomal protein L24e	Protein=GWHPABLD000582//1	Protein=GWHPABLD000582//1
GWHGABLD006237	1104	134.106091422891	335.005898212119	1.32081172687875	0.0132028648775569	Up	0.00223777370806049	GWHGABLD006237//Protein=GWHPABLD006237	NA	NA	NA	NA	NA	Protein=GWHPABLD006237
GWHGABLD006425	1200	494.400220291706	5429.00181557321	3.45693567515311	1.96647355725655e-25	Up	7.28219804709733e-28	GWHGABLD006425//Protein=GWHPABLD006425	NA	NA	NA	K01784//UDP-glucose 4-epimerase [EC:5.1.3.2];K01785//aldose 1-epimerase [EC:5.1.3.3];K01710//dTDP-glucose 4,6-dehydratase [EC:4.2.1.46]	Protein=GWHPABLD006425//1	Protein=GWHPABLD006425//1
GWHGABLD000604	624	2861.6652240496	6336.74239433912	1.1468864610634	0.027026688124811	Up	0.0054327242620036	GWHGABLD000604//Protein=GWHPABLD000604	GO:0016021//integral component of membrane	NA	NA	NA	Protein=GWHPABLD000604//1;XP_016584780.1//membrane protein [Sporothrix schenckii 1099-18]	Protein=GWHPABLD000604//1
GWHGABLD001778	719	3028.83280215142	11769.4076257138	1.95820786322318	9.17513118932864e-05	Up	7.01758360442883e-06	GWHGABLD001778//Protein=GWHPABLD001778	GO:0015935//small ribosomal subunit	GO:0003735//structural constituent of ribosome	GO:0006412//translation	K02969//small subunit ribosomal protein S20e	Protein=GWHPABLD001778//1	Protein=GWHPABLD001778//1
GWHGABLD005782	1641	210.321232712168	3013.50616194323	3.84077660680781	3.54066432020063e-09	Up	8.82518524476727e-11	GWHGABLD005782//Protein=GWHPABLD005782	GO:0016021//integral component of membrane	GO:0016705//oxidoreductase activity, acting on paired donors, with incorporation or reduction of molecular oxygen;GO:0020037//heme binding;GO:0005506//iron ion binding	NA	K14338//cytochrome P450 / NADPH-cytochrome P450 reductase [EC:1.14.14.1 1.6.2.4];K07824//benzoate 4-monooxygenase [EC:1.14.14.92]	Protein=GWHPABLD005782//1	Protein=GWHPABLD005782//1
GWHGABLD003075	1853	63.9384075936925	297.303471385292	2.21718158968947	2.08908903832141e-07	Up	7.34945153774943e-09	GWHGABLD003075//Protein=GWHPABLD003075	NA	GO:0005524//ATP binding;GO:0004672//protein kinase activity	NA	K22614//NLR family CARD domain-containing protein 3;K14319//Ran GTPase-activating protein 1	RUP46782.1//hypothetical protein BC936DRAFT_146529 [Jimgerdemannia flammicorona];KFH71314.1//hypothetical protein MVEG_01614 [Mortierella verticillata NRRL 6337];Protein=GWHPABLD003075//1;RUP50392.1//hypothetical protein BC936DRAFT_139384 [Jimgerdemannia flammicorona];XP_021882776.1//hypothetical protein BCR41DRAFT_385400 [Lobosporangium transversale]	Protein=GWHPABLD003075//1
GWHGABLD005529	1722	263.342349604378	84.8024545604281	-1.63476161964388	8.31354888867006e-05	Down	6.26387603205592e-06	GWHGABLD005529//Protein=GWHPABLD005529	GO:0016021//integral component of membrane	GO:0005524//ATP binding;GO:0004672//protein kinase activity	NA	NA	Protein=GWHPABLD005529//1	Protein=GWHPABLD005529//1
GWHGABLD005173	1509	85.2583891676841	256.599288481224	1.5896034669509	0.00328269256070429	Up	0.000439739734855258	GWHGABLD005173//Protein=GWHPABLD005173	GO:0016021//integral component of membrane	GO:0008173//RNA methyltransferase activity;GO:0051536//iron-sulfur cluster binding	GO:0030488//tRNA methylation;GO:0070475//rRNA base methylation;GO:0006364//rRNA processing	NA	Protein=GWHPABLD005173//1	Protein=GWHPABLD005173//1
BGI_novel_G000247	744	33425.0436412558	11478.1585361916	-1.54203823782557	0.028066453344042	Down	0.00571480228514035	NA	NA	NA	NA	NA
GWHGABLD005631	843	5818.71194501266	19693.5412865773	1.75895082711079	0.000345370912412451	Up	3.24661447361085e-05	GWHGABLD005631//Protein=GWHPABLD005631	GO:0005840//ribosome;GO:0022627//cytosolic small ribosomal subunit;GO:0015935//small ribosomal subunit	GO:0003729//mRNA binding;GO:0003723//RNA binding;GO:0003735//structural constituent of ribosome;GO:0019843//rRNA binding	GO:0000028//ribosomal small subunit assembly;GO:0006412//translation	K02989//small subunit ribosomal protein S5e	Protein=GWHPABLD005631//1	Protein=GWHPABLD005631//1
GWHGABLD003187	1430	15.8385308739528	109.701145871374	2.79206816788179	0.00619400581815306	Up	0.00092014642762194	GWHGABLD003187//Protein=GWHPABLD003187	NA	NA	NA	NA	NA	Protein=GWHPABLD003187
GWHGABLD002501	2142	1522.18198084794	14816.0925838982	3.28295226671791	1.42276371410004e-11	Up	2.26961310325031e-13	GWHGABLD002501//Protein=GWHPABLD002501	NA	GO:0016627//oxidoreductase activity, acting on the CH-CH group of donors;GO:0050660//flavin adenine dinucleotide binding;GO:0003995//acyl-CoA dehydrogenase activity	NA	NA	Protein=GWHPABLD002501//1	Protein=GWHPABLD002501//1
GWHGABLD003826	2391	590.236379167413	262.923960819939	-1.16664722007685	0.0139193482866017	Down	0.00239687965795492	GWHGABLD003826//Protein=GWHPABLD003826	NA	GO:0016791//phosphatase activity	GO:0034599//cellular response to oxidative stress	K18043//tyrosine-protein phosphatase OCA1 [EC:3.1.3.48]	Protein=GWHPABLD003826//1	Protein=GWHPABLD003826//1
GWHGABLD002557	2322	39.5103788790074	5.31439167888858	-2.89425521517925	0.00207576425956236	Down	0.000256150769946021	GWHGABLD002557//Protein=GWHPABLD002557	GO:0016021//integral component of membrane	GO:0046872//metal ion binding;GO:0020037//heme binding;GO:0016491//oxidoreductase activity	GO:0006629//lipid metabolic process	K13076//sphingolipid 8-(E)-desaturase [EC:1.14.19.18]	Protein=GWHPABLD002557//1	Protein=GWHPABLD002557//1
GWHGABLD003579	2752	617.589330202391	2481.25077675397	2.00634782071368	3.19217888170041e-09	Up	7.91111131485361e-11	GWHGABLD003579//Protein=GWHPABLD003579	NA	GO:0033883//pyridoxal phosphatase activity;GO:0016787//hydrolase activity	NA	NA	VEU21414.1//DEKNAAC102736 [Brettanomyces naardenensis];Protein=GWHPABLD003579//1	Protein=GWHPABLD003579//1
GWHGABLD000913	312	58.4382843542929	548.815944701449	3.23133666773651	2.26258441271421e-07	Up	8.18539297577851e-09	GWHGABLD000913//Protein=GWHPABLD000913	GO:0042025//host cell nucleus;GO:0005634//nucleus;GO:0016021//integral component of membrane;GO:0000786//nucleosome	GO:0003677//DNA binding;GO:0046982//protein heterodimerization activity	NA	K11254//histone H4	Protein=GWHPABLD000913//1	Protein=GWHPABLD000913//1
GWHGABLD005990	987	129.139743504139	39.4387598176404	-1.7112469758582	0.00115531399711144	Down	0.000130489104074829	GWHGABLD005990//Protein=GWHPABLD005990	GO:0016021//integral component of membrane	GO:0016705//oxidoreductase activity, acting on paired donors, with incorporation or reduction of molecular oxygen;GO:0003677//DNA binding;GO:0005506//iron ion binding;GO:0031418//L-ascorbic acid binding	GO:0032963//collagen metabolic process	NA	Protein=GWHPABLD005990//1	Protein=GWHPABLD005990//1
GWHGABLD005550	1059	44.4116855653991	852.049986981331	4.26192683878141	3.86189063928357e-20	Up	2.53022317913465e-22	GWHGABLD005550//Protein=GWHPABLD005550	NA	NA	NA	NA	NA	Protein=GWHPABLD005550
BGI_novel_G000326	5184	1004.38701349988	417.835744785674	-1.26530745842753	0.00951472054697517	Down	0.00150831562010873	NA	NA	NA	NA	NA
GWHGABLD004591	669	0.655967583334173	35.4956666621938	5.75787457847135	0.00455788088476345	Up	0.000640089809482518	GWHGABLD004591//Protein=GWHPABLD004591	NA	NA	NA	K04097//prostaglandin-H2 D-isomerase / glutathione transferase [EC:5.3.99.2 2.5.1.18]	Protein=GWHPABLD004591//1	Protein=GWHPABLD004591//1
GWHGABLD000074	1329	5.75069020090712	64.6394288352073	3.49060742566138	0.00479018759585253	Up	0.00068167620725578	GWHGABLD000074//Protein=GWHPABLD000074	NA	GO:0051015//actin filament binding	NA	K05768//gelsolin	Protein=GWHPABLD000074//1	Protein=GWHPABLD000074//1
GWHGABLD000424	966	1574.57521446592	601.687118664216	-1.38787729792653	0.000800459391653356	Down	8.50509480378013e-05	GWHGABLD000424//Protein=GWHPABLD000424	NA	NA	NA	NA	NA	Protein=GWHPABLD000424
GWHGABLD000159	1227	351.205394913298	831.006434934787	1.24254464213521	0.0200454670546528	Up	0.00375156583247597	GWHGABLD000159//Protein=GWHPABLD000159	NA	GO:0003824//catalytic activity;GO:0016747//transferase activity, transferring acyl groups other than amino-acyl groups	NA	K08764//sterol carrier protein 2 [EC:2.3.1.176]	Protein=GWHPABLD000159//1	Protein=GWHPABLD000159//1
GWHGABLD005706	753	200.961869789268	47.1015232136585	-2.09307617158323	3.58177745067158e-06	Down	1.78043060858052e-07	GWHGABLD005706//Protein=GWHPABLD005706	NA	GO:0016740//transferase activity	NA	K00799//glutathione S-transferase [EC:2.5.1.18]	Protein=GWHPABLD005706//1	Protein=GWHPABLD005706//1
GWHGABLD002693	1668	25.7187637701882	3.28409624396104	-2.96925298540104	0.00748210702622995	Down	0.00114027268452728	GWHGABLD002693//Protein=GWHPABLD002693	GO:0005887//integral component of plasma membrane;GO:0016021//integral component of membrane	GO:0015149//hexose transmembrane transporter activity;GO:0005351//carbohydrate:proton symporter activity;GO:0022857//transmembrane transporter activity	GO:0010255//glucose mediated signaling pathway;GO:0051594//detection of glucose;GO:0008643//carbohydrate transport;GO:0046323//glucose import;GO:0098704//carbohydrate import across plasma membrane	K08139//MFS transporter, SP family, sugar:H+ symporter	Protein=GWHPABLD002693//1	Protein=GWHPABLD002693//1
GWHGABLD004922	1581	395.928224661012	1053.09431386936	1.41132382618915	0.00168319035501674	Up	0.000202337652703907	GWHGABLD004922//Protein=GWHPABLD004922	NA	GO:0004185//serine-type carboxypeptidase activity	NA	K13289//cathepsin A (carboxypeptidase C) [EC:3.4.16.5]	Protein=GWHPABLD004922//1	Protein=GWHPABLD004922//1
BGI_novel_G000377	4800	2467.77963108748	5106.00314363442	1.04898085617689	0.0428258142901603	Up	0.00965775974082426	NA	GO:0016021//integral component of membrane	NA	NA	NA	XP_031025822.1//uncharacterized protein SmJEL517_g02359 [Synchytrium microbalum]	NA
GWHGABLD004197	3990	36.5968868549094	104.534809817863	1.51419060121266	0.0216541320167084	Up	0.00414824206843367	GWHGABLD004197//Protein=GWHPABLD004197	NA	NA	NA	K14319//Ran GTPase-activating protein 1	Protein=GWHPABLD004197//1	Protein=GWHPABLD004197//1
GWHGABLD003569	2080	737.082800450665	1633.69204355295	1.14823745706136	0.00267730602767965	Up	0.000345102115802604	GWHGABLD003569//Protein=GWHPABLD003569	NA	NA	NA	NA	Protein=GWHPABLD003569//1	Protein=GWHPABLD003569//1
GWHGABLD002197	6852	1908.80413711594	7586.23147368188	1.9907143172802	2.62185012526009e-06	Up	1.25098959117238e-07	GWHGABLD002197//Protein=GWHPABLD002197	GO:0016021//integral component of membrane	GO:0016620//oxidoreductase activity, acting on the aldehyde or oxo group of donors, NAD or NADP as acceptor;GO:0009055//electron transfer activity;GO:0051537//2 iron, 2 sulfur cluster binding;GO:0003824//catalytic activity	NA	K01897//long-chain acyl-CoA synthetase [EC:6.2.1.3]	Protein=GWHPABLD002197//1;PPQ68435.1//LOW QUALITY PROTEIN: hypothetical protein CVT25_007828 [Psilocybe cyanescens]	Protein=GWHPABLD002197//1
GWHGABLD005443	945	4.89352936777542	140.376542933429	4.84228271194582	9.69133736543458e-10	Up	2.11191371159591e-11	GWHGABLD005443//Protein=GWHPABLD005443	NA	GO:0005509//calcium ion binding	NA	K06268//serine/threonine-protein phosphatase 2B regulatory subunit	Protein=GWHPABLD005443//1	Protein=GWHPABLD005443//1
GWHGABLD004327	2397	12880.4293075386	5879.59910906166	-1.13139098389263	0.000983352675050352	Down	0.000107705199702852	GWHGABLD004327//Protein=GWHPABLD004327	GO:0016021//integral component of membrane	NA	NA	K17086//transmembrane 9 superfamily member 2/4	TPX61961.1//hypothetical protein PhCBS80983_g00813 [Powellomyces hirtus];Protein=GWHPABLD004327//1	Protein=GWHPABLD004327//1
GWHGABLD004030	92461	230.388131174194	778.670725997328	1.75694699352333	1.83125249425152e-06	Up	8.32031826899634e-08	GWHGABLD004030//Protein=GWHPABLD004030	GO:0016020//membrane	GO:0009374//biotin binding	GO:0007165//signal transduction	K22020//mucin-19	Protein=GWHPABLD004030//1;RFU72870.1//hypothetical protein TARUN_9394, partial [Trichoderma arundinaceum]	Protein=GWHPABLD004030//1
GWHGABLD005996	2161	31.0182605688879	232.285424346612	2.90470893865953	0.00057625084926935	Up	5.86017812816288e-05	GWHGABLD005996//Protein=GWHPABLD005996	NA	GO:0004553//hydrolase activity, hydrolyzing O-glycosyl compounds	GO:0005975//carbohydrate metabolic process	K01183//chitinase [EC:3.2.1.14];K01210//glucan 1,3-beta-glucosidase [EC:3.2.1.58]	Protein=GWHPABLD005996//1	Protein=GWHPABLD005996//1
GWHGABLD001908	1314	1828.15174943676	743.205049436742	-1.29855362045493	0.0179091064043461	Down	0.00327266536344909	GWHGABLD001908//Protein=GWHPABLD001908	NA	GO:0016765//transferase activity, transferring alkyl or aryl (other than methyl) groups;GO:0030170//pyridoxal phosphate binding	GO:0019346//transsulfuration	K17069//O-acetylhomoserine/O-acetylserine sulfhydrylase [EC:2.5.1.49 2.5.1.47]	Protein=GWHPABLD001908//1	Protein=GWHPABLD001908//1
GWHGABLD005343	3267	5056.91799621639	13926.6673611495	1.46151977483081	0.00022766223067021	Up	2.00716309336078e-05	GWHGABLD005343//Protein=GWHPABLD005343	GO:0005759//mitochondrial matrix	GO:0003992//N2-acetyl-L-ornithine:2-oxoglutarate 5-aminotransferase activity;GO:0008483//transaminase activity;GO:0030170//pyridoxal phosphate binding	GO:0006525//arginine metabolic process;GO:0006592//ornithine biosynthetic process;GO:0042450//arginine biosynthetic process via ornithine	K00818//acetylornithine aminotransferase [EC:2.6.1.11]	TPX64554.1//hypothetical protein SpCBS45565_g05812 [Spizellomyces sp. 'palustris'];Protein=GWHPABLD005343//1	Protein=GWHPABLD005343//1
GWHGABLD004229	1128	2646.02208334878	1172.7200015243	-1.17396650540791	0.0333544863689963	Down	0.00708800650370923	GWHGABLD004229//Protein=GWHPABLD004229	GO:0016021//integral component of membrane	NA	NA	NA	Protein=GWHPABLD004229//1	Protein=GWHPABLD004229//1
GWHGABLD004908	2253	1061.02766614176	18133.0283832393	4.09508570868386	3.66303645955607e-21	Up	2.24342070589533e-23	GWHGABLD004908//Protein=GWHPABLD004908	NA	GO:0016746//transferase activity, transferring acyl groups	NA	K00624//carnitine O-acetyltransferase [EC:2.3.1.7]	Protein=GWHPABLD004908//1	Protein=GWHPABLD004908//1
GWHGABLD004358	1227	782.503816386705	309.474764028871	-1.33827601793818	0.000424156007614965	Down	4.16241973004858e-05	GWHGABLD004358//Protein=GWHPABLD004358	GO:0016021//integral component of membrane	GO:0008270//zinc ion binding	NA	K10661//E3 ubiquitin-protein ligase MARCH6 [EC:2.3.2.27]	Protein=GWHPABLD004358//1	Protein=GWHPABLD004358//1
GWHGABLD003063	6546	984.226414390738	2578.46462291936	1.38945011084885	0.0125968535098847	Up	0.00211173573296315	GWHGABLD003063//Protein=GWHPABLD003063	NA	GO:0005524//ATP binding;GO:0004672//protein kinase activity;GO:0003676//nucleic acid binding	NA	K19842//RHO1 GDP-GTP exchange protein 1/2;K05103//Eph receptor A2 [EC:2.7.10.1];K11229//mitogen-activated protein kinase kinase kinase [EC:2.7.11.25];K08286//protein-serine/threonine kinase [EC:2.7.11.-];K08332//vacuolar protein 8	KZT07864.1//kinase-like protein [Laetiporus sulphureus 93-53];Protein=GWHPABLD003063//1;CCO29980.1//putative serine/threonine-protein kinase DDB_G0284251 [Rhizoctonia solani AG-1 IB]	Protein=GWHPABLD003063//1
GWHGABLD002119	1602	1584.40711292516	3697.42877480398	1.22257927322046	0.00521538451278312	Up	0.000750997542005945	GWHGABLD002119//Protein=GWHPABLD002119	GO:0032040//small-subunit processome;GO:0031428//box C/D snoRNP complex	NA	GO:0006364//rRNA processing	K14564//nucleolar protein 56	Protein=GWHPABLD002119//1	Protein=GWHPABLD002119//1
GWHGABLD000487	1023	860.890907662461	408.343908598325	-1.07604572378014	0.0183614391985354	Down	0.00338409091623769	GWHGABLD000487//Protein=GWHPABLD000487	NA	NA	NA	NA	NA	Protein=GWHPABLD000487
GWHGABLD000190	396	1473.92145352593	3597.59220380283	1.28737201862829	0.0202474721078684	Up	0.00379802318274643	GWHGABLD000190//Protein=GWHPABLD000190	NA	NA	NA	NA	NA	Protein=GWHPABLD000190
GWHGABLD000921	1128	9255.7845188376	31885.240408883	1.78446157589993	0.000161589928193947	Up	1.35239856699597e-05	GWHGABLD000921//Protein=GWHPABLD000921	GO:0005840//ribosome	GO:0003735//structural constituent of ribosome;GO:0019843//rRNA binding	GO:0006412//translation	K02987//small subunit ribosomal protein S4e	Protein=GWHPABLD000921//1	Protein=GWHPABLD000921//1
GWHGABLD001265	1641	174.87411947224	53.9198739035996	-1.69742776537087	0.00540940275402707	Down	0.000787410570376822	GWHGABLD001265//Protein=GWHPABLD001265	NA	GO:0003904//deoxyribodipyrimidine photo-lyase activity;GO:0016829//lyase activity	GO:0006281//DNA repair	K01669//deoxyribodipyrimidine photo-lyase [EC:4.1.99.3];K11135//Pin2-interacting protein X1	Protein=GWHPABLD001265//1	Protein=GWHPABLD001265//1
GWHGABLD005352	3054	3173.91663025093	7008.78463658003	1.14290006115496	0.000610940176407071	Up	6.30866867818155e-05	GWHGABLD005352//Protein=GWHPABLD005352	GO:0005654//nucleoplasm;GO:0005730//nucleolus;GO:0005576//extracellular region	GO:0004553//hydrolase activity, hydrolyzing O-glycosyl compounds;GO:0030246//carbohydrate binding	GO:0005975//carbohydrate metabolic process	K03252//translation initiation factor 3 subunit C;K11294//nucleolin	Protein=GWHPABLD005352//1	Protein=GWHPABLD005352//1
GWHGABLD002420	1356	126.456830323362	397.381236198526	1.65187878858459	0.0141581613711955	Up	0.00244506203343273	GWHGABLD002420//Protein=GWHPABLD002420	NA	GO:0004252//serine-type endopeptidase activity	NA	K11244//cell wall integrity and stress response component	Protein=GWHPABLD002420//1	Protein=GWHPABLD002420//1
GWHGABLD000593	2539	6622.76982423488	1809.59056705302	-1.87177140388293	9.14360401584154e-05	Down	6.98044687721274e-06	GWHGABLD000593//Protein=GWHPABLD000593	NA	GO:0003676//nucleic acid binding	NA	K09191//general transcription factor IIIA;K21543//transcription factor CRZ1	Protein=GWHPABLD000593//1;SAM05209.1//hypothetical protein [Absidia glauca]	Protein=GWHPABLD000593//1
GWHGABLD001770	1536	126.628458252298	41.3252955948058	-1.61550462580855	0.0105623200403778	Down	0.00172252619943492	GWHGABLD001770//Protein=GWHPABLD001770	GO:0005634//nucleus;GO:0016021//integral component of membrane	GO:0000981//DNA-binding transcription factor activity, RNA polymerase II-specific;GO:0003677//DNA binding;GO:0008270//zinc ion binding;GO:0016491//oxidoreductase activity	GO:0006351//transcription, DNA-templated	K22745//apoptosis-inducing factor 2	Protein=GWHPABLD001770//1	Protein=GWHPABLD001770//1
BGI_novel_G000273	946	35.8113662768635	145.854445786897	2.02603989508203	0.0168683620813677	Up	0.00303923629581686	NA	GO:0005737//cytoplasm	GO:0046872//metal ion binding	GO:0030036//actin cytoskeleton organization	K09377//cysteine and glycine-rich protein	XP_006675132.1//uncharacterized protein BATDEDRAFT_15575 [Batrachochytrium dendrobatidis JAM81]	NA
GWHGABLD005106	1464	48.3324762892251	152.373989279235	1.65655183375275	0.00389855769846741	Up	0.000535281245025293	GWHGABLD005106//Protein=GWHPABLD005106	NA	GO:0019901//protein kinase binding	GO:0000079//regulation of cyclin-dependent protein serine/threonine kinase activity	NA	Protein=GWHPABLD005106//1	Protein=GWHPABLD005106//1
GWHGABLD001702	960	3178.53027547457	801.11255625545	-1.98828296961996	2.97225145009382e-10	Down	5.88438899819172e-12	GWHGABLD001702//Protein=GWHPABLD001702	NA	NA	NA	NA	NA	Protein=GWHPABLD001702
GWHGABLD005416	2013	2622.37338636134	25038.6528491253	3.25521191997324	1.16331313890242e-09	Up	2.58543294852187e-11	GWHGABLD005416//Protein=GWHPABLD005416	NA	GO:0016746//transferase activity, transferring acyl groups	NA	K00624//carnitine O-acetyltransferase [EC:2.3.1.7]	Protein=GWHPABLD005416//1	Protein=GWHPABLD005416//1
GWHGABLD006283	2019	237.814348069748	2408.21090492591	3.34005408011366	6.76136762967613e-16	Up	6.83744625704323e-18	GWHGABLD006283//Protein=GWHPABLD006283	NA	GO:0000166//nucleotide binding;GO:0016639//oxidoreductase activity, acting on the CH-NH2 group of donors, NAD or NADP as acceptor	GO:0006520//cellular amino acid metabolic process	K00262//glutamate dehydrogenase (NADP+) [EC:1.4.1.4]	Protein=GWHPABLD006283//1	Protein=GWHPABLD006283//1
GWHGABLD000200	909	8049.9104414452	29668.5889223018	1.88189167409244	2.64783692385561e-05	Up	1.67126200357384e-06	GWHGABLD000200//Protein=GWHPABLD000200	GO:0005840//ribosome	GO:0003735//structural constituent of ribosome	GO:0006412//translation	K02873//large subunit ribosomal protein L13e	Protein=GWHPABLD000200//1	Protein=GWHPABLD000200//1
GWHGABLD002339	825	127.876689925852	4.35321152167263	-4.87652937339466	4.42877261411861e-13	Down	6.05557856367166e-15	GWHGABLD002339//Protein=GWHPABLD002339	NA	NA	NA	K06911//uncharacterized protein	Protein=GWHPABLD002339//1	Protein=GWHPABLD002339//1
BGI_novel_G000135	8881	946.044485829099	0.185099815819004	-12.3193888499635	7.22197586823251e-06	Down	3.90877486102884e-07	NA	NA	GO:0031177//phosphopantetheine binding;GO:0016740//transferase activity	NA	K01043//reducing polyketide synthase SwnK [EC:2.3.1.-]	EMR62731.1//putative polyketide synthase protein [Eutypa lata UCREL1]	NA
GWHGABLD005058	2622	292.913836982637	97.9734337512327	-1.5800138368934	0.000853687184067374	Down	9.155767691251e-05	GWHGABLD005058//Protein=GWHPABLD005058	NA	NA	NA	NA	NA	Protein=GWHPABLD005058
GWHGABLD005271	1496	66.9565765995315	254.463957563089	1.92616365471442	0.000290046671104107	Up	2.66871029103052e-05	GWHGABLD005271//Protein=GWHPABLD005271	NA	GO:0005524//ATP binding;GO:0004672//protein kinase activity	NA	K22614//NLR family CARD domain-containing protein 3;K14319//Ran GTPase-activating protein 1	Protein=GWHPABLD005271//1;RUS31186.1//hypothetical protein BC938DRAFT_478298 [Jimgerdemannia flammicorona]	Protein=GWHPABLD005271//1
GWHGABLD000216	1645	1679.11863036182	597.0380567927	-1.4918093600717	9.19118367962815e-05	Down	7.04295231397229e-06	GWHGABLD000216//Protein=GWHPABLD000216	GO:0033553//rDNA heterochromatin;GO:0000781//chromosome, telomeric region;GO:0031934//mating-type region heterochromatin;GO:0030874//nucleolar chromatin;GO:0070823//HDA1 complex;GO:1990707//nuclear subtelomeric heterochromatin;GO:0110129//SHREC2 complex;GO:0070824//SHREC complex;GO:0031618//nuclear pericentric heterochromatin	GO:0016787//hydrolase activity;GO:0042802//identical protein binding;GO:0031078//histone deacetylase activity (H3-K14 specific);GO:0003682//chromatin binding	GO:0031048//heterochromatin assembly by small RNA;GO:0030466//silent mating-type cassette heterochromatin assembly;GO:0010978//gene silencing involved in chronological cell aging;GO:0006348//chromatin silencing at telomere;GO:0016584//nucleosome positioning;GO:0000122//negative regulation of transcription by RNA polymerase II;GO:0031938//regulation of chromatin silencing at telomere;GO:0010621//n…	K11407//histone deacetylase 6 [EC:3.5.1.98]	KII91458.1//hypothetical protein PLICRDRAFT_173305 [Plicaturopsis crispa FD-325 SS-3];Protein=GWHPABLD000216//1	Protein=GWHPABLD000216//1
GWHGABLD005087	2520	1864.72701027663	569.95954788339	-1.71003300559505	0.000134852526158252	Down	1.10440396725531e-05	GWHGABLD005087//Protein=GWHPABLD005087	NA	NA	NA	K23330//leucine-zipper-like transcriptional regulator 1	NA	Protein=GWHPABLD005087
GWHGABLD004890	1872	460.15082815428	1056.61942968218	1.19927711417634	0.0123531360034332	Up	0.00206911949010646	GWHGABLD004890//Protein=GWHPABLD004890	NA	NA	NA	NA	NA	Protein=GWHPABLD004890
GWHGABLD001660	2244	1041.81757565514	398.21231326552	-1.38749294398796	0.000234842634143049	Down	2.07381331959394e-05	GWHGABLD001660//Protein=GWHPABLD001660	GO:0016021//integral component of membrane	GO:0004222//metalloendopeptidase activity;GO:0005524//ATP binding;GO:0008270//zinc ion binding	NA	NA	Protein=GWHPABLD001660//1	Protein=GWHPABLD001660//1
GWHGABLD004679	1533	585.098557552576	1800.130700698	1.62135009241286	0.00452979853870255	Up	0.00063485568467217	GWHGABLD004679//Protein=GWHPABLD004679	NA	GO:0050661//NADP binding;GO:0004412//homoserine dehydrogenase activity	GO:0009088//threonine biosynthetic process;GO:0009097//isoleucine biosynthetic process;GO:0009086//methionine biosynthetic process	K00003//homoserine dehydrogenase [EC:1.1.1.3]	Protein=GWHPABLD004679//1	Protein=GWHPABLD004679//1
GWHGABLD000254	807	171.359733181785	27.2926544090483	-2.65044351970393	1.34303825343784e-08	Down	3.65361496092619e-10	GWHGABLD000254//Protein=GWHPABLD000254	NA	GO:0016151//nickel cation binding	GO:0006807//nitrogen compound metabolic process	K03190//urease accessory protein	Protein=GWHPABLD000254//1	Protein=GWHPABLD000254//1
GWHGABLD001152	3102	51.3412735892032	261.939018172887	2.35103998864246	7.45999934724544e-05	Up	5.52513838565394e-06	GWHGABLD001152//Protein=GWHPABLD001152	NA	GO:0004553//hydrolase activity, hydrolyzing O-glycosyl compounds	GO:0005975//carbohydrate metabolic process;GO:0016192//vesicle-mediated transport	K03126//transcription initiation factor TFIID subunit 12;K15158//mediator of RNA polymerase II transcription subunit 15, fungi type	Protein=GWHPABLD001152//1	Protein=GWHPABLD001152//1
GWHGABLD000045	839	4205.62682096477	18776.4400928908	2.15853081626974	3.6239135757473e-06	Up	1.80653717634462e-07	GWHGABLD000045//Protein=GWHPABLD000045	GO:0022625//cytosolic large ribosomal subunit	GO:0003735//structural constituent of ribosome	GO:0000463//maturation of LSU-rRNA from tricistronic rRNA transcript (SSU-rRNA, 5.8S rRNA, LSU-rRNA)	K02937//large subunit ribosomal protein L7e	Protein=GWHPABLD000045//1	Protein=GWHPABLD000045//1
GWHGABLD005437	1271	5884.37605374053	22214.9718056027	1.91657095714627	1.29907439358242e-05	Up	7.54910059224651e-07	GWHGABLD005437//Protein=GWHPABLD005437	GO:0005840//ribosome	GO:0003735//structural constituent of ribosome	GO:0006412//translation	K02868//large subunit ribosomal protein L11e	Protein=GWHPABLD005437//1	Protein=GWHPABLD005437//1
BGI_novel_G000190	2277	1284.74275488371	420.25637716107	-1.61213789945148	0.00387655608398523	Down	0.00053115609639564	NA	NA	NA	NA	NA
GWHGABLD003934	1335	7822.2268756469	961.411359929299	-3.02435362515112	4.23881917171525e-22	Down	2.41493757112391e-24	GWHGABLD003934//Protein=GWHPABLD003934	NA	GO:0005524//ATP binding;GO:0004618//phosphoglycerate kinase activity	GO:0006096//glycolytic process	K00927//phosphoglycerate kinase [EC:2.7.2.3]	Protein=GWHPABLD003934//1	Protein=GWHPABLD003934//1
GWHGABLD001632	1122	2600.77063192668	6550.3538136815	1.33263366489148	0.00651773841935035	Up	0.000975664873769722	GWHGABLD001632//Protein=GWHPABLD001632	GO:0005742//mitochondrial outer membrane translocase complex;GO:0005741//mitochondrial outer membrane	GO:0008320//protein transmembrane transporter activity	GO:0030150//protein import into mitochondrial matrix	K11518//mitochondrial import receptor subunit TOM40	Protein=GWHPABLD001632//1	Protein=GWHPABLD001632//1
[truncated: 396 more rows]
